# Supplementary material for: Assessing the genetic diversity of Ethiopian indigenous goat ecotypes at the hemoglobin locus and its associations with morphometric traits
Source: PLoS One. 2025 Aug 29;20(8):e0330451. doi: 10.1371/journal.pone.0330451 (PMC12396699; doi:10.1371/journal.pone.0330451)
Supplement: S1 File — (XLSX) [file pone.0330451.s002.xlsx]

## Sheet: Sheet1
Agroecological zone	sex	Hemoglobin genotype	BW	CG	HW	BL	RL	RW	RH	CD	FCC	EL
Highland	Female	BB	33	74	68	65	21	14	68	30	8	13
Highland	Female	AA	27	78	61	65	20	15	62	33	9	12
Highland	Female	BB	32	78	66	64	22	13	67	29	8	13
Highland	Female	AA	29	80	65	67	23	18	67	33	9	14
Highland	Female	AA	24	71	67	64	18	14	64	30	8	14
Highland	Female	BB	26	73	62	63	21	14	63	28	8	11
Highland	Female	AB	22	69	64	62	20	14	66	31	8	11
Highland	Female	AA	29	76	64	70	21	16	64	31	7	11
Highland	Female	AB	23	68	62	62	19	15	61	32	8	12
Highland	Female	BB	29	76	69	65	20	14	64	29	7	14
Highland	Female	AB	26	70	64	61	20	14	62	30	8	12
Highland	Female	AB	21	66	60	58	19	12	61	30	7	13
Highland	Female	AB	24	72	63	65	20	15	66	31	7	13
Highland	Female	AA	24	73	61	64	18	14	64	32	7	12
Highland	Female	AA	27	73	58	64	21	14	60	29	7	14
Highland	Female	AA	25	72	62	64	18	14	63	32	8	12
Highland	Female	AB	25	74	60	62	19	14	59	29	7	11
Highland	Female	AA	23	66	62	64	19	14	64	29	7	13
Highland	Female	BB	32	75	65	65	22	15	63	29	7	14
Highland	Female	AA	25	67	57	60	17	12	57	29	7	13
Highland	Female	AA	28	73	65	68	19	14	66	33	8	13
Highland	Female	AA	27	73	63	64	19	14	63	32	7	11
Highland	Female	AA	22	65	62	60	20	14	62	30	8	13
Highland	Female	AB	24	70	65	61	20	15	63	32	7	13
Highland	Female	AB	22	68	65	63	17	13	64	28	7	13
Highland	Female	AA	24	71	62	65	19	15	66	32	7	13
Highland	Female	AB	28	73	65	69	21	15	67	32	8	12
Highland	Female	AB	23	66	59	58	18	11	59	28	7	14
Highland	Female	AB	26	75	68	63	21	15	67	33	7	13
Highland	Female	BB	32	75	60	60	19	14	63	29	7	11
Highland	Female	BB	28	73	58	62	21	14	60	29	7	13
Highland	Female	AB	29	71	63	65	19	14	64	30	8	14
Highland	Female	AB	24	69	66	63	18	14	68	29	8	12
Highland	Female	AB	25	75	65	64	20	15	67	30	7	13
Highland	Female	AA	23	70	60	67	21	15	64	32	8	13
Highland	Female	AA	28	77	64	69	20	14	63	33	8	12
Highland	Female	AA	25	68	60	65	19	12	64	30	7	13
Highland	Female	AB	23	69	62	60	20	13	62	31	8	12
Highland	Female	AA	26	66	61	60	19	11	61	30	7	14
Highland	Female	BB	33	76	64	64	20	14	68	28	8	14
Highland	Female	AA	23	65	61	60	18	12	60	29	7	12
Highland	Female	AB	23	63	57	54	19	11	57	28	7	12
Highland	Male	BB	31	79	67	63	23	14	68	29	8	12
Highland	Male	AA	27	78	62	60	19	14	63	31	8	13
Highland	Female	AA	26	78	65	66	21	16	67	32	8	13
Highland	Male	AA	24	73	64	62	18	14	64	29	7	13
Highland	Female	AB	24	71	60	62	18	14	62	31	9	12
Highland	Male	AA	24	68	60	60	17	13	60	26	7	13
Highland	Female	AA	25	69	66	64	19	13	67	32	7	12
Highland	Male	AA	27	66	64	66	17	13	66	30	8	14
Highland	Male	AA	25	75	59	62	19	16	60	28	7	13
Highland	Female	AB	28	78	68	71	21	16	66	33	7	13
Highland	Female	AA	23	65	58	59	18	13	58	28	6	13
Highland	Female	AB	24	68	60	58	20	14	60	31	7	13
Highland	Female	AA	26	76	69	68	22	15	71	35	8	13
Highland	Female	AA	25	73	61	64	18	13	64	32	7	12
Highland	Female	AA	24	70	64	66	19	13	64	29	9	12
Highland	Female	BB	30	74	64	64	22	14	63	29	7	14
Highland	Female	AA	27	75	65	64	19	14	65	32	8	14
Highland	Female	AA	24	67	58	64	18	14	59	30	8	12
Highland	Female	AA	24	67	63	64	18	14	64	29	7	13
Highland	Female	AB	26	66	61	58	19	11	61	30	7	14
Highland	Female	AB	25	68	60	60	19	12	64	30	8	13
Highland	Female	AA	23	65	61	60	18	12	60	29	7	12
Highland	Female	AB	23	63	57	54	19	11	57	28	7	12
Highland	Male	AB	24	64	61	62	19	12	62	28	8	11
Highland	Male	BB	33	76	67	60	23	14	67	31	8	14
Highland	Female	AB	24	71	60	63	18	14	62	31	7	12
Highland	Female	AA	24	68	60	60	17	13	60	26	7	13
Highland	Female	AB	25	69	66	64	19	13	67	32	7	12
Highland	Male	AB	21	62	59	56	18	12	61	28	8	12
Highland	Male	AB	29	71	65	64	20	14	65	31	7	13
Highland	Male	AA	23	67	63	66	19	12	64	29	8	12
Highland	Male	BB	31	78	66	63	20	14	68	30	8	12
Highland	Male	BB	27	64	61	57	21	14	62	29	7	12
Lowland	Female	BB	32	74	68	65	22	16	64	29	9	15
Lowland	Female	BB	31	75	65	64	22	15	69	28	8	14
Lowland	Female	BB	34	78	71	66	22	15	68	29	8	15
Lowland	Female	AA	24	69	67	62	20	14	63	27	8	16
Lowland	Female	BB	34	69	71	64	22	15	72	30	8	16
Lowland	Male	AA	28	78	74	70	24	17	72	33	9	14
Lowland	Male	AB	33	78	71	68	23	17	68	32	9	15
Lowland	Female	AA	44	82	73	76	24	19	75	33	9	16
Lowland	Male	BB	32	75	71	64	22	16	73	30	9	13
Lowland	Female	AA	25	67	66	60	19	14	67	25	7	15
Lowland	Female	AA	27	73	68	62	20	15	69	27	8	14
Lowland	Male	BB	39	83	71	66	22	15	74	31	9	16
Lowland	Female	AA	25	72	63	60	18	15	62	27	7	13
Lowland	Male	AA	36	82	71	68	22	15	69	33	9	15
Lowland	Male	AB	41	87	74	70	22	16	73	31	8	16
Lowland	Female	AA	31	75	67	69	21	16	66	28	8	16
Lowland	Female	AB	29	72	70	65	21	16	67	30	8	17
Lowland	Female	AA	31	74	68	66	20	15	67	28	8	16
Lowland	Female	AB	31	81	68	68	22	16	67	33	8	16
Lowland	Male	AB	39	83	73	69	22	16	72	31	9	17
Lowland	Male	AB	28	78	74	66	24	17	71	31	9	14
Lowland	Female	AB	35	77	66	67	21	16	65	33	8	15
Lowland	Female	AB	25	66	66	60	19	12	65	26	6	14
Lowland	Male	BB	40	81	75	66	25	14	73	33	9	16
Lowland	Female	AB	26	72	66	63	20	16	65	29	7	14
Lowland	Female	AB	32	76	69	73	20	15	68	31	8	15
Lowland	Female	AA	30	70	68	65	20	14	66	29	8	16
Lowland	Female	AB	29	71	66	65	20	15	64	31	8	15
Lowland	Female	AB	26	74	62	61	19	13	61	28	8	16
Lowland	Male	AB	36	75	78	76	24	17	74	32	8	14
Lowland	Female	AB	27	70	66	63	20	15	63	29	8	14
Lowland	Female	AB	33	75	68	70	21	15	69	29	7	15
Lowland	Female	AA	27	71	64	64	21	15	63	29	8	14
Lowland	Male	AB	24	65	66	58	19	13	65	28	8	14
Lowland	Female	AA	30	75	71	68	21	15	70	31	8	14
Lowland	Male	BB	45	91	76	68	24	18	76	31	9	17
Lowland	Female	AA	29	80	66	65	21	16	66	30	8	15
Lowland	Male	BB	32	71	72	65	23	16	70	31	9	16
Lowland	Female	BB	33	75	71	67	22	15	68	30	8	14
Lowland	Male	BB	30	74	71	67	22	16	69	31	9	14
Lowland	Female	AA	24	68	69	62	19	16	66	28	8	15
Lowland	Male	BB	31	78	78	67	22	15	68	31	9	15
Lowland	Male	BB	44	82	77	67	23	16	75	32	9	14
Lowland	Female	AB	29	71	68	65	20	15	67	32	8	15
Lowland	Female	AB	31	73	70	70	19	16	67	31	8	14
Lowland	Male	BB	43	85	73	67	22	15	73	33	9	14
Lowland	Female	AB	27	70	62	61	21	16	66	29	7	14
Lowland	Female	AB	22	64	59	60	19	15	60	25	7	14
Lowland	Male	AB	19	67	62	60	21	14	63	28	8	13
Lowland	Female	BB	30	75	70	65	22	15	68	32	7	16
Lowland	Female	AB	26	75	66	64	21	15	65	29	8	14
Lowland	Female	AB	31	72	70	65	19	15	67	29	8	16
Lowland	Female	BB	30	73	67	63	22	15	66	32	8	14
Lowland	Female	AB	20	62	60	60	19	15	60	27	7	13
Lowland	Male	AB	23	65	65	62	20	13	64	29	8	14
Lowland	Female	AA	27	75	62	62	20	14	61	28	7	15
Lowland	Male	AB	41	90	76	74	23	18	76	35	9	15
Lowland	Female	AB	32	74	74	68	22	16	67	31	8	16
Lowland	Female	AA	28	70	60	60	20	14	58	28	8	15
Lowland	Male	BB	32	81	69	65	22	16	70	32	9	14
Lowland	Female	AA	34	76	68	71	22	16	70	31	8	16
Lowland	Female	AA	29	70	69	66	22	17	67	30	8	15
Lowland	Male	AA	23	68	65	65	20	14	64	29	8	13
Lowland	Female	BB	33	76	67	68	21	16	66	31	8	14
Lowland	Female	BB	30	85	76	66	23	16	74	31	8	16
Lowland	Male	AB	34	74	71	69	23	17	70	32	9	17
Lowland	Female	BB	32	75	68	66	20	14	67	32	8	14
Lowland	Female	AB	27	70	65	63	20	15	62	28	8	14
Lowland	Female	AB	26	72	63	65	19	14	61	29	7	15
Lowland	Female	BB	34	75	72	66	22	15	70	32	9	16
Lowland	Female	AB	35	78	69	66	22	16	65	30	8	14
Lowland	Female	AB	26	72	67	61	19	15	63	28	7	15
Lowland	Female	BB	30	73	70	64	22	15	68	30	8	16
Lowland	Female	AA	24	69	67	62	19	15	67	29	7	15
Lowland	Female	AB	29	64	66	65	18	15	65	27	7	15
Midland	Male	AB	23	69	67	65	20	14	65	30	8	15
Midland	Female	AA	23	69	65	63	21	14	64	29	9	13
Midland	Female	AB	31	74	70	67	20	15	68	31	8	13
Midland	Male	AA	23	69	65	65	21	14	64	29	9	13
Midland	Female	AB	29	73	71	66	22	16	69	31	8	13
Midland	Female	AB	26	72	65	68	21	14	68	33	8	13
Midland	Male	AB	34	84	74	71	23	16	74	34	9	15
Midland	Female	BB	40	80	77	68	26	15	77	33	9	14
Midland	Female	AB	26	68	65	65	21	14	65	31	8	13
Midland	Female	AA	33	77	62	73	21	15	66	32	8	14
Midland	Female	BB	29	72	67	67	20	14	67	32	8	15
Midland	Female	AB	45	79	72	74	22	17	75	35	8	15
Midland	Male	AB	32	75	72	69	23	14	70	31	8	15
Midland	Female	AB	28	63	62	68	21	13	63	31	8	13
Midland	Female	AB	24	69	62	60	22	15	68	30	8	13
Midland	Female	AB	25	68	62	62	19	16	64	30	8	14
Midland	Male	AB	28	80	73	70	21	16	73	33	9	14
Midland	Female	AA	23	69	63	60	21	14	68	30	8	14
Midland	Male	AB	22	64	62	58	20	14	65	30	7	13
Midland	Male	AB	24	71	63	61	18	12	64	31	8	12
Midland	Male	AB	39	83	75	74	22	17	78	34	9	15
Midland	Female	AB	22	68	60	57	18	12	59	29	7	13
Midland	Female	AB	23	64	70	58	18	14	65	28	7	14
Midland	Female	AB	24	73	65	60	21	15	66	32	7	14
Midland	Male	AB	35	80	70	70	23	16	72	32	9	14
Midland	Female	AB	23	69	61	58	19	13	62	28	7	14
Midland	Male	AA	27	66	67	66	19	14	66	28	8	14
Midland	Female	AB	35	77	67	65	21	14	67	34	7	12
Midland	Male	AB	27	69	70	66	22	14	71	31	9	12
Midland	Female	AB	24	70	69	64	21	13	67	30	8	15
Midland	Female	AB	28	72	65	60	19	14	67	31	9	15
Midland	Female	BB	40	81	71	67	21	16	67	31	8	15
Midland	Female	AB	25	68	67	65	20	15	66	30	8	15
Midland	Female	BB	30	72	66	66	21	15	69	32	8	14
Midland	Female	BB	45	79	72	67	22	15	75	32	8	15
Midland	Male	AA	32	71	66	67	21	15	66	31	8	12
Midland	Female	AA	26	72	64	62	19	15	64	30	7	14
Midland	Female	AB	25	65	62	60	18	14	59	30	8	12
Midland	Female	AB	30	71	66	65	19	16	67	31	8	14
Midland	Female	AA	25	66	67	65	19	14	64	30	8	13
Midland	Female	AB	26	67	70	61	19	14	68	29	7	14
Midland	Female	AB	28	77	66	62	15	15	68	31	8	13
Midland	Female	AB	30	69	67	66	21	14	64	29	7	14
Midland	Male	BB	33	76	72	67	22	14	69	30	9	14
Midland	Female	AB	24	63	62	60	16	13	62	28	7	13
Midland	Female	AB	28	69	64	63	19	15	60	28	7	13
Midland	Male	AB	33	76	69	71	22	14	69	32	10	15
Midland	Female	AB	28	69	66	67	19	14	66	32	7	16
Midland	Female	AA	25	70	65	62	19	15	64	30	7	14
Midland	Male	AA	29	71	67	65	21	14	67	31	8	12
Midland	Female	AB	27	63	60	62	20	15	60	29	8	14
Midland	Female	AB	29	71	68	68	19	15	68	31	8	16
Midland	Female	AA	27	72	66	63	20	15	64	30	8	14
Midland	Female	BB	31	73	67	68	22	14	67	30	7	14
Midland	Male	AB	36	74	74	67	22	25	69	31	7	14
Midland	Male	AB	26	72	69	69	20	14	70	32	8	12
Midland	Female	AB	22	65	61	59	18	14	65	28	8	13
Midland	Female	AA	25	71	65	67	19	14	65	31	7	14
Midland	Female	AB	25	67	70	61	20	15	69	32	8	14
Midland	Female	AB	34	85	68	72	21	17	71	36	8	15
Midland	Female	AA	26	68	61	65	19	13	63	28	7	14
Midland	Female	AB	23	66	66	62	19	13	64	28	8	14
Midland	Female	AA	24	70	60	64	19	14	60	28	8	14
Midland	Female	AA	28	72	71	68	20	14	71	32	7	14
Midland	Female	AA	28	63	62	68	20	13	63	31	8	12
Midland	Female	AA	25	69	63	62	21	15	67	29	8	15
Midland	Male	AA	27	72	72	67	22	15	71	31	8	15
Midland	Female	AA	27	66	63	65	18	13	62	31	8	13
Midland	Female	AB	26	70	62	64	19	14	63	31	7	13
Midland	Male	BB	34	76	74	66	22	14	70	30	9	14
Midland	Female	AA	28	71	65	67	21	15	65	34	9	14
Midland	Male	AB	38	74	75	68	22	15	69	33	7	15
Midland	Female	AB	29	72	73	65	24	16	69	32	8	14
Midland	Male	AA	29	72	73	65	24	16	69	32	8	14
Midland	Female	AB	27	75	61	69	21	15	70	32	8	13
