# Supplementary material for: Assessing the genetic diversity of Ethiopian indigenous goat ecotypes at the hemoglobin locus and its associations with morphometric traits
Source: PLoS One. 2025 Aug 29;20(8):e0330451. doi: 10.1371/journal.pone.0330451 (PMC12396699; doi:10.1371/journal.pone.0330451)
Supplement: S2 File — (TXT) [file pone.0330451.s003.txt]

                *****************************************************
                *                                                   *
                *            POPULATION GENETIC ANALYSIS            *
                *                                                   *
                *****************************************************

Date : 2024/5/2
Time : 23:6:8

Data Description :  


   ***********************************************************************************
   **                                                                               **
   **                    Single-Population Descriptive Statistics                   **
   **                                                                               **
   ***********************************************************************************

population ID :  1 (hihgland goat population)
population name :  none


* Population : 1 @ Locus : HB        *
============================================================
Genotypes    Obs. (O)   Exp. (E)   (O-E)�/E     2*O*Ln(O/E)
============================================================
(A, A)            35    31.2483       0.4504    7.9368
(B, A)            27    34.5034       1.6317  -13.2419
(B, B)            13     9.2483       1.5219    8.8532
============================================================


Chi-square test for Hardy-Weinberg equilibrium :

    Chi-square :              3.604069
    Degree of freedom :       1
    Probability :             0.057638


Likelihood ratio test for Hardy-Weinberg equilibrium :

    G-square :                3.548089
    Degree of freedom :       1
    Probability :             0.059614

~~~~~~~~~~~~~~~~~~~~~~~~~~~~~~~~~~~~~~~~~~~~~~~~~~~~~~~~~


Allele Frequency of population 1(highland goat population) :
==============================
Allele \ Locus      HB        
==============================
Allele A            0.6467    
Allele B            0.3533    
==============================


Summary Statistics of population 1(highland goat population) :


   ***********************************************************************************
   **                                                                               **
   **              Summary of Genic Variation Statistics for All Loci               **
   **          [See Nei (1987) Molecular Evolutionary Genetics (p. 176-187)]        **
   **                                                                               **
   ***********************************************************************************


==================================================
Locus     Sample Size  na*       ne*       I*        
==================================================
 HB              150    2.0000    1.8415    0.6495

Mean             150    2.0000    1.8415    0.6495
St. Dev                 0.0000    0.0000    0.0000
==================================================
* na = Observed number of alleles
* ne = Effective number of alleles [Kimura and Crow (1964)]
* I = Shannon's Information index [Lewontin (1972)]


   ***********************************************************************************
   **                                                                               **
   **              Summary of Heterozygosity Statistics for All Loci                **
   **                                                                               **
   ***********************************************************************************


================================================================================
Locus     Sample Size  Obs_Hom   Obs_Het   Exp_Hom*  Exp_Het*  Nei**     Ave_Het   
================================================================================
 HB              150    0.6400    0.3600    0.5400    0.4600    0.4570    0.4805

Mean             150    0.6400    0.3600    0.5400    0.4600    0.4570    0.4805
St. Dev                 0.0000    0.0000    0.0000    0.0000    0.0000    0.0000
================================================================================
*  Expected homozygosty and heterozygosity were computed using Levene (1949)
** Nei's (1973) expected heterozygosity


The number of polymorphic loci is :     1
The percentage of polymorphic loci is : 100.00 %


Wright's (1978) fixation index (Fis) as a measure of heterozygote deficiency or excess 

==============================
Allele \ Locus          HB       
==============================
Allele A                0.2122
Allele B                0.2122
Total                   0.2122
==============================


population ID :   2 (Lowland goat population)
population name :  none


* Population : 2 @ Locus : HB        *
============================================================
Genotypes    Obs. (O)   Exp. (E)   (O-E)�/E     2*O*Ln(O/E)
============================================================
(A, A)            20    17.6376       0.3164    5.0280
(B, A)            33    37.7248       0.5918   -8.8315
(B, B)            22    19.6376       0.2842    4.9983
============================================================


Chi-square test for Hardy-Weinberg equilibrium :

    Chi-square :              1.192387
    Degree of freedom :       1
    Probability :             0.274849


Likelihood ratio test for Hardy-Weinberg equilibrium :

    G-square :                1.194758
    Degree of freedom :       1
    Probability :             0.274372

~~~~~~~~~~~~~~~~~~~~~~~~~~~~~~~~~~~~~~~~~~~~~~~~~~~~~~~~~


Allele Frequency of population 2(Lowland goat population) :
==============================
Allele \ Locus      HB        
==============================
Allele A            0.4867    
Allele B            0.5133    
==============================


Summary Statistics of population 2 (Lowland goat population):


   ***********************************************************************************
   **                                                                               **
   **              Summary of Genic Variation Statistics for All Loci               **
   **          [See Nei (1987) Molecular Evolutionary Genetics (p. 176-187)]        **
   **                                                                               **
   ***********************************************************************************


==================================================
Locus     Sample Size  na*       ne*       I*        
==================================================
 HB              150    2.0000    1.9986    0.6928

Mean             150    2.0000    1.9986    0.6928
St. Dev                 0.0000    0.0000    0.0000
==================================================
* na = Observed number of alleles
* ne = Effective number of alleles [Kimura and Crow (1964)]
* I = Shannon's Information index [Lewontin (1972)]


   ***********************************************************************************
   **                                                                               **
   **              Summary of Heterozygosity Statistics for All Loci                **
   **                                                                               **
   ***********************************************************************************


================================================================================
Locus     Sample Size  Obs_Hom   Obs_Het   Exp_Hom*  Exp_Het*  Nei**     Ave_Het   
================================================================================
 HB              150    0.5600    0.4400    0.4970    0.5030    0.4996    0.4805

Mean             150    0.5600    0.4400    0.4970    0.5030    0.4996    0.4805
St. Dev                 0.0000    0.0000    0.0000    0.0000    0.0000    0.0000
================================================================================
*  Expected homozygosty and heterozygosity were computed using Levene (1949)
** Nei's (1973) expected heterozygosity


The number of polymorphic loci is :     1
The percentage of polymorphic loci is : 100.00 %


Wright's (1978) fixation index (Fis) as a measure of heterozygote deficiency or excess 

==============================
Allele \ Locus          HB       
==============================
Allele A                0.1194
Allele B                0.1194
Total                   0.1194
==============================


population ID :   3(Midland goat population)
population name :  none


* Population : 3 @ Locus : HB        *
============================================================
Genotypes    Obs. (O)   Exp. (E)   (O-E)�/E     2*O*Ln(O/E)
============================================================
(A, A)            21    25.6913       0.8566   -8.4684
(B, A)            46    36.6174       2.4041   20.9867
(B, B)             8    12.6913       1.7341   -7.3836
============================================================


Chi-square test for Hardy-Weinberg equilibrium :

    Chi-square :              4.994852
    Degree of freedom :       1
    Probability :             0.025423


Likelihood ratio test for Hardy-Weinberg equilibrium :

    G-square :                5.134728
    Degree of freedom :       1
    Probability :             0.023452

~~~~~~~~~~~~~~~~~~~~~~~~~~~~~~~~~~~~~~~~~~~~~~~~~~~~~~~~~


Allele Frequency of population 3 (Midland goat population):
==============================
Allele \ Locus      HB        
==============================
Allele A            0.5867    
Allele B            0.4133    
==============================


Summary Statistics of population 3 :


   ***********************************************************************************
   **                                                                               **
   **              Summary of Genic Variation Statistics for All Loci               **
   **          [See Nei (1987) Molecular Evolutionary Genetics (p. 176-187)]        **
   **                                                                               **
   ***********************************************************************************


==================================================
Locus     Sample Size  na*       ne*       I*        
==================================================
 HB              150    2.0000    1.9417    0.6780

Mean             150    2.0000    1.9417    0.6780
St. Dev                 0.0000    0.0000    0.0000
==================================================
* na = Observed number of alleles
* ne = Effective number of alleles [Kimura and Crow (1964)]
* I = Shannon's Information index [Lewontin (1972)]


   ***********************************************************************************
   **                                                                               **
   **              Summary of Heterozygosity Statistics for All Loci                **
   **                                                                               **
   ***********************************************************************************

================================================================================
Locus     Sample Size  Obs_Hom   Obs_Het   Exp_Hom*  Exp_Het*  Nei**     Ave_Het   
================================================================================
 HB              150    0.3867    0.6133    0.5118    0.4882    0.4850    0.4805

Mean             150    0.3867    0.6133    0.5118    0.4882    0.4850    0.4805
St. Dev                 0.0000    0.0000    0.0000    0.0000    0.0000    0.0000
================================================================================
*  Expected homozygosty and heterozygosity were computed using Levene (1949)
** Nei's (1973) expected heterozygosity


The number of polymorphic loci is :     1
The percentage of polymorphic loci is : 100.00 %


Wright's (1978) fixation index (Fis) as a measure of heterozygote deficiency or excess 

==============================
Allele \ Locus          HB       
==============================
Allele A               -0.2647
Allele B               -0.2647
Total                  -0.2647
==============================


   ***********************************************************************************
   **                                                                               **
   **                        Multi-populations Descriptive Statistics               **
   **                                                                               **
   ***********************************************************************************


* Overall @ Locus : HB        *
============================================================
Genotypes    Obs. (O)   Exp. (E)   (O-E)�/E     2*O*Ln(O/E)
============================================================
(A, A)            76    73.8374       0.0633    4.3879
(B, A)           106   110.3252       0.1696   -8.4785
(B, B)            43    40.8374       0.1145    4.4377
============================================================

Chi-square test for Hardy-Weinberg equilibrium :

    Chi-square :              0.347423
    Degree of freedom :       1
    Probability :             0.555575


Likelihood ratio test for Hardy-Weinberg equilibrium :

    G-square :                0.347105
    Degree of freedom :       1
    Probability :             0.555757

~~~~~~~~~~~~~~~~~~~~~~~~~~~~~~~~~~~~~~~~~~~~~~~~~~~~~~~~~


Overall Allele Frequency :
==============================
Allele \ Locus      HB        
==============================
Allele A            0.5733    
Allele B            0.4267    
==============================


Overall Summary Statistics: 


   ***********************************************************************************
   **                                                                               **
   **              Summary of Genic Variation Statistics for All Loci               **
   **          [See Nei (1987) Molecular Evolutionary Genetics (p. 176-187)]        **
   **                                                                               **
   ***********************************************************************************


==================================================
Locus     Sample Size  na*       ne*       I*        
==================================================
 HB              450    2.0000    1.9579    0.6824

Mean             450    2.0000    1.9579    0.6824
St. Dev                 0.0000    0.0000    0.0000
==================================================
* na = Observed number of alleles
* ne = Effective number of alleles [Kimura and Crow (1964)]
* I = Shannon's Information index [Lewontin (1972)]


   ***********************************************************************************
   **                                                                               **
   **              Summary of Heterozygosity Statistics for All Loci                **
   **                                                                               **
   ***********************************************************************************


================================================================================
Locus     Sample Size  Obs_Hom   Obs_Het   Exp_Hom*  Exp_Het*  Nei**     Ave_Het   
================================================================================
 HB              450    0.5289    0.4711    0.5097    0.4903    0.4892    0.4805

Mean             450    0.5289    0.4711    0.5097    0.4903    0.4892    0.4805
St. Dev                 0.0000    0.0000    0.0000    0.0000    0.0000    0.0000
================================================================================
*  Expected homozygosty and heterozygosity were computed using Levene (1949)
** Nei's (1973) expected heterozygosity


The number of polymorphic loci is :      1
The percentage of polymorphic loci is :  100.00 %


Wright's (1978) fixation index (Fis) as a measure of heterozygote deficiency or excess 

==============================
Allele \ Locus          HB       
==============================
Allele A                0.0371
Allele B                0.0371
Total                   0.0371
==============================


   ***********************************************************************************
   **                                                                               **
   **               Summary of F-Statistics and Gene Flow for All Loci              **
   **          [See Nei (1987) Molecular Evolutionary Genetics (p. 159-164)]        **
   **                                                                               **
   ***********************************************************************************


============================================================
Locus     Sample Size  Fis       Fit       Fst       Nm*       
============================================================
 HB              450    0.0196    0.0371    0.0178   13.7908

Mean             450    0.0196    0.0371    0.0178   13.7908
============================================================
* Nm = Gene flow estimated from Fst = 0.25(1 - Fst)/Fst.
s

   ***********************************************************************************
   **                                                                               **
   **         Nei's Original Measures of Genetic Identity and Genetic distance      **
   **                      [See Nei (1972) Am. Nat. 106:283-292)]                   **
   **                                                                               **
   ***********************************************************************************


========================================
pop ID    1         2         3         
========================================
1           ****    0.9517    0.9935    
2         0.0495      ****    0.9804    
3         0.0065    0.0198      ****    
========================================

Nei's genetic identity (above diagonal) and genetic distance (below diagonal).


   ***********************************************************************************
   **                                                                               **
   **         Dendrogram Based Nei's (1972) Genetic distance: Method = UPGMA        **
   **            --Modified from NEIGHBOR procedure of PHYLIP Version 3.5           **
   **                                                                               **
   ***********************************************************************************


                                 +------pop1      
  +------------------------------1  
--2                              +------pop3      
  !  
  +-------------------------------------pop2      

     
* File Name: dgram1.plt


Between        And              Length
-------        ---              ------
   2             1              1.40782
   1          pop1              0.32390
   1          pop3              0.32390
   2          pop2              1.73172


   ***********************************************************************************
   **                                                                               **
   **         Nei's Unbiased Measures of Genetic Identity and Genetic distance      **
   **                      [See Nei (1978)  Genetics 89:583-590]                    **
   **                                                                               **
   ***********************************************************************************


========================================
pop ID    1         2         3         
========================================
1           ****    0.9547    0.9965    
2         0.0464      ****    0.9836    
3         0.0035    0.0165      ****    
========================================

Nei's genetic identity (above diagonal) and genetic distance (below diagonal).


   ***********************************************************************************
   **                                                                               **
   **         Dendrogram Based Nei's (1978) Genetic distance: Method = UPGMA        **
   **            --Modified from NEIGHBOR procedure of PHYLIP Version 3.5           **
   **                                                                               **
   ***********************************************************************************

                                   +---pop1      
  +--------------------------------1  
--2                                +---pop3      
  !  
  +------------------------------------pop2      

     
* File Name: dgram2.plt


Between        And              Length
-------        ---              ------
   2             1              1.39885
   1          pop1              0.17458
   1          pop3              0.17458
   2          pop2              1.57343


Population Structure:
Locus : HB       

==================================================
Population    Statistics      Allele A            Allele B            
==================================================
Pop 1         Obs (O)         96        53        
              Exp (E)         86.0000   64.0000   
              (O-E)^2/E       1.4070    1.8906    
              O*ln(O/E)       11.6753   -9.9953   

Pop 2         Obs (O)         73        77        
              Exp (E)         86.0000   64.0000   
              (O-E)^2/E       1.9651    2.6406    
              O*ln(O/E)       -11.9638  14.2390   

Pop 3         Obs (O)         88        62        
              Exp (E)         86.0000   64.0000   
              (O-E)^2/E       0.0465    0.0625    
              O*ln(O/E)       2.0231    -1.9684   

==================================================


Chi-square :        8.012355
DF :                2
Probability :       0.018203


G-square :          8.019620
DF :                2
Probability :       0.018137


~~~~~~~~~~~~~~~~~~~~~~~~~~~~~~~~~~~~~~~~~~~~~~~~~~~~~
