# Supplementary material for: Assessing the genetic diversity of Ethiopian indigenous goat ecotypes at the hemoglobin locus and its associations with morphometric traits
Source: PLoS One. 2025 Aug 29;20(8):e0330451. doi: 10.1371/journal.pone.0330451 (PMC12396699; doi:10.1371/journal.pone.0330451)
Supplement: S3 File — (TXT) [file pone.0330451.s004.txt]

                *****************************************************
                *                                                   *
                *            POPULATION GENETIC ANALYSIS            *
                *                                                   *
                *****************************************************


Date : 2024/5/2
Time : 23:6:8

Data Description : codominant HbData data set


   ***********************************************************************************
   **                                                                               **
   **                    Single-Population Descriptive Statistics                   **
   **                                                                               **
   ***********************************************************************************


population ID :   1
population name :  none


* Population : 1/MALE @ Locus : HB        *
============================================================
Genotypes    Obs. (O)   Exp. (E)   (O-E)�/E     2*O*Ln(O/E)
============================================================
(A, A)            15    13.6283       0.1381    2.8770
(B, A)            26    28.7434       0.2618   -5.2161
(B, B)            16    14.6283       0.1286    2.8681
============================================================


Chi-square test for Hardy-Weinberg equilibrium :

    Chi-square :              0.528516
    Degree of freedom :       1
    Probability :             0.467232


Likelihood ratio test for Hardy-Weinberg equilibrium :

    G-square :                0.529014
    Degree of freedom :       1
    Probability :             0.467022

~~~~~~~~~~~~~~~~~~~~~~~~~~~~~~~~~~~~~~~~~~~~~~~~~~~~~~~~~


Allele Frequency of population 1 :
==============================
Allele \ Locus      HB        
==============================
Allele A            0.4912    
Allele B            0.5088    
==============================


Summary Statistics of population 1/MALE :


   ***********************************************************************************
   **                                                                               **
   **              Summary of Genic Variation Statistics for All Loci               **
   **          [See Nei (1987) Molecular Evolutionary Genetics (p. 176-187)]        **
   **                                                                               **
   ***********************************************************************************


==================================================
Locus     Sample Size  na*       ne*       I*        
==================================================
 HB              114    2.0000    1.9994    0.6930

Mean             114    2.0000    1.9994    0.6930
St. Dev                 0.0000    0.0000    0.0000
==================================================
* na = Observed number of alleles
* ne = Effective number of alleles [Kimura and Crow (1964)]
* I = Shannon's Information index [Lewontin (1972)]


   ***********************************************************************************
   **                                                                               **
   **              Summary of Heterozygosity Statistics for All Loci                **
   **                                                                               **
   ***********************************************************************************


================================================================================
Locus     Sample Size  Obs_Hom   Obs_Het   Exp_Hom*  Exp_Het*  Nei**     Ave_Het   
================================================================================
 HB              114    0.5439    0.4561    0.4957    0.5043    0.4998    0.4897

Mean             114    0.5439    0.4561    0.4957    0.5043    0.4998    0.4897
St. Dev                 0.0000    0.0000    0.0000    0.0000    0.0000    0.0000
================================================================================
*  Expected homozygosty and heterozygosity were computed using Levene (1949)
** Nei's (1973) expected heterozygosity


The number of polymorphic loci is :     1
The percentage of polymorphic loci is : 100.00 %


Wright's (1978) fixation index (Fis) as a measure of heterozygote deficiency or excess 

==============================
Allele \ Locus          HB       
==============================
Allele A                0.0874
Allele B                0.0874
Total                   0.0874
==============================


population ID :   2/FEMALE
population name :  none


* Population : 2 @ Locus : HB        *
============================================================
Genotypes    Obs. (O)   Exp. (E)   (O-E)�/E     2*O*Ln(O/E)
============================================================
(A, A)            61    60.6000       0.0026    0.8026
(B, A)            80    80.8000       0.0079   -1.5921
(B, B)            27    26.6000       0.0060    0.8060
============================================================


Chi-square test for Hardy-Weinberg equilibrium :

    Chi-square :              0.016576
    Degree of freedom :       1
    Probability :             0.897557


Likelihood ratio test for Hardy-Weinberg equilibrium :

    G-square :                0.016567
    Degree of freedom :       1
    Probability :             0.897586

~~~~~~~~~~~~~~~~~~~~~~~~~~~~~~~~~~~~~~~~~~~~~~~~~~~~~~~~~


Allele Frequency of population 2/FEMALE :
==============================
Allele \ Locus      HB        
==============================
Allele A            0.6012    
Allele B            0.3988    
==============================


Summary Statistics of population 2 :


   ***********************************************************************************
   **                                                                               **
   **              Summary of Genic Variation Statistics for All Loci               **
   **          [See Nei (1987) Molecular Evolutionary Genetics (p. 176-187)]        **
   **                                                                               **
   ***********************************************************************************


==================================================
Locus     Sample Size  na*       ne*       I*        
==================================================
 HB              336    2.0000    1.9213    0.6725

Mean             336    2.0000    1.9213    0.6725
St. Dev                 0.0000    0.0000    0.0000
==================================================
* na = Observed number of alleles
* ne = Effective number of alleles [Kimura and Crow (1964)]
* I = Shannon's Information index [Lewontin (1972)]


   ***********************************************************************************
   **                                                                               **
   **              Summary of Heterozygosity Statistics for All Loci                **
   **                                                                               **
   ***********************************************************************************


================================================================================
Locus     Sample Size  Obs_Hom   Obs_Het   Exp_Hom*  Exp_Het*  Nei**     Ave_Het   
================================================================================
 HB              336    0.5238    0.4762    0.5190    0.4810    0.4795    0.4897

Mean             336    0.5238    0.4762    0.5190    0.4810    0.4795    0.4897
St. Dev                 0.0000    0.0000    0.0000    0.0000    0.0000    0.0000
================================================================================
*  Expected homozygosty and heterozygosity were computed using Levene (1949)
** Nei's (1973) expected heterozygosity


The number of polymorphic loci is :     1
The percentage of polymorphic loci is : 100.00 %


Wright's (1978) fixation index (Fis) as a measure of heterozygote deficiency or excess 

==============================
Allele \ Locus          HB       
==============================
Allele A                0.0069
Allele B                0.0069
Total                   0.0069
==============================


   ***********************************************************************************
   **                                                                               **
   **                        Multi-populations Descriptive Statistics               **
   **                                                                               **
   ***********************************************************************************


* Overall @ Locus : HB        *
============================================================
Genotypes    Obs. (O)   Exp. (E)   (O-E)�/E     2*O*Ln(O/E)
============================================================
(A, A)            76    73.8374       0.0633    4.3879
(B, A)           106   110.3252       0.1696   -8.4785
(B, B)            43    40.8374       0.1145    4.4377
============================================================


Chi-square test for Hardy-Weinberg equilibrium :

    Chi-square :              0.347423
    Degree of freedom :       1
    Probability :             0.555575


Likelihood ratio test for Hardy-Weinberg equilibrium :

    G-square :                0.347105
    Degree of freedom :       1
    Probability :             0.555757

~~~~~~~~~~~~~~~~~~~~~~~~~~~~~~~~~~~~~~~~~~~~~~~~~~~~~~~~~


Overall Allele Frequency :
==============================
Allele \ Locus      HB        
==============================
Allele A            0.5733    
Allele B            0.4267    
==============================


Overall Summary Statistics: 


   ***********************************************************************************
   **                                                                               **
   **              Summary of Genic Variation Statistics for All Loci               **
   **          [See Nei (1987) Molecular Evolutionary Genetics (p. 176-187)]        **
   **                                                                               **
   ***********************************************************************************


==================================================
Locus     Sample Size  na*       ne*       I*        
==================================================
 HB              450    2.0000    1.9579    0.6824

Mean             450    2.0000    1.9579    0.6824
St. Dev                 0.0000    0.0000    0.0000
==================================================
* na = Observed number of alleles
* ne = Effective number of alleles [Kimura and Crow (1964)]
* I = Shannon's Information index [Lewontin (1972)]


   ***********************************************************************************
   **                                                                               **
   **              Summary of Heterozygosity Statistics for All Loci                **
   **                                                                               **
   ***********************************************************************************


================================================================================
Locus     Sample Size  Obs_Hom   Obs_Het   Exp_Hom*  Exp_Het*  Nei**     Ave_Het   
================================================================================
 HB              450    0.5289    0.4711    0.5097    0.4903    0.4892    0.4897

Mean             450    0.5289    0.4711    0.5097    0.4903    0.4892    0.4897
St. Dev                 0.0000    0.0000    0.0000    0.0000    0.0000    0.0000
================================================================================
*  Expected homozygosty and heterozygosity were computed using Levene (1949)
** Nei's (1973) expected heterozygosity


The number of polymorphic loci is :      1
The percentage of polymorphic loci is :  100.00 %


Wright's (1978) fixation index (Fis) as a measure of heterozygote deficiency or excess 

==============================
Allele \ Locus          HB       
==============================
Allele A                0.0371
Allele B                0.0371
Total                   0.0371
==============================


   ***********************************************************************************
   **                                                                               **
   **               Summary of F-Statistics and Gene Flow for All Loci              **
   **          [See Nei (1987) Molecular Evolutionary Genetics (p. 159-164)]        **
   **                                                                               **
   ***********************************************************************************


============================================================
Locus     Sample Size  Fis       Fit       Fst       Nm*       
============================================================
 HB              450    0.0480    0.0596    0.0122   20.2487

Mean             450    0.0480    0.0596    0.0122   20.2487
============================================================
* Nm = Gene flow estimated from Fst = 0.25(1 - Fst)/Fst.


   ***********************************************************************************
   **                                                                               **
   **         Nei's Original Measures of Genetic Identity and Genetic distance      **
   **                      [See Nei (1972) Am. Nat. 106:283-292)]                   **
   **                                                                               **
   ***********************************************************************************


==============================
pop ID    1         2         
==============================
1           ****    0.9765    
2         0.0238      ****    
==============================

Nei's genetic identity (above diagonal) and genetic distance (below diagonal).


   ***********************************************************************************
   **                                                                               **
   **         Dendrogram Based Nei's (1972) Genetic distance: Method = UPGMA        **
   **            --Modified from NEIGHBOR procedure of PHYLIP Version 3.5           **
   **                                                                               **
   ***********************************************************************************


  +-------------------------------pop1      
--1  
  +-------------------------------pop2      

     


Between        And              Length
-------        ---              ------
   1          pop1              1.18907
   1          pop2              1.18907


   ***********************************************************************************
   **                                                                               **
   **         Nei's Unbiased Measures of Genetic Identity and Genetic distance      **
   **                      [See Nei (1978)  Genetics 89:583-590]                    **
   **                                                                               **
   ***********************************************************************************


==============================
pop ID    1         2         
==============================
1           ****    0.9793    
2         0.0209      ****    
==============================

Nei's genetic identity (above diagonal) and genetic distance (below diagonal).


   ***********************************************************************************
   **                                                                               **
   **         Dendrogram Based Nei's (1978) Genetic distance: Method = UPGMA        **
   **            --Modified from NEIGHBOR procedure of PHYLIP Version 3.5           **
   **                                                                               **
   ***********************************************************************************


  +------------------------------pop1      
--1  
  +------------------------------pop2      

     


Between        And              Length
-------        ---              ------
   1          pop1              1.04442
   1          pop2              1.04442


Population Structure:
Locus : HB       

==================================================
Population    Statistics      Allele A            Allele B            
==================================================
Pop 1         Obs (O)         56        58        
              Exp (E)         65.3600   48.6400   
              (O-E)^2/E       1.3404    1.8012    
              O*ln(O/E)       -8.6553   10.2078   

Pop 2         Obs (O)         202       134       
              Exp (E)         192.6400  143.3600  
              (O-E)^2/E       0.4548    0.6111    
              O*ln(O/E)       9.5838    -9.0476   

==================================================


Chi-square :        4.207500
DF :                1
Probability :       0.040246


G-square :          4.177505
DF :                1
Probability :       0.040964


~~~~~~~~~~~~~~~~~~~~~~~~~~~~~~~~~~~~~~~~~~~~~~~~~~~~~
