# Supplementary material for: Assessing the genetic diversity of Ethiopian indigenous goat ecotypes at the hemoglobin locus and its associations with morphometric traits
Source: PLoS One. 2025 Aug 29;20(8):e0330451. doi: 10.1371/journal.pone.0330451 (PMC12396699; doi:10.1371/journal.pone.0330451)
Supplement: S4 File — (MHT) [file pone.0330451.s005.mht]

From: "Saved by Internet Explorer 11"
Subject: SAS Output
Date: Sun, 3 Apr 2022 13:42:03 +0300
MIME-Version: 1.0
Content-Type: multipart/related;
	type="text/html";
	boundary="----=_NextPart_000_00D3_01D84760.9A318A00"
X-MimeOLE: Produced By Microsoft MimeOLE

This is a multi-part message in MIME format.

------=_NextPart_000_00D3_01D84760.9A318A00
Content-Type: text/html;
	charset="Windows-1252"
Content-Transfer-Encoding: quoted-printable
Content-Location: file://C:\Users\HP\AppData\Local\Temp\SAS Temporary Files\_TD11876_DESKTOP-GL8F2SO_\sashtml.htm

<!DOCTYPE HTML PUBLIC "-//W3C//DTD HTML 4.0 Transitional//EN">
<HTML><HEAD><META content=3D"IE=3D5.0000" =
http-equiv=3D"X-UA-Compatible">
<TITLE>SAS Output</TITLE>
<META name=3DGENERATOR content=3D"MSHTML 11.00.10570.1001">
<META content=3D"text/html; charset=3Dwindows-1252" =
http-equiv=3DContent-type>
<STYLE type=3Dtext/css>.accessiblecaption {
	FONT-SIZE: x-small; FONT-FAMILY: Arial, 'Albany AMT', Helvetica, Helv; =
FONT-WEIGHT: bold; COLOR: #112277; FONT-STYLE: normal; BACKGROUND-COLOR: =
#fafbfe
}
.activelink {
	COLOR: #800080
}
.aftercaption {
	FONT-SIZE: x-small; FONT-FAMILY: Arial, 'Albany AMT', Helvetica, Helv; =
FONT-WEIGHT: bold; COLOR: #112277; FONT-STYLE: normal; PADDING-TOP: 4pt; =
BORDER-SPACING: 0px; BACKGROUND-COLOR: #fafbfe
}
.batch {
	FONT-SIZE: x-small; BORDER-TOP: #c1c1c1 1px solid; FONT-FAMILY: 'SAS =
Monospace', 'Courier New', Courier, monospace; BORDER-RIGHT: #c1c1c1 1px =
solid; BORDER-COLLAPSE: separate; BORDER-BOTTOM: #c1c1c1 1px solid; =
FONT-WEIGHT: normal; COLOR: #000000; PADDING-BOTTOM: 7px; FONT-STYLE: =
normal; PADDING-TOP: 7px; PADDING-LEFT: 7px; BORDER-SPACING: 1px; =
BORDER-LEFT: #c1c1c1 1px solid; PADDING-RIGHT: 7px; BACKGROUND-COLOR: =
#fafbfe
}
.beforecaption {
	FONT-SIZE: x-small; FONT-FAMILY: Arial, 'Albany AMT', Helvetica, Helv; =
FONT-WEIGHT: bold; COLOR: #112277; FONT-STYLE: normal; BORDER-SPACING: =
0px; BACKGROUND-COLOR: #fafbfe
}
.body {
	FONT-SIZE: x-small; FONT-FAMILY: Arial, 'Albany AMT', Helvetica, Helv; =
FONT-WEIGHT: normal; COLOR: #000000; FONT-STYLE: normal; MARGIN-LEFT: =
8px; BACKGROUND-COLOR: #fafbfe; MARGIN-RIGHT: 8px
}
.bodydate {
	FONT-SIZE: x-small; FONT-FAMILY: Arial, 'Albany AMT', Helvetica, Helv; =
WIDTH: 100%; VERTICAL-ALIGN: top; FONT-WEIGHT: normal; COLOR: #000000; =
FONT-STYLE: normal; TEXT-ALIGN: right; BORDER-SPACING: 0px; =
BACKGROUND-COLOR: #fafbfe
}
.bycontentfolder {
	LIST-STYLE-TYPE: none; FONT-SIZE: x-small; FONT-FAMILY: Arial, 'Albany =
AMT', Helvetica, Helv; FONT-WEIGHT: normal; COLOR: #000000; FONT-STYLE: =
normal; MARGIN-LEFT: 6pt
}
.byline {
	FONT-SIZE: x-small; FONT-FAMILY: Arial, 'Albany AMT', Helvetica, Helv; =
FONT-WEIGHT: bold; COLOR: #112277; FONT-STYLE: normal; BORDER-SPACING: =
0px; BACKGROUND-COLOR: #fafbfe
}
.bylinecontainer {
	FONT-SIZE: x-small; BORDER-TOP: #000000 0px solid; FONT-FAMILY: Arial, =
'Albany AMT', Helvetica, Helv; BORDER-RIGHT: #000000 0px solid; WIDTH: =
100%; BORDER-BOTTOM: #000000 0px solid; FONT-WEIGHT: normal; COLOR: =
#000000; FONT-STYLE: normal; BORDER-SPACING: 1px; BORDER-LEFT: #000000 =
0px solid; BACKGROUND-COLOR: #fafbfe
}
.caption {
	FONT-SIZE: x-small; FONT-FAMILY: Arial, 'Albany AMT', Helvetica, Helv; =
FONT-WEIGHT: bold; COLOR: #112277; FONT-STYLE: normal; BORDER-SPACING: =
0px; BACKGROUND-COLOR: #fafbfe
}
.cell {
	FONT-SIZE: x-small; FONT-FAMILY: Arial, 'Albany AMT', Helvetica, Helv; =
FONT-WEIGHT: normal; COLOR: #000000; FONT-STYLE: normal; =
BACKGROUND-COLOR: #fafbfe
}
.container {
	FONT-SIZE: x-small; FONT-FAMILY: Arial, 'Albany AMT', Helvetica, Helv; =
FONT-WEIGHT: normal; COLOR: #000000; FONT-STYLE: normal; =
BACKGROUND-COLOR: #fafbfe
}
.contentfolder {
	LIST-STYLE-TYPE: none; FONT-SIZE: x-small; FONT-FAMILY: Arial, 'Albany =
AMT', Helvetica, Helv; FONT-WEIGHT: normal; COLOR: #000000; FONT-STYLE: =
normal; MARGIN-LEFT: 6pt
}
.contentitem {
	LIST-STYLE-TYPE: none; FONT-SIZE: x-small; FONT-FAMILY: Arial, 'Albany =
AMT', Helvetica, Helv; FONT-WEIGHT: normal; COLOR: #000000; FONT-STYLE: =
normal; MARGIN-LEFT: 6pt
}
.contentproclabel {
	FONT-SIZE: x-small; FONT-FAMILY: Arial, 'Albany AMT', Helvetica, Helv; =
FONT-WEIGHT: bold; COLOR: #112277; FONT-STYLE: normal; BACKGROUND-COLOR: =
#fafbfe
}
.contentprocname {
	FONT-SIZE: x-small; FONT-FAMILY: Arial, 'Albany AMT', Helvetica, Helv; =
FONT-WEIGHT: bold; COLOR: #112277; FONT-STYLE: normal; BACKGROUND-COLOR: =
#fafbfe
}
.contents {
	LIST-STYLE-TYPE: decimal; FONT-SIZE: x-small; FONT-FAMILY: Arial, =
'Albany AMT', Helvetica, Helv; FONT-WEIGHT: normal; COLOR: #000000; =
FONT-STYLE: normal; MARGIN-LEFT: 8px; BACKGROUND-COLOR: #fafbfe; =
MARGIN-RIGHT: 8px
}
.contentsdate {
	FONT-SIZE: x-small; FONT-FAMILY: Arial, 'Albany AMT', Helvetica, Helv; =
WIDTH: 100%; FONT-WEIGHT: normal; COLOR: #000000; FONT-STYLE: normal; =
BACKGROUND-COLOR: #fafbfe
}
.contenttitle {
	FONT-SIZE: x-small; FONT-FAMILY: Arial, 'Albany AMT', Helvetica, Helv; =
FONT-WEIGHT: bold; COLOR: #112277; FONT-STYLE: italic; BACKGROUND-COLOR: =
#fafbfe
}
.continued {
	FONT-SIZE: x-small; FONT-FAMILY: Arial, 'Albany AMT', Helvetica, Helv; =
WIDTH: 100%; FONT-WEIGHT: bold; COLOR: #112277; FONT-STYLE: normal; =
BORDER-SPACING: 0px; BACKGROUND-COLOR: #fafbfe
}
.data {
	FONT-SIZE: x-small; BORDER-TOP: #c1c1c1 0px solid; FONT-FAMILY: Arial, =
'Albany AMT', Helvetica, Helv; BORDER-RIGHT: #c1c1c1 1px solid; =
BORDER-BOTTOM: #c1c1c1 1px solid; FONT-WEIGHT: normal; FONT-STYLE: =
normal; BORDER-LEFT: #c1c1c1 0px solid; BACKGROUND-COLOR: #ffffff
}
.dataemphasis {
	FONT-SIZE: x-small; BORDER-TOP: #c1c1c1 0px solid; FONT-FAMILY: Arial, =
'Albany AMT', Helvetica, Helv; BORDER-RIGHT: #c1c1c1 1px solid; =
BORDER-BOTTOM: #c1c1c1 1px solid; FONT-WEIGHT: normal; FONT-STYLE: =
normal; BORDER-LEFT: #c1c1c1 0px solid; BACKGROUND-COLOR: #ffffff
}
.dataemphasisfixed {
	FONT-SIZE: x-small; BORDER-TOP: #c1c1c1 0px solid; FONT-FAMILY: =
'Courier New', Courier, monospace; BORDER-RIGHT: #c1c1c1 1px solid; =
BORDER-BOTTOM: #c1c1c1 1px solid; FONT-WEIGHT: normal; FONT-STYLE: =
italic; BORDER-LEFT: #c1c1c1 0px solid; BACKGROUND-COLOR: #ffffff
}
.dataempty {
	FONT-SIZE: x-small; BORDER-TOP: #c1c1c1 0px solid; FONT-FAMILY: Arial, =
'Albany AMT', Helvetica, Helv; BORDER-RIGHT: #c1c1c1 1px solid; =
BORDER-BOTTOM: #c1c1c1 1px solid; FONT-WEIGHT: normal; FONT-STYLE: =
normal; BORDER-LEFT: #c1c1c1 0px solid; BACKGROUND-COLOR: #ffffff
}
.datafixed {
	FONT-SIZE: x-small; BORDER-TOP: #c1c1c1 0px solid; FONT-FAMILY: =
'Courier New', Courier; BORDER-RIGHT: #c1c1c1 1px solid; BORDER-BOTTOM: =
#c1c1c1 1px solid; FONT-WEIGHT: normal; FONT-STYLE: normal; BORDER-LEFT: =
#c1c1c1 0px solid; BACKGROUND-COLOR: #ffffff
}
.datastrong {
	FONT-SIZE: x-small; BORDER-TOP: #c1c1c1 0px solid; FONT-FAMILY: Arial, =
'Albany AMT', Helvetica, Helv; BORDER-RIGHT: #c1c1c1 1px solid; =
BORDER-BOTTOM: #c1c1c1 1px solid; FONT-WEIGHT: bold; COLOR: #000000; =
FONT-STYLE: normal; BORDER-LEFT: #c1c1c1 0px solid; BACKGROUND-COLOR: =
#ffffff
}
.datastrongfixed {
	FONT-SIZE: x-small; BORDER-TOP: #c1c1c1 0px solid; FONT-FAMILY: =
'Courier New', Courier, monospace; BORDER-RIGHT: #c1c1c1 1px solid; =
BORDER-BOTTOM: #c1c1c1 1px solid; FONT-WEIGHT: bold; COLOR: #000000; =
FONT-STYLE: normal; BORDER-LEFT: #c1c1c1 0px solid; BACKGROUND-COLOR: =
#ffffff
}
.date {
	FONT-SIZE: x-small; FONT-FAMILY: Arial, 'Albany AMT', Helvetica, Helv; =
WIDTH: 100%; FONT-WEIGHT: normal; COLOR: #000000; FONT-STYLE: normal; =
BACKGROUND-COLOR: #fafbfe
}
.document {
	FONT-SIZE: x-small; FONT-FAMILY: Arial, 'Albany AMT', Helvetica, Helv; =
FONT-WEIGHT: normal; COLOR: #000000; FONT-STYLE: normal; =
BACKGROUND-COLOR: #fafbfe
}
A:link {
	COLOR: #0000ff
}
A:visited {
	COLOR: #800080
}
A:active {
	COLOR: #800080
}
.errorbanner {
	FONT-SIZE: x-small; FONT-FAMILY: Arial, 'Albany AMT', Helvetica, Helv; =
FONT-WEIGHT: bold; COLOR: #112277; FONT-STYLE: normal; BACKGROUND-COLOR: =
#fafbfe
}
.errorcontent {
	FONT-SIZE: x-small; FONT-FAMILY: Arial, 'Albany AMT', Helvetica, Helv; =
FONT-WEIGHT: normal; COLOR: #112277; FONT-STYLE: normal; =
BACKGROUND-COLOR: #fafbfe
}
.errorcontentfixed {
	FONT-SIZE: x-small; FONT-FAMILY: 'Courier New', Courier; FONT-WEIGHT: =
normal; COLOR: #112277; FONT-STYLE: normal; BACKGROUND-COLOR: #fafbfe
}
.extendedpage {
	FONT-SIZE: x-small; BORDER-TOP: #000000 1pt solid; FONT-FAMILY: Arial, =
'Albany AMT', Helvetica, Helv; BORDER-RIGHT: #000000 1pt solid; =
BORDER-BOTTOM: #000000 1pt solid; FONT-WEIGHT: normal; COLOR: #112277; =
FONT-STYLE: italic; TEXT-ALIGN: center; BORDER-LEFT: #000000 1pt solid; =
BACKGROUND-COLOR: #fafbfe
}
.fatalbanner {
	FONT-SIZE: x-small; FONT-FAMILY: Arial, 'Albany AMT', Helvetica, Helv; =
FONT-WEIGHT: bold; COLOR: #112277; FONT-STYLE: normal; BACKGROUND-COLOR: =
#fafbfe
}
.fatalcontent {
	FONT-SIZE: x-small; FONT-FAMILY: Arial, 'Albany AMT', Helvetica, Helv; =
FONT-WEIGHT: normal; COLOR: #112277; FONT-STYLE: normal; =
BACKGROUND-COLOR: #fafbfe
}
.fatalcontentfixed {
	FONT-SIZE: x-small; FONT-FAMILY: 'Courier New', Courier; FONT-WEIGHT: =
normal; COLOR: #112277; FONT-STYLE: normal; BACKGROUND-COLOR: #fafbfe
}
.folderaction {
	LIST-STYLE-TYPE: none; FONT-SIZE: x-small; FONT-FAMILY: Arial, 'Albany =
AMT', Helvetica, Helv; FONT-WEIGHT: normal; COLOR: #000000; FONT-STYLE: =
normal; MARGIN-LEFT: 6pt
}
.footer {
	FONT-SIZE: x-small; BORDER-TOP: #b0b7bb 0px solid; FONT-FAMILY: Arial, =
'Albany AMT', Helvetica, Helv; BORDER-RIGHT: #b0b7bb 1px solid; =
BORDER-BOTTOM: #b0b7bb 1px solid; FONT-WEIGHT: bold; COLOR: #112277; =
FONT-STYLE: normal; BORDER-LEFT: #b0b7bb 0px solid; BACKGROUND-COLOR: =
#edf2f9
}
.footeremphasis {
	FONT-SIZE: x-small; BORDER-TOP: #b0b7bb 0px solid; FONT-FAMILY: Arial, =
'Albany AMT', Helvetica, Helv; BORDER-RIGHT: #b0b7bb 1px solid; =
BORDER-BOTTOM: #b0b7bb 1px solid; FONT-WEIGHT: normal; COLOR: #112277; =
FONT-STYLE: italic; BORDER-LEFT: #b0b7bb 0px solid; BACKGROUND-COLOR: =
#edf2f9
}
.footeremphasisfixed {
	FONT-SIZE: x-small; BORDER-TOP: #b0b7bb 0px solid; FONT-FAMILY: =
'Courier New', Courier, monospace; BORDER-RIGHT: #b0b7bb 1px solid; =
BORDER-BOTTOM: #b0b7bb 1px solid; FONT-WEIGHT: normal; COLOR: #112277; =
FONT-STYLE: italic; BORDER-LEFT: #b0b7bb 0px solid; BACKGROUND-COLOR: =
#edf2f9
}
.footerempty {
	FONT-SIZE: x-small; BORDER-TOP: #b0b7bb 0px solid; FONT-FAMILY: Arial, =
'Albany AMT', Helvetica, Helv; BORDER-RIGHT: #b0b7bb 1px solid; =
BORDER-BOTTOM: #b0b7bb 1px solid; FONT-WEIGHT: bold; COLOR: #112277; =
FONT-STYLE: normal; BORDER-LEFT: #b0b7bb 0px solid; BACKGROUND-COLOR: =
#edf2f9
}
.footerfixed {
	FONT-SIZE: x-small; BORDER-TOP: #b0b7bb 0px solid; FONT-FAMILY: =
'Courier New', Courier; BORDER-RIGHT: #b0b7bb 1px solid; BORDER-BOTTOM: =
#b0b7bb 1px solid; FONT-WEIGHT: normal; COLOR: #112277; FONT-STYLE: =
normal; BORDER-LEFT: #b0b7bb 0px solid; BACKGROUND-COLOR: #edf2f9
}
.footerstrong {
	FONT-SIZE: x-small; BORDER-TOP: #b0b7bb 0px solid; FONT-FAMILY: Arial, =
'Albany AMT', Helvetica, Helv; BORDER-RIGHT: #b0b7bb 1px solid; =
BORDER-BOTTOM: #b0b7bb 1px solid; FONT-WEIGHT: bold; COLOR: #112277; =
FONT-STYLE: normal; BORDER-LEFT: #b0b7bb 0px solid; BACKGROUND-COLOR: =
#edf2f9
}
.footerstrongfixed {
	FONT-SIZE: x-small; BORDER-TOP: #b0b7bb 0px solid; FONT-FAMILY: =
'Courier New', Courier, monospace; BORDER-RIGHT: #b0b7bb 1px solid; =
BORDER-BOTTOM: #b0b7bb 1px solid; FONT-WEIGHT: bold; COLOR: #112277; =
FONT-STYLE: normal; BORDER-LEFT: #b0b7bb 0px solid; BACKGROUND-COLOR: =
#edf2f9
}
.frame {
	FONT-SIZE: x-small; FONT-FAMILY: Arial, 'Albany AMT', Helvetica, Helv; =
FONT-WEIGHT: normal; COLOR: #000000; FONT-STYLE: normal; =
BACKGROUND-COLOR: #fafbfe
}
.graph {
	FONT-SIZE: x-small; BORDER-TOP: #c1c1c1 1px solid; FONT-FAMILY: Arial, =
'Albany AMT', Helvetica, Helv; BORDER-RIGHT: #c1c1c1 1px solid; =
BORDER-COLLAPSE: separate; BORDER-BOTTOM: #c1c1c1 1px solid; =
FONT-WEIGHT: normal; COLOR: #000000; FONT-STYLE: normal; BORDER-SPACING: =
1px; BORDER-LEFT: #c1c1c1 1px solid; BACKGROUND-COLOR: #fafbfe
}
.header {
	FONT-SIZE: x-small; BORDER-TOP: #b0b7bb 0px solid; FONT-FAMILY: Arial, =
'Albany AMT', Helvetica, Helv; BORDER-RIGHT: #b0b7bb 1px solid; =
BORDER-BOTTOM: #b0b7bb 1px solid; FONT-WEIGHT: bold; COLOR: #112277; =
FONT-STYLE: normal; BORDER-LEFT: #b0b7bb 0px solid; BACKGROUND-COLOR: =
#edf2f9
}
.headeremphasis {
	FONT-SIZE: x-small; BORDER-TOP: #b0b7bb 0px solid; FONT-FAMILY: Arial, =
'Albany AMT', Helvetica, Helv; BORDER-RIGHT: #b0b7bb 1px solid; =
BORDER-BOTTOM: #b0b7bb 1px solid; FONT-WEIGHT: normal; COLOR: #000000; =
FONT-STYLE: italic; BORDER-LEFT: #b0b7bb 0px solid; BACKGROUND-COLOR: =
#d8dbd3
}
.headeremphasisfixed {
	FONT-SIZE: x-small; BORDER-TOP: #b0b7bb 0px solid; FONT-FAMILY: =
'Courier New', Courier, monospace; BORDER-RIGHT: #b0b7bb 1px solid; =
BORDER-BOTTOM: #b0b7bb 1px solid; FONT-WEIGHT: normal; COLOR: #000000; =
FONT-STYLE: italic; BORDER-LEFT: #b0b7bb 0px solid; BACKGROUND-COLOR: =
#d8dbd3
}
.headerempty {
	FONT-SIZE: x-small; BORDER-TOP: #b0b7bb 0px solid; FONT-FAMILY: Arial, =
'Albany AMT', Helvetica, Helv; BORDER-RIGHT: #b0b7bb 1px solid; =
BORDER-BOTTOM: #b0b7bb 1px solid; FONT-WEIGHT: bold; COLOR: #112277; =
FONT-STYLE: normal; BORDER-LEFT: #b0b7bb 0px solid; BACKGROUND-COLOR: =
#edf2f9
}
.headerfixed {
	FONT-SIZE: x-small; BORDER-TOP: #b0b7bb 0px solid; FONT-FAMILY: =
'Courier New', Courier; BORDER-RIGHT: #b0b7bb 1px solid; BORDER-BOTTOM: =
#b0b7bb 1px solid; FONT-WEIGHT: normal; COLOR: #112277; FONT-STYLE: =
normal; BORDER-LEFT: #b0b7bb 0px solid; BACKGROUND-COLOR: #edf2f9
}
.headersandfooters {
	FONT-SIZE: x-small; FONT-FAMILY: Arial, 'Albany AMT', Helvetica, Helv; =
FONT-WEIGHT: bold; COLOR: #000000; FONT-STYLE: normal; BACKGROUND-COLOR: =
#edf2f9
}
.headerstrong {
	FONT-SIZE: x-small; BORDER-TOP: #b0b7bb 0px solid; FONT-FAMILY: Arial, =
'Albany AMT', Helvetica, Helv; BORDER-RIGHT: #b0b7bb 1px solid; =
BORDER-BOTTOM: #b0b7bb 1px solid; FONT-WEIGHT: bold; COLOR: #000000; =
FONT-STYLE: normal; BORDER-LEFT: #b0b7bb 0px solid; BACKGROUND-COLOR: =
#d8dbd3
}
.headerstrongfixed {
	FONT-SIZE: x-small; BORDER-TOP: #b0b7bb 0px solid; FONT-FAMILY: =
'Courier New', Courier, monospace; BORDER-RIGHT: #b0b7bb 1px solid; =
BORDER-BOTTOM: #b0b7bb 1px solid; FONT-WEIGHT: bold; COLOR: #000000; =
FONT-STYLE: normal; BORDER-LEFT: #b0b7bb 0px solid; BACKGROUND-COLOR: =
#d8dbd3
}
.heading1 {
	FONT-FAMILY: Arial, Helvetica, sans-serif
}
.heading2 {
	FONT-FAMILY: Arial, Helvetica, sans-serif
}
.heading3 {
	FONT-FAMILY: Arial, Helvetica, sans-serif
}
.heading4 {
	FONT-FAMILY: Arial, Helvetica, sans-serif
}
.heading5 {
	FONT-FAMILY: Arial, Helvetica, sans-serif
}
.heading6 {
	FONT-FAMILY: Arial, Helvetica, sans-serif
}
.index {
	FONT-SIZE: x-small; FONT-FAMILY: Arial, 'Albany AMT', Helvetica, Helv; =
FONT-WEIGHT: normal; COLOR: #000000; FONT-STYLE: normal; =
BACKGROUND-COLOR: #fafbfe
}
.indexaction {
	LIST-STYLE-TYPE: none; FONT-SIZE: x-small; FONT-FAMILY: Arial, 'Albany =
AMT', Helvetica, Helv; FONT-WEIGHT: normal; COLOR: #000000; FONT-STYLE: =
normal; MARGIN-LEFT: 6pt
}
.indexitem {
	LIST-STYLE-TYPE: none; FONT-SIZE: x-small; FONT-FAMILY: Arial, 'Albany =
AMT', Helvetica, Helv; FONT-WEIGHT: normal; COLOR: #000000; FONT-STYLE: =
normal; MARGIN-LEFT: 6pt
}
.indexprocname {
	FONT-SIZE: x-small; FONT-FAMILY: Arial, 'Albany AMT', Helvetica, Helv; =
FONT-WEIGHT: bold; COLOR: #112277; FONT-STYLE: normal; BACKGROUND-COLOR: =
#fafbfe
}
.indextitle {
	FONT-SIZE: x-small; FONT-FAMILY: Arial, 'Albany AMT', Helvetica, Helv; =
FONT-WEIGHT: bold; COLOR: #112277; FONT-STYLE: italic; BACKGROUND-COLOR: =
#fafbfe
}
.layoutcontainer {
	BORDER-TOP: #000000 0px solid; BORDER-RIGHT: #000000 0px solid; =
BORDER-BOTTOM: #000000 0px solid; BORDER-SPACING: 30px; BORDER-LEFT: =
#000000 0px solid
}
.layoutregion {
	BORDER-TOP: #000000 0px solid; BORDER-RIGHT: #000000 0px solid; =
BORDER-BOTTOM: #000000 0px solid; BORDER-SPACING: 30px; BORDER-LEFT: =
#000000 0px solid
}
.linecontent {
	FONT-SIZE: x-small; BORDER-TOP: #c1c1c1 0px solid; FONT-FAMILY: Arial, =
'Albany AMT', Helvetica, Helv; BORDER-RIGHT: #c1c1c1 1px solid; =
BORDER-BOTTOM: #c1c1c1 1px solid; FONT-WEIGHT: normal; COLOR: #112277; =
FONT-STYLE: normal; BORDER-LEFT: #c1c1c1 0px solid; BACKGROUND-COLOR: =
#fafbfe
}
.link {
	COLOR: #0000ff
}
.list {
	LIST-STYLE-TYPE: disc; FONT-SIZE: x-small; FONT-FAMILY: Arial, 'Albany =
AMT', Helvetica, Helv; FONT-WEIGHT: normal; COLOR: #000000; FONT-STYLE: =
normal; BACKGROUND-COLOR: #fafbfe
}
.list10 {
	LIST-STYLE-TYPE: square; FONT-SIZE: x-small; FONT-FAMILY: Arial, =
'Albany AMT', Helvetica, Helv; FONT-WEIGHT: normal; COLOR: #000000; =
FONT-STYLE: normal; BACKGROUND-COLOR: #fafbfe
}
.list2 {
	LIST-STYLE-TYPE: circle; FONT-SIZE: x-small; FONT-FAMILY: Arial, =
'Albany AMT', Helvetica, Helv; FONT-WEIGHT: normal; COLOR: #000000; =
FONT-STYLE: normal; BACKGROUND-COLOR: #fafbfe
}
.list3 {
	LIST-STYLE-TYPE: square; FONT-SIZE: x-small; FONT-FAMILY: Arial, =
'Albany AMT', Helvetica, Helv; FONT-WEIGHT: normal; COLOR: #000000; =
FONT-STYLE: normal; BACKGROUND-COLOR: #fafbfe
}
.list4 {
	LIST-STYLE-TYPE: square; FONT-SIZE: x-small; FONT-FAMILY: Arial, =
'Albany AMT', Helvetica, Helv; FONT-WEIGHT: normal; COLOR: #000000; =
FONT-STYLE: normal; BACKGROUND-COLOR: #fafbfe
}
.list5 {
	LIST-STYLE-TYPE: square; FONT-SIZE: x-small; FONT-FAMILY: Arial, =
'Albany AMT', Helvetica, Helv; FONT-WEIGHT: normal; COLOR: #000000; =
FONT-STYLE: normal; BACKGROUND-COLOR: #fafbfe
}
.list6 {
	LIST-STYLE-TYPE: square; FONT-SIZE: x-small; FONT-FAMILY: Arial, =
'Albany AMT', Helvetica, Helv; FONT-WEIGHT: normal; COLOR: #000000; =
FONT-STYLE: normal; BACKGROUND-COLOR: #fafbfe
}
.list7 {
	LIST-STYLE-TYPE: square; FONT-SIZE: x-small; FONT-FAMILY: Arial, =
'Albany AMT', Helvetica, Helv; FONT-WEIGHT: normal; COLOR: #000000; =
FONT-STYLE: normal; BACKGROUND-COLOR: #fafbfe
}
.list8 {
	LIST-STYLE-TYPE: square; FONT-SIZE: x-small; FONT-FAMILY: Arial, =
'Albany AMT', Helvetica, Helv; FONT-WEIGHT: normal; COLOR: #000000; =
FONT-STYLE: normal; BACKGROUND-COLOR: #fafbfe
}
.list9 {
	LIST-STYLE-TYPE: square; FONT-SIZE: x-small; FONT-FAMILY: Arial, =
'Albany AMT', Helvetica, Helv; FONT-WEIGHT: normal; COLOR: #000000; =
FONT-STYLE: normal; BACKGROUND-COLOR: #fafbfe
}
.listitem {
	LIST-STYLE-TYPE: disc; FONT-SIZE: x-small; FONT-FAMILY: Arial, 'Albany =
AMT', Helvetica, Helv; FONT-WEIGHT: normal; COLOR: #000000; FONT-STYLE: =
normal; BACKGROUND-COLOR: #fafbfe
}
.listitem10 {
	LIST-STYLE-TYPE: square; FONT-SIZE: x-small; FONT-FAMILY: Arial, =
'Albany AMT', Helvetica, Helv; FONT-WEIGHT: normal; COLOR: #000000; =
FONT-STYLE: normal; BACKGROUND-COLOR: #fafbfe
}
.listitem2 {
	LIST-STYLE-TYPE: circle; FONT-SIZE: x-small; FONT-FAMILY: Arial, =
'Albany AMT', Helvetica, Helv; FONT-WEIGHT: normal; COLOR: #000000; =
FONT-STYLE: normal; BACKGROUND-COLOR: #fafbfe
}
.listitem3 {
	LIST-STYLE-TYPE: square; FONT-SIZE: x-small; FONT-FAMILY: Arial, =
'Albany AMT', Helvetica, Helv; FONT-WEIGHT: normal; COLOR: #000000; =
FONT-STYLE: normal; BACKGROUND-COLOR: #fafbfe
}
.listitem4 {
	LIST-STYLE-TYPE: square; FONT-SIZE: x-small; FONT-FAMILY: Arial, =
'Albany AMT', Helvetica, Helv; FONT-WEIGHT: normal; COLOR: #000000; =
FONT-STYLE: normal; BACKGROUND-COLOR: #fafbfe
}
.listitem5 {
	LIST-STYLE-TYPE: square; FONT-SIZE: x-small; FONT-FAMILY: Arial, =
'Albany AMT', Helvetica, Helv; FONT-WEIGHT: normal; COLOR: #000000; =
FONT-STYLE: normal; BACKGROUND-COLOR: #fafbfe
}
.listitem6 {
	LIST-STYLE-TYPE: square; FONT-SIZE: x-small; FONT-FAMILY: Arial, =
'Albany AMT', Helvetica, Helv; FONT-WEIGHT: normal; COLOR: #000000; =
FONT-STYLE: normal; BACKGROUND-COLOR: #fafbfe
}
.listitem7 {
	LIST-STYLE-TYPE: square; FONT-SIZE: x-small; FONT-FAMILY: Arial, =
'Albany AMT', Helvetica, Helv; FONT-WEIGHT: normal; COLOR: #000000; =
FONT-STYLE: normal; BACKGROUND-COLOR: #fafbfe
}
.listitem8 {
	LIST-STYLE-TYPE: square; FONT-SIZE: x-small; FONT-FAMILY: Arial, =
'Albany AMT', Helvetica, Helv; FONT-WEIGHT: normal; COLOR: #000000; =
FONT-STYLE: normal; BACKGROUND-COLOR: #fafbfe
}
.listitem9 {
	LIST-STYLE-TYPE: square; FONT-SIZE: x-small; FONT-FAMILY: Arial, =
'Albany AMT', Helvetica, Helv; FONT-WEIGHT: normal; COLOR: #000000; =
FONT-STYLE: normal; BACKGROUND-COLOR: #fafbfe
}
.note {
	FONT-SIZE: x-small; FONT-FAMILY: Arial, 'Albany AMT', Helvetica, Helv; =
FONT-WEIGHT: normal; COLOR: #112277; FONT-STYLE: normal; =
BACKGROUND-COLOR: #fafbfe
}
.notebanner {
	FONT-SIZE: x-small; FONT-FAMILY: Arial, 'Albany AMT', Helvetica, Helv; =
FONT-WEIGHT: bold; COLOR: #112277; FONT-STYLE: normal; BACKGROUND-COLOR: =
#fafbfe
}
.notecontent {
	FONT-SIZE: x-small; FONT-FAMILY: Arial, 'Albany AMT', Helvetica, Helv; =
FONT-WEIGHT: normal; COLOR: #112277; FONT-STYLE: normal; =
BACKGROUND-COLOR: #fafbfe
}
.notecontentfixed {
	FONT-SIZE: x-small; FONT-FAMILY: 'Courier New', Courier; FONT-WEIGHT: =
normal; COLOR: #112277; FONT-STYLE: normal; BACKGROUND-COLOR: #fafbfe
}
.output {
	FONT-SIZE: x-small; BORDER-TOP: #c1c1c1 1px solid; FONT-FAMILY: Arial, =
'Albany AMT', Helvetica, Helv; BORDER-RIGHT: #c1c1c1 1px solid; =
BORDER-COLLAPSE: separate; BORDER-BOTTOM: #c1c1c1 1px solid; =
FONT-WEIGHT: normal; COLOR: #000000; FONT-STYLE: normal; BORDER-SPACING: =
1px; BORDER-LEFT: #c1c1c1 1px solid; BACKGROUND-COLOR: #fafbfe
}
.pageno {
	FONT-SIZE: x-small; FONT-FAMILY: Arial, 'Albany AMT', Helvetica, Helv; =
VERTICAL-ALIGN: top; FONT-WEIGHT: bold; COLOR: #112277; FONT-STYLE: =
normal; TEXT-ALIGN: right; BORDER-SPACING: 0px; BACKGROUND-COLOR: =
#fafbfe
}
.pages {
	LIST-STYLE-TYPE: decimal; FONT-SIZE: x-small; FONT-FAMILY: Arial, =
'Albany AMT', Helvetica, Helv; FONT-WEIGHT: normal; COLOR: #000000; =
FONT-STYLE: normal; MARGIN-LEFT: 8px; BACKGROUND-COLOR: #fafbfe; =
MARGIN-RIGHT: 8px
}
.pagesdate {
	FONT-SIZE: x-small; FONT-FAMILY: Arial, 'Albany AMT', Helvetica, Helv; =
WIDTH: 100%; FONT-WEIGHT: normal; COLOR: #000000; FONT-STYLE: normal; =
BACKGROUND-COLOR: #fafbfe
}
.pagesitem {
	LIST-STYLE-TYPE: none; FONT-SIZE: x-small; FONT-FAMILY: Arial, 'Albany =
AMT', Helvetica, Helv; FONT-WEIGHT: normal; COLOR: #000000; FONT-STYLE: =
normal; MARGIN-LEFT: 6pt
}
.pagesproclabel {
	FONT-SIZE: x-small; FONT-FAMILY: Arial, 'Albany AMT', Helvetica, Helv; =
FONT-WEIGHT: bold; COLOR: #112277; FONT-STYLE: normal; BACKGROUND-COLOR: =
#fafbfe
}
.pagesprocname {
	FONT-SIZE: x-small; FONT-FAMILY: Arial, 'Albany AMT', Helvetica, Helv; =
FONT-WEIGHT: bold; COLOR: #112277; FONT-STYLE: normal; BACKGROUND-COLOR: =
#fafbfe
}
.pagestitle {
	FONT-SIZE: x-small; FONT-FAMILY: Arial, 'Albany AMT', Helvetica, Helv; =
FONT-WEIGHT: bold; COLOR: #112277; FONT-STYLE: italic; BACKGROUND-COLOR: =
#fafbfe
}
.paragraph {
	FONT-SIZE: x-small; FONT-FAMILY: Arial, 'Albany AMT', Helvetica, Helv; =
FONT-WEIGHT: normal; COLOR: #000000; FONT-STYLE: normal; =
BACKGROUND-COLOR: #fafbfe
}
.parskip {
	FONT-SIZE: x-small; BORDER-TOP: #000000 0px solid; FONT-FAMILY: Arial, =
'Albany AMT', Helvetica, Helv; BORDER-RIGHT: #000000 0px solid; =
BORDER-BOTTOM: #000000 0px solid; FONT-WEIGHT: bold; FONT-STYLE: normal; =
BORDER-SPACING: 0px; BORDER-LEFT: #000000 0px solid
}
.prepage {
	FONT-SIZE: x-small; FONT-FAMILY: Arial, 'Albany AMT', Helvetica, Helv; =
FONT-WEIGHT: normal; COLOR: #112277; FONT-STYLE: normal; TEXT-ALIGN: =
left; BACKGROUND-COLOR: #fafbfe
}
.proctitle {
	FONT-SIZE: x-small; FONT-FAMILY: Arial, 'Albany AMT', Helvetica, Helv; =
FONT-WEIGHT: bold; COLOR: #112277; FONT-STYLE: normal; BACKGROUND-COLOR: =
#fafbfe
}
.proctitlefixed {
	FONT-SIZE: x-small; FONT-FAMILY: 'Courier New', Courier, monospace; =
FONT-WEIGHT: bold; COLOR: #112277; FONT-STYLE: normal; BACKGROUND-COLOR: =
#fafbfe
}
.rowfooter {
	FONT-SIZE: x-small; BORDER-TOP: #b0b7bb 0px solid; FONT-FAMILY: Arial, =
'Albany AMT', Helvetica, Helv; BORDER-RIGHT: #b0b7bb 1px solid; =
BORDER-BOTTOM: #b0b7bb 1px solid; FONT-WEIGHT: bold; COLOR: #112277; =
FONT-STYLE: normal; BORDER-LEFT: #b0b7bb 0px solid; BACKGROUND-COLOR: =
#edf2f9
}
.rowfooteremphasis {
	FONT-SIZE: x-small; BORDER-TOP: #b0b7bb 0px solid; FONT-FAMILY: Arial, =
'Albany AMT', Helvetica, Helv; BORDER-RIGHT: #b0b7bb 1px solid; =
BORDER-BOTTOM: #b0b7bb 1px solid; FONT-WEIGHT: normal; COLOR: #112277; =
FONT-STYLE: italic; BORDER-LEFT: #b0b7bb 0px solid; BACKGROUND-COLOR: =
#edf2f9
}
.rowfooteremphasisfixed {
	FONT-SIZE: x-small; BORDER-TOP: #b0b7bb 0px solid; FONT-FAMILY: =
'Courier New', Courier, monospace; BORDER-RIGHT: #b0b7bb 1px solid; =
BORDER-BOTTOM: #b0b7bb 1px solid; FONT-WEIGHT: normal; COLOR: #112277; =
FONT-STYLE: italic; BORDER-LEFT: #b0b7bb 0px solid; BACKGROUND-COLOR: =
#edf2f9
}
.rowfooterempty {
	FONT-SIZE: x-small; BORDER-TOP: #b0b7bb 0px solid; FONT-FAMILY: Arial, =
'Albany AMT', Helvetica, Helv; BORDER-RIGHT: #b0b7bb 1px solid; =
BORDER-BOTTOM: #b0b7bb 1px solid; FONT-WEIGHT: bold; COLOR: #112277; =
FONT-STYLE: normal; BORDER-LEFT: #b0b7bb 0px solid; BACKGROUND-COLOR: =
#edf2f9
}
.rowfooterfixed {
	FONT-SIZE: x-small; BORDER-TOP: #b0b7bb 0px solid; FONT-FAMILY: =
'Courier New', Courier; BORDER-RIGHT: #b0b7bb 1px solid; BORDER-BOTTOM: =
#b0b7bb 1px solid; FONT-WEIGHT: normal; COLOR: #112277; FONT-STYLE: =
normal; BORDER-LEFT: #b0b7bb 0px solid; BACKGROUND-COLOR: #edf2f9
}
.rowfooterstrong {
	FONT-SIZE: x-small; BORDER-TOP: #b0b7bb 0px solid; FONT-FAMILY: Arial, =
'Albany AMT', Helvetica, Helv; BORDER-RIGHT: #b0b7bb 1px solid; =
BORDER-BOTTOM: #b0b7bb 1px solid; FONT-WEIGHT: bold; COLOR: #112277; =
FONT-STYLE: normal; BORDER-LEFT: #b0b7bb 0px solid; BACKGROUND-COLOR: =
#edf2f9
}
.rowfooterstrongfixed {
	FONT-SIZE: x-small; BORDER-TOP: #b0b7bb 0px solid; FONT-FAMILY: =
'Courier New', Courier, monospace; BORDER-RIGHT: #b0b7bb 1px solid; =
BORDER-BOTTOM: #b0b7bb 1px solid; FONT-WEIGHT: bold; COLOR: #112277; =
FONT-STYLE: normal; BORDER-LEFT: #b0b7bb 0px solid; BACKGROUND-COLOR: =
#edf2f9
}
.rowheader {
	FONT-SIZE: x-small; BORDER-TOP: #b0b7bb 0px solid; FONT-FAMILY: Arial, =
'Albany AMT', Helvetica, Helv; BORDER-RIGHT: #b0b7bb 1px solid; =
BORDER-BOTTOM: #b0b7bb 1px solid; FONT-WEIGHT: bold; COLOR: #112277; =
FONT-STYLE: normal; BORDER-LEFT: #b0b7bb 0px solid; BACKGROUND-COLOR: =
#edf2f9
}
.rowheaderemphasis {
	FONT-SIZE: x-small; BORDER-TOP: #b0b7bb 0px solid; FONT-FAMILY: Arial, =
'Albany AMT', Helvetica, Helv; BORDER-RIGHT: #b0b7bb 1px solid; =
BORDER-BOTTOM: #b0b7bb 1px solid; FONT-WEIGHT: normal; COLOR: #112277; =
FONT-STYLE: italic; BORDER-LEFT: #b0b7bb 0px solid; BACKGROUND-COLOR: =
#edf2f9
}
.rowheaderemphasisfixed {
	FONT-SIZE: x-small; BORDER-TOP: #b0b7bb 0px solid; FONT-FAMILY: =
'Courier New', Courier, monospace; BORDER-RIGHT: #b0b7bb 1px solid; =
BORDER-BOTTOM: #b0b7bb 1px solid; FONT-WEIGHT: normal; COLOR: #112277; =
FONT-STYLE: italic; BORDER-LEFT: #b0b7bb 0px solid; BACKGROUND-COLOR: =
#edf2f9
}
.rowheaderempty {
	FONT-SIZE: x-small; BORDER-TOP: #b0b7bb 0px solid; FONT-FAMILY: Arial, =
'Albany AMT', Helvetica, Helv; BORDER-RIGHT: #b0b7bb 1px solid; =
BORDER-BOTTOM: #b0b7bb 1px solid; FONT-WEIGHT: bold; COLOR: #112277; =
FONT-STYLE: normal; BORDER-LEFT: #b0b7bb 0px solid; BACKGROUND-COLOR: =
#edf2f9
}
.rowheaderfixed {
	FONT-SIZE: x-small; BORDER-TOP: #b0b7bb 0px solid; FONT-FAMILY: =
'Courier New', Courier; BORDER-RIGHT: #b0b7bb 1px solid; BORDER-BOTTOM: =
#b0b7bb 1px solid; FONT-WEIGHT: normal; COLOR: #112277; FONT-STYLE: =
normal; BORDER-LEFT: #b0b7bb 0px solid; BACKGROUND-COLOR: #edf2f9
}
.rowheaderstrong {
	FONT-SIZE: x-small; BORDER-TOP: #b0b7bb 0px solid; FONT-FAMILY: Arial, =
'Albany AMT', Helvetica, Helv; BORDER-RIGHT: #b0b7bb 1px solid; =
BORDER-BOTTOM: #b0b7bb 1px solid; FONT-WEIGHT: bold; COLOR: #112277; =
FONT-STYLE: normal; BORDER-LEFT: #b0b7bb 0px solid; BACKGROUND-COLOR: =
#edf2f9
}
.rowheaderstrongfixed {
	FONT-SIZE: x-small; BORDER-TOP: #b0b7bb 0px solid; FONT-FAMILY: =
'Courier New', Courier, monospace; BORDER-RIGHT: #b0b7bb 1px solid; =
BORDER-BOTTOM: #b0b7bb 1px solid; FONT-WEIGHT: bold; COLOR: #112277; =
FONT-STYLE: normal; BORDER-LEFT: #b0b7bb 0px solid; BACKGROUND-COLOR: =
#edf2f9
}
.systemfooter {
	FONT-SIZE: x-small; FONT-FAMILY: Arial, 'Albany AMT', Helvetica, Helv; =
FONT-WEIGHT: normal; COLOR: #112277; FONT-STYLE: normal; =
BACKGROUND-COLOR: #fafbfe
}
.systemfooter10 {
	FONT-SIZE: x-small; FONT-FAMILY: Arial, 'Albany AMT', Helvetica, Helv; =
FONT-WEIGHT: normal; COLOR: #112277; FONT-STYLE: normal; =
BACKGROUND-COLOR: #fafbfe
}
.systemfooter2 {
	FONT-SIZE: x-small; FONT-FAMILY: Arial, 'Albany AMT', Helvetica, Helv; =
FONT-WEIGHT: normal; COLOR: #112277; FONT-STYLE: normal; =
BACKGROUND-COLOR: #fafbfe
}
.systemfooter3 {
	FONT-SIZE: x-small; FONT-FAMILY: Arial, 'Albany AMT', Helvetica, Helv; =
FONT-WEIGHT: normal; COLOR: #112277; FONT-STYLE: normal; =
BACKGROUND-COLOR: #fafbfe
}
.systemfooter4 {
	FONT-SIZE: x-small; FONT-FAMILY: Arial, 'Albany AMT', Helvetica, Helv; =
FONT-WEIGHT: normal; COLOR: #112277; FONT-STYLE: normal; =
BACKGROUND-COLOR: #fafbfe
}
.systemfooter5 {
	FONT-SIZE: x-small; FONT-FAMILY: Arial, 'Albany AMT', Helvetica, Helv; =
FONT-WEIGHT: normal; COLOR: #112277; FONT-STYLE: normal; =
BACKGROUND-COLOR: #fafbfe
}
.systemfooter6 {
	FONT-SIZE: x-small; FONT-FAMILY: Arial, 'Albany AMT', Helvetica, Helv; =
FONT-WEIGHT: normal; COLOR: #112277; FONT-STYLE: normal; =
BACKGROUND-COLOR: #fafbfe
}
.systemfooter7 {
	FONT-SIZE: x-small; FONT-FAMILY: Arial, 'Albany AMT', Helvetica, Helv; =
FONT-WEIGHT: normal; COLOR: #112277; FONT-STYLE: normal; =
BACKGROUND-COLOR: #fafbfe
}
.systemfooter8 {
	FONT-SIZE: x-small; FONT-FAMILY: Arial, 'Albany AMT', Helvetica, Helv; =
FONT-WEIGHT: normal; COLOR: #112277; FONT-STYLE: normal; =
BACKGROUND-COLOR: #fafbfe
}
.systemfooter9 {
	FONT-SIZE: x-small; FONT-FAMILY: Arial, 'Albany AMT', Helvetica, Helv; =
FONT-WEIGHT: normal; COLOR: #112277; FONT-STYLE: normal; =
BACKGROUND-COLOR: #fafbfe
}
.systemtitle {
	FONT-SIZE: small; FONT-FAMILY: Arial, 'Albany AMT', Helvetica, Helv; =
FONT-WEIGHT: bold; COLOR: #112277; FONT-STYLE: normal; BACKGROUND-COLOR: =
#fafbfe
}
.systemtitle10 {
	FONT-SIZE: small; FONT-FAMILY: Arial, 'Albany AMT', Helvetica, Helv; =
FONT-WEIGHT: bold; COLOR: #112277; FONT-STYLE: normal; BACKGROUND-COLOR: =
#fafbfe
}
.systemtitle2 {
	FONT-SIZE: small; FONT-FAMILY: Arial, 'Albany AMT', Helvetica, Helv; =
FONT-WEIGHT: bold; COLOR: #112277; FONT-STYLE: normal; BACKGROUND-COLOR: =
#fafbfe
}
.systemtitle3 {
	FONT-SIZE: small; FONT-FAMILY: Arial, 'Albany AMT', Helvetica, Helv; =
FONT-WEIGHT: bold; COLOR: #112277; FONT-STYLE: normal; BACKGROUND-COLOR: =
#fafbfe
}
.systemtitle4 {
	FONT-SIZE: small; FONT-FAMILY: Arial, 'Albany AMT', Helvetica, Helv; =
FONT-WEIGHT: bold; COLOR: #112277; FONT-STYLE: normal; BACKGROUND-COLOR: =
#fafbfe
}
.systemtitle5 {
	FONT-SIZE: small; FONT-FAMILY: Arial, 'Albany AMT', Helvetica, Helv; =
FONT-WEIGHT: bold; COLOR: #112277; FONT-STYLE: normal; BACKGROUND-COLOR: =
#fafbfe
}
.systemtitle6 {
	FONT-SIZE: small; FONT-FAMILY: Arial, 'Albany AMT', Helvetica, Helv; =
FONT-WEIGHT: bold; COLOR: #112277; FONT-STYLE: normal; BACKGROUND-COLOR: =
#fafbfe
}
.systemtitle7 {
	FONT-SIZE: small; FONT-FAMILY: Arial, 'Albany AMT', Helvetica, Helv; =
FONT-WEIGHT: bold; COLOR: #112277; FONT-STYLE: normal; BACKGROUND-COLOR: =
#fafbfe
}
.systemtitle8 {
	FONT-SIZE: small; FONT-FAMILY: Arial, 'Albany AMT', Helvetica, Helv; =
FONT-WEIGHT: bold; COLOR: #112277; FONT-STYLE: normal; BACKGROUND-COLOR: =
#fafbfe
}
.systemtitle9 {
	FONT-SIZE: small; FONT-FAMILY: Arial, 'Albany AMT', Helvetica, Helv; =
FONT-WEIGHT: bold; COLOR: #112277; FONT-STYLE: normal; BACKGROUND-COLOR: =
#fafbfe
}
.systitleandfootercontainer {
	FONT-SIZE: x-small; BORDER-TOP: #000000 0px solid; FONT-FAMILY: Arial, =
'Albany AMT', Helvetica, Helv; BORDER-RIGHT: #000000 0px solid; WIDTH: =
100%; BORDER-BOTTOM: #000000 0px solid; FONT-WEIGHT: normal; COLOR: =
#000000; FONT-STYLE: normal; BORDER-SPACING: 1px; BORDER-LEFT: #000000 =
0px solid; BACKGROUND-COLOR: #fafbfe
}
.table {
	BORDER-TOP: #c1c1c1 1px solid; BORDER-RIGHT: #c1c1c1 0px solid; =
BORDER-COLLAPSE: collapse; BORDER-BOTTOM: #c1c1c1 0px solid; =
BORDER-SPACING: 0px; BORDER-LEFT: #c1c1c1 1px solid
}
.top_stacked_value {
	BORDER-TOP: 0px; BORDER-RIGHT: 0px; BORDER-BOTTOM: 0px; PADDING-BOTTOM: =
1px; BORDER-LEFT: 0px
}
.middle_stacked_value {
	BORDER-TOP: 0px; BORDER-RIGHT: 0px; BORDER-BOTTOM: 0px; PADDING-BOTTOM: =
1px; PADDING-TOP: 1px; BORDER-LEFT: 0px
}
.bottom_stacked_value {
	BORDER-TOP: 0px; BORDER-RIGHT: 0px; BORDER-BOTTOM: 0px; PADDING-TOP: =
1px; BORDER-LEFT: 0px
}
.titleandnotecontainer {
	FONT-SIZE: x-small; BORDER-TOP: #000000 0px solid; FONT-FAMILY: Arial, =
'Albany AMT', Helvetica, Helv; BORDER-RIGHT: #000000 0px solid; WIDTH: =
100%; BORDER-BOTTOM: #000000 0px solid; FONT-WEIGHT: normal; COLOR: =
#000000; FONT-STYLE: normal; BORDER-SPACING: 1px; BORDER-LEFT: #000000 =
0px solid; BACKGROUND-COLOR: #fafbfe
}
.titlesandfooters {
	FONT-SIZE: x-small; FONT-FAMILY: Arial, 'Albany AMT', Helvetica, Helv; =
FONT-WEIGHT: bold; COLOR: #112277; FONT-STYLE: normal; BACKGROUND-COLOR: =
#fafbfe
}
.usertext {
	FONT-SIZE: x-small; FONT-FAMILY: Arial, 'Albany AMT', Helvetica, Helv; =
FONT-WEIGHT: normal; COLOR: #112277; FONT-STYLE: normal; =
BACKGROUND-COLOR: #fafbfe
}
.visitedlink {
	COLOR: #800080
}
.warnbanner {
	FONT-SIZE: x-small; FONT-FAMILY: Arial, 'Albany AMT', Helvetica, Helv; =
FONT-WEIGHT: bold; COLOR: #112277; FONT-STYLE: normal; BACKGROUND-COLOR: =
#fafbfe
}
.warncontent {
	FONT-SIZE: x-small; FONT-FAMILY: Arial, 'Albany AMT', Helvetica, Helv; =
FONT-WEIGHT: normal; COLOR: #112277; FONT-STYLE: normal; =
BACKGROUND-COLOR: #fafbfe
}
.warncontentfixed {
	FONT-SIZE: x-small; FONT-FAMILY: 'Courier New', Courier; FONT-WEIGHT: =
normal; COLOR: #112277; FONT-STYLE: normal; BACKGROUND-COLOR: #fafbfe
}
.l {
	TEXT-ALIGN: left
}
.c {
	TEXT-ALIGN: center
}
.r {
	TEXT-ALIGN: right
}
.d {
	TEXT-ALIGN: right
}
.j {
	TEXT-ALIGN: justify
}
.t {
	VERTICAL-ALIGN: top
}
.m {
	VERTICAL-ALIGN: middle
}
.b {
	VERTICAL-ALIGN: bottom
}
TD {
	VERTICAL-ALIGN: top
}
TH {
	VERTICAL-ALIGN: top
}
.stacked_cell {
	PADDING-BOTTOM: 0px; PADDING-TOP: 0px; PADDING-LEFT: 0px; =
PADDING-RIGHT: 0px
}
</STYLE>

<SCRIPT language=3Djavascript type=3Dtext/javascript>
<!--=20
function startup(){

}
function shutdown(){

}

//-->
</SCRIPT>
</HEAD>
<BODY class=3Dbody onload=3Dstartup() onunload=3Dshutdown()>
<SCRIPT language=3Djavascript type=3Dtext/javascript>
<!--=20
var _info =3D navigator.userAgent
var _ie =3D (_info.indexOf("MSIE") > 0
          && _info.indexOf("Win") > 0
          && _info.indexOf("Windows 3.1") < 0);
var _ie64 =3D _info.indexOf("x64") > 0

//-->
</SCRIPT>

<DIV class=3Dbranch><A name=3DIDX></A>
<TABLE class=3Dsystitleandfootercontainer cellSpacing=3D1 =
cellPadding=3D1 rules=3Dnone=20
width=3D"100%" summary=3D"Page Layout" border=3D0 frame=3Dvoid>
  <TBODY>
  <TR>
    <TD class=3D"c systemtitle">HG</TD></TR></TBODY></TABLE><BR>
<DIV class=3D"c proctitle">The GLM Procedure</DIV>
<P>
<DIV>
<DIV align=3Dcenter>
<TABLE class=3Dtable borderColor=3D#c1c1c1 cellSpacing=3D0 =
cellPadding=3D5 rules=3Dall=20
summary=3D"Procedure GLM: Class Levels" frame=3Dbox>
  <COLGROUP>
  <COL></COLGROUP>
  <COLGROUP>
  <COL>
  <COL></COLGROUP>
  <THEAD>
  <TR>
    <TH class=3D"c b header" colSpan=3D3 scope=3Dcolgroup>Class Level=20
  Information</TH></TR>
  <TR>
    <TH class=3D"l b header" scope=3Dcol>Class</TH>
    <TH class=3D"r b header" scope=3Dcol>Levels</TH>
    <TH class=3D"l b header" scope=3Dcol>Values</TH></TR></THEAD>
  <TBODY>
  <TR>
    <TH class=3D"l rowheader" scope=3Drow>Agroeology</TH>
    <TD class=3D"r data">3</TD>
    <TD class=3D"l data">Highland lowland midland</TD></TR>
  <TR>
    <TH class=3D"l rowheader" scope=3Drow>sex</TH>
    <TD class=3D"r data">2</TD>
    <TD class=3D"l data">F M</TD></TR>
  <TR>
    <TH class=3D"l rowheader" scope=3Drow>Hbgenotype</TH>
    <TD class=3D"r data">3</TD>
    <TD class=3D"l data">AA AB =
BB</TD></TR></TBODY></TABLE></DIV></DIV><BR><A=20
name=3DIDX1></A>
<DIV>
<DIV align=3Dcenter>
<TABLE class=3Dtable borderColor=3D#c1c1c1 cellSpacing=3D0 =
cellPadding=3D5 rules=3Dall=20
summary=3D"Procedure GLM: Number of Observations" frame=3Dbox>
  <COLGROUP>
  <COL>
  <COL></COLGROUP>
  <TBODY>
  <TR>
    <TH class=3D"l rowheader" scope=3Drow>Number of Observations =
Read</TH>
    <TD class=3D"r data">225</TD></TR>
  <TR>
    <TH class=3D"l rowheader" scope=3Drow>Number of Observations =
Used</TH>
    <TD class=3D"r data">225</TD></TR></TBODY></TABLE></DIV></DIV><BR>
<P style=3D"PAGE-BREAK-AFTER: always"><BR></P>
<HR SIZE=3D3>
<A name=3DIDX2></A>
<TABLE class=3Dsystitleandfootercontainer cellSpacing=3D1 =
cellPadding=3D1 rules=3Dnone=20
width=3D"100%" summary=3D"Page Layout" border=3D0 frame=3Dvoid>
  <TBODY>
  <TR>
    <TD class=3D"c systemtitle">HG</TD></TR></TBODY></TABLE><BR>
<DIV class=3D"c proctitle">The GLM Procedure</DIV>
<DIV class=3D"c proctitle">&nbsp;</DIV>
<DIV class=3D"c proctitle">Dependent Variable: HG </DIV>
<P>
<DIV>
<DIV align=3Dcenter>
<TABLE class=3Dtable borderColor=3D#c1c1c1 cellSpacing=3D0 =
cellPadding=3D5 rules=3Dall=20
summary=3D"Procedure GLM: Overall ANOVA" frame=3Dbox>
  <COLGROUP>
  <COL></COLGROUP>
  <COLGROUP>
  <COL>
  <COL>
  <COL>
  <COL>
  <COL></COLGROUP>
  <THEAD>
  <TR>
    <TH class=3D"l b header" scope=3Dcol>Source</TH>
    <TH class=3D"r b header" scope=3Dcol>DF</TH>
    <TH class=3D"r b header" scope=3Dcol>Sum of Squares</TH>
    <TH class=3D"r b header" scope=3Dcol>Mean Square</TH>
    <TH class=3D"r b header" scope=3Dcol>F Value</TH>
    <TH class=3D"r b header" =
scope=3Dcol>Pr&nbsp;&gt;&nbsp;F</TH></TR></THEAD>
  <TBODY>
  <TR>
    <TH class=3D"l rowheader" scope=3Drow>Model</TH>
    <TD class=3D"r data">11</TD>
    <TD class=3D"r data">1594.785832</TD>
    <TD class=3D"r data">144.980530</TD>
    <TD class=3D"r data">6.29</TD>
    <TD class=3D"r data">&lt;.0001</TD></TR>
  <TR>
    <TH class=3D"l rowheader" scope=3Drow>Error</TH>
    <TD class=3D"r data">213</TD>
    <TD class=3D"r data">4906.129724</TD>
    <TD class=3D"r data">23.033473</TD>
    <TD class=3D"r data">&nbsp;</TD>
    <TD class=3D"r data">&nbsp;</TD></TR>
  <TR>
    <TH class=3D"l rowheader" scope=3Drow>Corrected Total</TH>
    <TD class=3D"r data">224</TD>
    <TD class=3D"r data">6500.915556</TD>
    <TD class=3D"r data">&nbsp;</TD>
    <TD class=3D"r data">&nbsp;</TD>
    <TD class=3D"r =
data">&nbsp;</TD></TR></TBODY></TABLE></DIV></DIV><BR><A=20
name=3DIDX3></A>
<DIV>
<DIV align=3Dcenter>
<TABLE class=3Dtable borderColor=3D#c1c1c1 cellSpacing=3D0 =
cellPadding=3D5 rules=3Dall=20
summary=3D"Procedure GLM: Fit Statistics" frame=3Dbox>
  <COLGROUP>
  <COL>
  <COL>
  <COL>
  <COL></COLGROUP>
  <THEAD>
  <TR>
    <TH class=3D"r b header" scope=3Dcol>R-Square</TH>
    <TH class=3D"r b header" scope=3Dcol>Coeff Var</TH>
    <TH class=3D"r b header" scope=3Dcol>Root MSE</TH>
    <TH class=3D"r b header" scope=3Dcol>HG&nbsp;Mean</TH></TR></THEAD>
  <TBODY>
  <TR>
    <TD class=3D"r data">0.245317</TD>
    <TD class=3D"r data">6.640309</TD>
    <TD class=3D"r data">4.799320</TD>
    <TD class=3D"r =
data">72.27556</TD></TR></TBODY></TABLE></DIV></DIV><BR><A=20
name=3DIDX4></A>
<DIV>
<DIV align=3Dcenter>
<TABLE class=3Dtable borderColor=3D#c1c1c1 cellSpacing=3D0 =
cellPadding=3D5 rules=3Dall=20
summary=3D"Procedure GLM: Type I Model ANOVA" frame=3Dbox>
  <COLGROUP>
  <COL></COLGROUP>
  <COLGROUP>
  <COL>
  <COL>
  <COL>
  <COL>
  <COL></COLGROUP>
  <THEAD>
  <TR>
    <TH class=3D"l b header" scope=3Dcol>Source</TH>
    <TH class=3D"r b header" scope=3Dcol>DF</TH>
    <TH class=3D"r b header" scope=3Dcol>Type I SS</TH>
    <TH class=3D"r b header" scope=3Dcol>Mean Square</TH>
    <TH class=3D"r b header" scope=3Dcol>F Value</TH>
    <TH class=3D"r b header" =
scope=3Dcol>Pr&nbsp;&gt;&nbsp;F</TH></TR></THEAD>
  <TBODY>
  <TR>
    <TH class=3D"l rowheader" scope=3Drow>Agroeology</TH>
    <TD class=3D"r data">2</TD>
    <TD class=3D"r data">521.3955556</TD>
    <TD class=3D"r data">260.6977778</TD>
    <TD class=3D"r data">11.32</TD>
    <TD class=3D"r data">&lt;.0001</TD></TR>
  <TR>
    <TH class=3D"l rowheader" scope=3Drow>sex</TH>
    <TD class=3D"r data">1</TD>
    <TD class=3D"r data">378.2496482</TD>
    <TD class=3D"r data">378.2496482</TD>
    <TD class=3D"r data">16.42</TD>
    <TD class=3D"r data">&lt;.0001</TD></TR>
  <TR>
    <TH class=3D"l rowheader" scope=3Drow>Hbgenotype</TH>
    <TD class=3D"r data">2</TD>
    <TD class=3D"r data">567.3021123</TD>
    <TD class=3D"r data">283.6510562</TD>
    <TD class=3D"r data">12.31</TD>
    <TD class=3D"r data">&lt;.0001</TD></TR>
  <TR>
    <TH class=3D"l rowheader" scope=3Drow>Agroeolog*Hbgenotype</TH>
    <TD class=3D"r data">4</TD>
    <TD class=3D"r data">87.1424582</TD>
    <TD class=3D"r data">21.7856146</TD>
    <TD class=3D"r data">0.95</TD>
    <TD class=3D"r data">0.4384</TD></TR>
  <TR>
    <TH class=3D"l rowheader" scope=3Drow>sex*Hbgenotype</TH>
    <TD class=3D"r data">2</TD>
    <TD class=3D"r data">40.6960576</TD>
    <TD class=3D"r data">20.3480288</TD>
    <TD class=3D"r data">0.88</TD>
    <TD class=3D"r =
data">0.4149</TD></TR></TBODY></TABLE></DIV></DIV><BR><A=20
name=3DIDX5></A>
<DIV>
<DIV align=3Dcenter>
<TABLE class=3Dtable borderColor=3D#c1c1c1 cellSpacing=3D0 =
cellPadding=3D5 rules=3Dall=20
summary=3D"Procedure GLM: Type III Model ANOVA" frame=3Dbox>
  <COLGROUP>
  <COL></COLGROUP>
  <COLGROUP>
  <COL>
  <COL>
  <COL>
  <COL>
  <COL></COLGROUP>
  <THEAD>
  <TR>
    <TH class=3D"l b header" scope=3Dcol>Source</TH>
    <TH class=3D"r b header" scope=3Dcol>DF</TH>
    <TH class=3D"r b header" scope=3Dcol>Type III SS</TH>
    <TH class=3D"r b header" scope=3Dcol>Mean Square</TH>
    <TH class=3D"r b header" scope=3Dcol>F Value</TH>
    <TH class=3D"r b header" =
scope=3Dcol>Pr&nbsp;&gt;&nbsp;F</TH></TR></THEAD>
  <TBODY>
  <TR>
    <TH class=3D"l rowheader" scope=3Drow>Agroeology</TH>
    <TD class=3D"r data">2</TD>
    <TD class=3D"r data">260.1788090</TD>
    <TD class=3D"r data">130.0894045</TD>
    <TD class=3D"r data">5.65</TD>
    <TD class=3D"r data">0.0041</TD></TR>
  <TR>
    <TH class=3D"l rowheader" scope=3Drow>sex</TH>
    <TD class=3D"r data">1</TD>
    <TD class=3D"r data">201.5055182</TD>
    <TD class=3D"r data">201.5055182</TD>
    <TD class=3D"r data">8.75</TD>
    <TD class=3D"r data">0.0034</TD></TR>
  <TR>
    <TH class=3D"l rowheader" scope=3Drow>Hbgenotype</TH>
    <TD class=3D"r data">2</TD>
    <TD class=3D"r data">546.5993594</TD>
    <TD class=3D"r data">273.2996797</TD>
    <TD class=3D"r data">11.87</TD>
    <TD class=3D"r data">&lt;.0001</TD></TR>
  <TR>
    <TH class=3D"l rowheader" scope=3Drow>Agroeolog*Hbgenotype</TH>
    <TD class=3D"r data">4</TD>
    <TD class=3D"r data">70.9552768</TD>
    <TD class=3D"r data">17.7388192</TD>
    <TD class=3D"r data">0.77</TD>
    <TD class=3D"r data">0.5457</TD></TR>
  <TR>
    <TH class=3D"l rowheader" scope=3Drow>sex*Hbgenotype</TH>
    <TD class=3D"r data">2</TD>
    <TD class=3D"r data">40.6960576</TD>
    <TD class=3D"r data">20.3480288</TD>
    <TD class=3D"r data">0.88</TD>
    <TD class=3D"r =
data">0.4149</TD></TR></TBODY></TABLE></DIV></DIV><BR>
<P style=3D"PAGE-BREAK-AFTER: always"><BR></P>
<HR SIZE=3D3>
<A name=3DIDX6></A>
<TABLE class=3Dsystitleandfootercontainer cellSpacing=3D1 =
cellPadding=3D1 rules=3Dnone=20
width=3D"100%" summary=3D"Page Layout" border=3D0 frame=3Dvoid>
  <TBODY>
  <TR>
    <TD class=3D"c systemtitle">HG</TD></TR></TBODY></TABLE><BR>
<DIV class=3D"c proctitle">The GLM Procedure</DIV>
<P>
<DIV>
<DIV class=3Dc><IMG class=3Dc style=3D"HEIGHT: 480px; WIDTH: 640px" =
border=3D0=20
alt=3D"Distribution of HG by Agroeology"=20
src=3D"file:///C:/Users/HP/AppData/Local/Temp/SAS%20Temporary%20Files/_TD=
11876_DESKTOP-GL8F2SO_/BoxPlot.png">=20
</DIV></DIV><BR><A name=3DIDX7></A>
<DIV>
<DIV align=3Dcenter>
<TABLE class=3Dtable borderColor=3D#c1c1c1 cellSpacing=3D0 =
cellPadding=3D5 rules=3Dall=20
summary=3D"Procedure GLM: Means" frame=3Dbox>
  <COLGROUP>
  <COL>
  <COL></COLGROUP>
  <COLGROUP>
  <COL>
  <COL></COLGROUP>
  <THEAD>
  <TR>
    <TH class=3D"l b header" rowSpan=3D2 scope=3Dcol>Level =
of<BR>Agroeology</TH>
    <TH class=3D"r b header" rowSpan=3D2 scope=3Dcol>N</TH>
    <TH class=3D"c b header" colSpan=3D2 scope=3Dcolgroup>HG</TH></TR>
  <TR>
    <TH class=3D"r b header" scope=3Dcol>Mean</TH>
    <TH class=3D"r b header" scope=3Dcol>Std Dev</TH></TR></THEAD>
  <TBODY>
  <TR>
    <TH class=3D"l rowheader" scope=3Drow>Highland</TH>
    <TH class=3D"r data">75</TH>
    <TD class=3D"r data">70.9866667</TD>
    <TD class=3D"r data">4.52169943</TD></TR>
  <TR>
    <TH class=3D"l rowheader" scope=3Drow>lowland</TH>
    <TH class=3D"r data">75</TH>
    <TD class=3D"r data">74.4133333</TD>
    <TD class=3D"r data">5.90943664</TD></TR>
  <TR>
    <TH class=3D"l rowheader" scope=3Drow>midland</TH>
    <TH class=3D"r data">75</TH>
    <TD class=3D"r data">71.4266667</TD>
    <TD class=3D"r =
data">5.04352229</TD></TR></TBODY></TABLE></DIV></DIV><BR><A=20
name=3DIDX8></A>
<DIV>
<DIV class=3Dc><IMG class=3Dc style=3D"HEIGHT: 480px; WIDTH: 640px" =
border=3D0=20
alt=3D"Distribution of HG by sex"=20
src=3D"file:///C:/Users/HP/AppData/Local/Temp/SAS%20Temporary%20Files/_TD=
11876_DESKTOP-GL8F2SO_/BoxPlot1.png">=20
</DIV></DIV><BR><A name=3DIDX9></A>
<DIV>
<DIV align=3Dcenter>
<TABLE class=3Dtable borderColor=3D#c1c1c1 cellSpacing=3D0 =
cellPadding=3D5 rules=3Dall=20
summary=3D"Procedure GLM: Means" frame=3Dbox>
  <COLGROUP>
  <COL>
  <COL></COLGROUP>
  <COLGROUP>
  <COL>
  <COL></COLGROUP>
  <THEAD>
  <TR>
    <TH class=3D"l b header" rowSpan=3D2 scope=3Dcol>Level =
of<BR>sex</TH>
    <TH class=3D"r b header" rowSpan=3D2 scope=3Dcol>N</TH>
    <TH class=3D"c b header" colSpan=3D2 scope=3Dcolgroup>HG</TH></TR>
  <TR>
    <TH class=3D"r b header" scope=3Dcol>Mean</TH>
    <TH class=3D"r b header" scope=3Dcol>Std Dev</TH></TR></THEAD>
  <TBODY>
  <TR>
    <TH class=3D"l rowheader" scope=3Drow>F</TH>
    <TH class=3D"r data">167</TH>
    <TD class=3D"r data">71.4371257</TD>
    <TD class=3D"r data">4.53572819</TD></TR>
  <TR>
    <TH class=3D"l rowheader" scope=3Drow>M</TH>
    <TH class=3D"r data">58</TH>
    <TD class=3D"r data">74.6896552</TD>
    <TD class=3D"r =
data">6.79320325</TD></TR></TBODY></TABLE></DIV></DIV><BR><A=20
name=3DIDX10></A>
<DIV>
<DIV class=3Dc><IMG class=3Dc style=3D"HEIGHT: 480px; WIDTH: 640px" =
border=3D0=20
alt=3D"Distribution of HG by Hbgenotype"=20
src=3D"file:///C:/Users/HP/AppData/Local/Temp/SAS%20Temporary%20Files/_TD=
11876_DESKTOP-GL8F2SO_/BoxPlot2.png">=20
</DIV></DIV><BR><A name=3DIDX11></A>
<DIV>
<DIV align=3Dcenter>
<TABLE class=3Dtable borderColor=3D#c1c1c1 cellSpacing=3D0 =
cellPadding=3D5 rules=3Dall=20
summary=3D"Procedure GLM: Means" frame=3Dbox>
  <COLGROUP>
  <COL>
  <COL></COLGROUP>
  <COLGROUP>
  <COL>
  <COL></COLGROUP>
  <THEAD>
  <TR>
    <TH class=3D"l b header" rowSpan=3D2 scope=3Dcol>Level =
of<BR>Hbgenotype</TH>
    <TH class=3D"r b header" rowSpan=3D2 scope=3Dcol>N</TH>
    <TH class=3D"c b header" colSpan=3D2 scope=3Dcolgroup>HG</TH></TR>
  <TR>
    <TH class=3D"r b header" scope=3Dcol>Mean</TH>
    <TH class=3D"r b header" scope=3Dcol>Std Dev</TH></TR></THEAD>
  <TBODY>
  <TR>
    <TH class=3D"l rowheader" scope=3Drow>AA</TH>
    <TH class=3D"r data">76</TH>
    <TD class=3D"r data">71.2368421</TD>
    <TD class=3D"r data">4.31081870</TD></TR>
  <TR>
    <TH class=3D"l rowheader" scope=3Drow>AB</TH>
    <TH class=3D"r data">106</TH>
    <TD class=3D"r data">71.3584906</TD>
    <TD class=3D"r data">5.60983605</TD></TR>
  <TR>
    <TH class=3D"l rowheader" scope=3Drow>BB</TH>
    <TH class=3D"r data">43</TH>
    <TD class=3D"r data">76.3720930</TD>
    <TD class=3D"r =
data">4.65486564</TD></TR></TBODY></TABLE></DIV></DIV><BR>
<P style=3D"PAGE-BREAK-AFTER: always"><BR></P>
<HR SIZE=3D3>
<A name=3DIDX12></A>
<TABLE class=3Dsystitleandfootercontainer cellSpacing=3D1 =
cellPadding=3D1 rules=3Dnone=20
width=3D"100%" summary=3D"Page Layout" border=3D0 frame=3Dvoid>
  <TBODY>
  <TR>
    <TD class=3D"c systemtitle">HG</TD></TR></TBODY></TABLE><BR>
<DIV class=3D"c proctitle">The GLM Procedure</DIV>
<DIV class=3D"c proctitle">Least Squares Means</DIV>
<DIV class=3D"c proctitle">Adjustment for Multiple Comparisons: =
Tukey-Kramer</DIV>
<P>
<DIV>
<DIV align=3Dcenter>
<TABLE class=3Dtable borderColor=3D#c1c1c1 cellSpacing=3D0 =
cellPadding=3D5 rules=3Dall=20
summary=3D"Procedure GLM: LSMeans" frame=3Dbox>
  <COLGROUP>
  <COL></COLGROUP>
  <COLGROUP>
  <COL>
  <COL>
  <COL>
  <COL></COLGROUP>
  <THEAD>
  <TR>
    <TH class=3D"l b header" scope=3Dcol>Agroeology</TH>
    <TH class=3D"r b header" scope=3Dcol>HG LSMEAN</TH>
    <TH class=3D"r b header" scope=3Dcol>Standard<BR>Error</TH>
    <TH class=3D"r b header" scope=3Dcol>Pr&nbsp;&gt;&nbsp;|t|</TH>
    <TH class=3D"r b header" scope=3Dcol>LSMEAN Number</TH></TR></THEAD>
  <TBODY>
  <TR>
    <TH class=3D"l rowheader" scope=3Drow>Highland</TH>
    <TD class=3D"r data">72.2707900</TD>
    <TD class=3D"r data">0.6418616</TD>
    <TD class=3D"r data">&lt;.0001</TD>
    <TD class=3D"r data">1</TD></TR>
  <TR>
    <TH class=3D"l rowheader" scope=3Drow>lowland</TH>
    <TD class=3D"r data">74.9667606</TD>
    <TD class=3D"r data">0.5951170</TD>
    <TD class=3D"r data">&lt;.0001</TD>
    <TD class=3D"r data">2</TD></TR>
  <TR>
    <TH class=3D"l rowheader" scope=3Drow>midland</TH>
    <TD class=3D"r data">72.9552101</TD>
    <TD class=3D"r data">0.7277999</TD>
    <TD class=3D"r data">&lt;.0001</TD>
    <TD class=3D"r data">3</TD></TR></TBODY></TABLE></DIV></DIV><BR><A =
name=3DIDX13></A>
<DIV>
<DIV align=3Dcenter>
<TABLE class=3Dtable borderColor=3D#c1c1c1 cellSpacing=3D0 =
cellPadding=3D5 rules=3Dall=20
summary=3D"Procedure GLM: Difference Matrix" frame=3Dbox>
  <COLGROUP>
  <COL></COLGROUP>
  <COLGROUP>
  <COL>
  <COL>
  <COL></COLGROUP>
  <THEAD>
  <TR>
    <TH class=3D"c b header" colSpan=3D4 scope=3Dcolgroup>Least Squares =
Means for=20
      effect Agroeology<BR>Pr &gt; |t| for H0: =
LSMean(i)=3DLSMean(j)<BR>Dependent=20
      Variable: HG</TH></TR>
  <TR>
    <TH class=3D"l b header" scope=3Dcol>i/j</TH>
    <TH class=3D"r b header" scope=3Dcol>1</TH>
    <TH class=3D"r b header" scope=3Dcol>2</TH>
    <TH class=3D"r b header" scope=3Dcol>3</TH></TR></THEAD>
  <TBODY>
  <TR>
    <TH class=3D"l rowheader" scope=3Drow>1</TH>
    <TD class=3D"r data">&nbsp;</TD>
    <TD class=3D"r data">0.0040</TD>
    <TD class=3D"r data">0.7446</TD></TR>
  <TR>
    <TH class=3D"l rowheader" scope=3Drow>2</TH>
    <TD class=3D"r data">0.0040</TD>
    <TD class=3D"r data">&nbsp;</TD>
    <TD class=3D"r data">0.0730</TD></TR>
  <TR>
    <TH class=3D"l rowheader" scope=3Drow>3</TH>
    <TD class=3D"r data">0.7446</TD>
    <TD class=3D"r data">0.0730</TD>
    <TD class=3D"r =
data">&nbsp;</TD></TR></TBODY></TABLE></DIV></DIV><BR><A=20
name=3DIDX14></A>
<DIV>
<DIV class=3Dc><IMG class=3Dc style=3D"HEIGHT: 480px; WIDTH: 640px" =
border=3D0=20
alt=3D"Plot of HG least-squares means for Agroeology."=20
src=3D"file:///C:/Users/HP/AppData/Local/Temp/SAS%20Temporary%20Files/_TD=
11876_DESKTOP-GL8F2SO_/MeanPlot.png">=20
</DIV></DIV><BR><A name=3DIDX15></A>
<DIV>
<DIV class=3Dc><IMG class=3Dc style=3D"HEIGHT: 480px; WIDTH: 480px" =
border=3D0=20
alt=3D"Plot of all pairwise HG least-squares means differences for =
Agroeology with Tukey-Kramer adjustment at significance level 0.05."=20
src=3D"file:///C:/Users/HP/AppData/Local/Temp/SAS%20Temporary%20Files/_TD=
11876_DESKTOP-GL8F2SO_/DiffPlot.png">=20
</DIV></DIV><BR>
<P style=3D"PAGE-BREAK-AFTER: always"><BR></P>
<HR SIZE=3D3>
<A name=3DIDX16></A>
<TABLE class=3Dsystitleandfootercontainer cellSpacing=3D1 =
cellPadding=3D1 rules=3Dnone=20
width=3D"100%" summary=3D"Page Layout" border=3D0 frame=3Dvoid>
  <TBODY>
  <TR>
    <TD class=3D"c systemtitle">HG</TD></TR></TBODY></TABLE><BR>
<DIV class=3D"c proctitle">The GLM Procedure</DIV>
<DIV class=3D"c proctitle">Least Squares Means</DIV>
<DIV class=3D"c proctitle">Adjustment for Multiple Comparisons: =
Tukey-Kramer</DIV>
<P>
<DIV>
<DIV align=3Dcenter>
<TABLE class=3Dtable borderColor=3D#c1c1c1 cellSpacing=3D0 =
cellPadding=3D5 rules=3Dall=20
summary=3D"Procedure GLM: LSMeans" frame=3Dbox>
  <COLGROUP>
  <COL></COLGROUP>
  <COLGROUP>
  <COL>
  <COL>
  <COL>
  <COL></COLGROUP>
  <THEAD>
  <TR>
    <TH class=3D"l b header" rowSpan=3D2 scope=3Dcol>sex</TH>
    <TH class=3D"r b header" rowSpan=3D2 scope=3Dcol>HG LSMEAN</TH>
    <TH class=3D"r b header" rowSpan=3D2 =
scope=3Dcol>Standard<BR>Error</TH>
    <TH class=3D"c b header" scope=3Dcol>H0:LSMEAN=3D0</TH>
    <TH class=3D"c b header" scope=3Dcol>H0:LSMean1=3DLSMean2</TH></TR>
  <TR>
    <TH class=3D"r b header" scope=3Dcol>Pr&nbsp;&gt;&nbsp;|t|</TH>
    <TH class=3D"r b header" =
scope=3Dcol>Pr&nbsp;&gt;&nbsp;|t|</TH></TR></THEAD>
  <TBODY>
  <TR>
    <TH class=3D"l rowheader" scope=3Drow>F</TH>
    <TD class=3D"r data">72.2455320</TD>
    <TD class=3D"r data">0.4258469</TD>
    <TD class=3D"r data">&lt;.0001</TD>
    <TD class=3D"r data">0.0034</TD></TR>
  <TR>
    <TH class=3D"l rowheader" scope=3Drow>M</TH>
    <TD class=3D"r data">74.5496419</TD>
    <TD class=3D"r data">0.6726946</TD>
    <TD class=3D"r data">&lt;.0001</TD>
    <TD class=3D"r =
data">&nbsp;</TD></TR></TBODY></TABLE></DIV></DIV><BR><A=20
name=3DIDX17></A>
<DIV>
<DIV class=3Dc><IMG class=3Dc style=3D"HEIGHT: 480px; WIDTH: 640px" =
border=3D0=20
alt=3D"Plot of HG least-squares means for sex."=20
src=3D"file:///C:/Users/HP/AppData/Local/Temp/SAS%20Temporary%20Files/_TD=
11876_DESKTOP-GL8F2SO_/MeanPlot1.png">=20
</DIV></DIV><BR><A name=3DIDX18></A>
<DIV>
<DIV class=3Dc><IMG class=3Dc style=3D"HEIGHT: 480px; WIDTH: 480px" =
border=3D0=20
alt=3D"Plot of all pairwise HG least-squares means differences for sex =
with Tukey-Kramer adjustment at significance level 0.05."=20
src=3D"file:///C:/Users/HP/AppData/Local/Temp/SAS%20Temporary%20Files/_TD=
11876_DESKTOP-GL8F2SO_/DiffPlot1.png">=20
</DIV></DIV><BR>
<P style=3D"PAGE-BREAK-AFTER: always"><BR></P>
<HR SIZE=3D3>
<A name=3DIDX19></A>
<TABLE class=3Dsystitleandfootercontainer cellSpacing=3D1 =
cellPadding=3D1 rules=3Dnone=20
width=3D"100%" summary=3D"Page Layout" border=3D0 frame=3Dvoid>
  <TBODY>
  <TR>
    <TD class=3D"c systemtitle">HG</TD></TR></TBODY></TABLE><BR>
<DIV class=3D"c proctitle">The GLM Procedure</DIV>
<DIV class=3D"c proctitle">Least Squares Means</DIV>
<DIV class=3D"c proctitle">Adjustment for Multiple Comparisons: =
Tukey-Kramer</DIV>
<P>
<DIV>
<DIV align=3Dcenter>
<TABLE class=3Dtable borderColor=3D#c1c1c1 cellSpacing=3D0 =
cellPadding=3D5 rules=3Dall=20
summary=3D"Procedure GLM: LSMeans" frame=3Dbox>
  <COLGROUP>
  <COL></COLGROUP>
  <COLGROUP>
  <COL>
  <COL>
  <COL>
  <COL></COLGROUP>
  <THEAD>
  <TR>
    <TH class=3D"l b header" scope=3Dcol>Hbgenotype</TH>
    <TH class=3D"r b header" scope=3Dcol>HG LSMEAN</TH>
    <TH class=3D"r b header" scope=3Dcol>Standard<BR>Error</TH>
    <TH class=3D"r b header" scope=3Dcol>Pr&nbsp;&gt;&nbsp;|t|</TH>
    <TH class=3D"r b header" scope=3Dcol>LSMEAN Number</TH></TR></THEAD>
  <TBODY>
  <TR>
    <TH class=3D"l rowheader" scope=3Drow>AA</TH>
    <TD class=3D"r data">71.6222626</TD>
    <TD class=3D"r data">0.7040973</TD>
    <TD class=3D"r data">&lt;.0001</TD>
    <TD class=3D"r data">1</TD></TR>
  <TR>
    <TH class=3D"l rowheader" scope=3Drow>AB</TH>
    <TD class=3D"r data">72.1284452</TD>
    <TD class=3D"r data">0.5613014</TD>
    <TD class=3D"r data">&lt;.0001</TD>
    <TD class=3D"r data">2</TD></TR>
  <TR>
    <TH class=3D"l rowheader" scope=3Drow>BB</TH>
    <TD class=3D"r data">76.4420530</TD>
    <TD class=3D"r data">0.8222953</TD>
    <TD class=3D"r data">&lt;.0001</TD>
    <TD class=3D"r data">3</TD></TR></TBODY></TABLE></DIV></DIV><BR><A =
name=3DIDX20></A>
<DIV>
<DIV align=3Dcenter>
<TABLE class=3Dtable borderColor=3D#c1c1c1 cellSpacing=3D0 =
cellPadding=3D5 rules=3Dall=20
summary=3D"Procedure GLM: Difference Matrix" frame=3Dbox>
  <COLGROUP>
  <COL></COLGROUP>
  <COLGROUP>
  <COL>
  <COL>
  <COL></COLGROUP>
  <THEAD>
  <TR>
    <TH class=3D"c b header" colSpan=3D4 scope=3Dcolgroup>Least Squares =
Means for=20
      effect Hbgenotype<BR>Pr &gt; |t| for H0: =
LSMean(i)=3DLSMean(j)<BR>Dependent=20
      Variable: HG</TH></TR>
  <TR>
    <TH class=3D"l b header" scope=3Dcol>i/j</TH>
    <TH class=3D"r b header" scope=3Dcol>1</TH>
    <TH class=3D"r b header" scope=3Dcol>2</TH>
    <TH class=3D"r b header" scope=3Dcol>3</TH></TR></THEAD>
  <TBODY>
  <TR>
    <TH class=3D"l rowheader" scope=3Drow>1</TH>
    <TD class=3D"r data">&nbsp;</TD>
    <TD class=3D"r data">0.8403</TD>
    <TD class=3D"r data">&lt;.0001</TD></TR>
  <TR>
    <TH class=3D"l rowheader" scope=3Drow>2</TH>
    <TD class=3D"r data">0.8403</TD>
    <TD class=3D"r data">&nbsp;</TD>
    <TD class=3D"r data">&lt;.0001</TD></TR>
  <TR>
    <TH class=3D"l rowheader" scope=3Drow>3</TH>
    <TD class=3D"r data">&lt;.0001</TD>
    <TD class=3D"r data">&lt;.0001</TD>
    <TD class=3D"r =
data">&nbsp;</TD></TR></TBODY></TABLE></DIV></DIV><BR><A=20
name=3DIDX21></A>
<DIV>
<DIV class=3Dc><IMG class=3Dc style=3D"HEIGHT: 480px; WIDTH: 640px" =
border=3D0=20
alt=3D"Plot of HG least-squares means for Hbgenotype."=20
src=3D"file:///C:/Users/HP/AppData/Local/Temp/SAS%20Temporary%20Files/_TD=
11876_DESKTOP-GL8F2SO_/MeanPlot2.png">=20
</DIV></DIV><BR><A name=3DIDX22></A>
<DIV>
<DIV class=3Dc><IMG class=3Dc style=3D"HEIGHT: 480px; WIDTH: 480px" =
border=3D0=20
alt=3D"Plot of all pairwise HG least-squares means differences for =
Hbgenotype with Tukey-Kramer adjustment at significance level 0.05."=20
src=3D"file:///C:/Users/HP/AppData/Local/Temp/SAS%20Temporary%20Files/_TD=
11876_DESKTOP-GL8F2SO_/DiffPlot2.png">=20
</DIV></DIV><BR>
<P style=3D"PAGE-BREAK-AFTER: always"><BR></P>
<HR SIZE=3D3>
<A name=3DIDX23></A>
<TABLE class=3Dsystitleandfootercontainer cellSpacing=3D1 =
cellPadding=3D1 rules=3Dnone=20
width=3D"100%" summary=3D"Page Layout" border=3D0 frame=3Dvoid>
  <TBODY>
  <TR>
    <TD class=3D"c systemtitle">HG</TD></TR></TBODY></TABLE><BR>
<DIV class=3D"c proctitle">The GLM Procedure</DIV>
<DIV class=3D"c proctitle">Least Squares Means</DIV>
<DIV class=3D"c proctitle">Adjustment for Multiple Comparisons: =
Tukey-Kramer</DIV>
<P>
<DIV>
<DIV align=3Dcenter>
<TABLE class=3Dtable borderColor=3D#c1c1c1 cellSpacing=3D0 =
cellPadding=3D5 rules=3Dall=20
summary=3D"Procedure GLM: LSMeans" frame=3Dbox>
  <COLGROUP>
  <COL>
  <COL></COLGROUP>
  <COLGROUP>
  <COL>
  <COL>
  <COL>
  <COL></COLGROUP>
  <THEAD>
  <TR>
    <TH class=3D"l b header" scope=3Dcol>Agroeology</TH>
    <TH class=3D"l b header" scope=3Dcol>Hbgenotype</TH>
    <TH class=3D"r b header" scope=3Dcol>HG LSMEAN</TH>
    <TH class=3D"r b header" scope=3Dcol>Standard<BR>Error</TH>
    <TH class=3D"r b header" scope=3Dcol>Pr&nbsp;&gt;&nbsp;|t|</TH>
    <TH class=3D"r b header" scope=3Dcol>LSMEAN Number</TH></TR></THEAD>
  <TBODY>
  <TR>
    <TH class=3D"l rowheader" scope=3Drow>Highland</TH>
    <TH class=3D"l rowheader" scope=3Drow>AA</TH>
    <TD class=3D"r data">71.2974160</TD>
    <TD class=3D"r data">0.9320445</TD>
    <TD class=3D"r data">&lt;.0001</TD>
    <TD class=3D"r data">1</TD></TR>
  <TR>
    <TH class=3D"l rowheader" scope=3Drow>Highland</TH>
    <TH class=3D"l rowheader" scope=3Drow>AB</TH>
    <TD class=3D"r data">70.5265435</TD>
    <TD class=3D"r data">1.0182311</TD>
    <TD class=3D"r data">&lt;.0001</TD>
    <TD class=3D"r data">2</TD></TR>
  <TR>
    <TH class=3D"l rowheader" scope=3Drow>Highland</TH>
    <TH class=3D"l rowheader" scope=3Drow>BB</TH>
    <TD class=3D"r data">74.9884106</TD>
    <TD class=3D"r data">1.3425257</TD>
    <TD class=3D"r data">&lt;.0001</TD>
    <TD class=3D"r data">3</TD></TR>
  <TR>
    <TH class=3D"l rowheader" scope=3Drow>lowland</TH>
    <TH class=3D"l rowheader" scope=3Drow>AA</TH>
    <TD class=3D"r data">73.5472474</TD>
    <TD class=3D"r data">1.1792573</TD>
    <TD class=3D"r data">&lt;.0001</TD>
    <TD class=3D"r data">4</TD></TR>
  <TR>
    <TH class=3D"l rowheader" scope=3Drow>lowland</TH>
    <TH class=3D"l rowheader" scope=3Drow>AB</TH>
    <TD class=3D"r data">73.7818424</TD>
    <TD class=3D"r data">0.8631978</TD>
    <TD class=3D"r data">&lt;.0001</TD>
    <TD class=3D"r data">5</TD></TR>
  <TR>
    <TH class=3D"l rowheader" scope=3Drow>lowland</TH>
    <TH class=3D"l rowheader" scope=3Drow>BB</TH>
    <TD class=3D"r data">77.5711921</TD>
    <TD class=3D"r data">1.0255341</TD>
    <TD class=3D"r data">&lt;.0001</TD>
    <TD class=3D"r data">6</TD></TR>
  <TR>
    <TH class=3D"l rowheader" scope=3Drow>midland</TH>
    <TH class=3D"l rowheader" scope=3Drow>AA</TH>
    <TD class=3D"r data">70.0221243</TD>
    <TD class=3D"r data">1.0892245</TD>
    <TD class=3D"r data">&lt;.0001</TD>
    <TD class=3D"r data">7</TD></TR>
  <TR>
    <TH class=3D"l rowheader" scope=3Drow>midland</TH>
    <TH class=3D"l rowheader" scope=3Drow>AB</TH>
    <TD class=3D"r data">72.0769498</TD>
    <TD class=3D"r data">0.7470827</TD>
    <TD class=3D"r data">&lt;.0001</TD>
    <TD class=3D"r data">8</TD></TR>
  <TR>
    <TH class=3D"l rowheader" scope=3Drow>midland</TH>
    <TH class=3D"l rowheader" scope=3Drow>BB</TH>
    <TD class=3D"r data">76.7665563</TD>
    <TD class=3D"r data">1.7385890</TD>
    <TD class=3D"r data">&lt;.0001</TD>
    <TD class=3D"r data">9</TD></TR></TBODY></TABLE></DIV></DIV><BR><A =
name=3DIDX24></A>
<DIV>
<DIV align=3Dcenter>
<TABLE class=3Dtable borderColor=3D#c1c1c1 cellSpacing=3D0 =
cellPadding=3D5 rules=3Dall=20
summary=3D"Procedure GLM: Difference Matrix" frame=3Dbox>
  <COLGROUP>
  <COL></COLGROUP>
  <COLGROUP>
  <COL>
  <COL>
  <COL>
  <COL>
  <COL>
  <COL>
  <COL>
  <COL>
  <COL></COLGROUP>
  <THEAD>
  <TR>
    <TH class=3D"c b header" colSpan=3D10 scope=3Dcolgroup>Least Squares =
Means for=20
      effect Agroeolog*Hbgenotype<BR>Pr &gt; |t| for H0:=20
      LSMean(i)=3DLSMean(j)<BR>Dependent Variable: HG</TH></TR>
  <TR>
    <TH class=3D"l b header" scope=3Dcol>i/j</TH>
    <TH class=3D"r b header" scope=3Dcol>1</TH>
    <TH class=3D"r b header" scope=3Dcol>2</TH>
    <TH class=3D"r b header" scope=3Dcol>3</TH>
    <TH class=3D"r b header" scope=3Dcol>4</TH>
    <TH class=3D"r b header" scope=3Dcol>5</TH>
    <TH class=3D"r b header" scope=3Dcol>6</TH>
    <TH class=3D"r b header" scope=3Dcol>7</TH>
    <TH class=3D"r b header" scope=3Dcol>8</TH>
    <TH class=3D"r b header" scope=3Dcol>9</TH></TR></THEAD>
  <TBODY>
  <TR>
    <TH class=3D"l rowheader" scope=3Drow>1</TH>
    <TD class=3D"r data">&nbsp;</TD>
    <TD class=3D"r data">0.9998</TD>
    <TD class=3D"r data">0.3723</TD>
    <TD class=3D"r data">0.7629</TD>
    <TD class=3D"r data">0.5759</TD>
    <TD class=3D"r data">0.0003</TD>
    <TD class=3D"r data">0.9892</TD>
    <TD class=3D"r data">0.9992</TD>
    <TD class=3D"r data">0.1299</TD></TR>
  <TR>
    <TH class=3D"l rowheader" scope=3Drow>2</TH>
    <TD class=3D"r data">0.9998</TD>
    <TD class=3D"r data">&nbsp;</TD>
    <TD class=3D"r data">0.1734</TD>
    <TD class=3D"r data">0.5877</TD>
    <TD class=3D"r data">0.2027</TD>
    <TD class=3D"r data">&lt;.0001</TD>
    <TD class=3D"r data">1.0000</TD>
    <TD class=3D"r data">0.9259</TD>
    <TD class=3D"r data">0.0555</TD></TR>
  <TR>
    <TH class=3D"l rowheader" scope=3Drow>3</TH>
    <TD class=3D"r data">0.3723</TD>
    <TD class=3D"r data">0.1734</TD>
    <TD class=3D"r data">&nbsp;</TD>
    <TD class=3D"r data">0.9966</TD>
    <TD class=3D"r data">0.9978</TD>
    <TD class=3D"r data">0.8376</TD>
    <TD class=3D"r data">0.1014</TD>
    <TD class=3D"r data">0.6180</TD>
    <TD class=3D"r data">0.9961</TD></TR>
  <TR>
    <TH class=3D"l rowheader" scope=3Drow>4</TH>
    <TD class=3D"r data">0.7629</TD>
    <TD class=3D"r data">0.5877</TD>
    <TD class=3D"r data">0.9966</TD>
    <TD class=3D"r data">&nbsp;</TD>
    <TD class=3D"r data">1.0000</TD>
    <TD class=3D"r data">0.2036</TD>
    <TD class=3D"r data">0.3277</TD>
    <TD class=3D"r data">0.9799</TD>
    <TD class=3D"r data">0.8391</TD></TR>
  <TR>
    <TH class=3D"l rowheader" scope=3Drow>5</TH>
    <TD class=3D"r data">0.5759</TD>
    <TD class=3D"r data">0.2027</TD>
    <TD class=3D"r data">0.9978</TD>
    <TD class=3D"r data">1.0000</TD>
    <TD class=3D"r data">&nbsp;</TD>
    <TD class=3D"r data">0.1137</TD>
    <TD class=3D"r data">0.1522</TD>
    <TD class=3D"r data">0.8268</TD>
    <TD class=3D"r data">0.8365</TD></TR>
  <TR>
    <TH class=3D"l rowheader" scope=3Drow>6</TH>
    <TD class=3D"r data">0.0003</TD>
    <TD class=3D"r data">&lt;.0001</TD>
    <TD class=3D"r data">0.8376</TD>
    <TD class=3D"r data">0.2036</TD>
    <TD class=3D"r data">0.1137</TD>
    <TD class=3D"r data">&nbsp;</TD>
    <TD class=3D"r data">&lt;.0001</TD>
    <TD class=3D"r data">0.0008</TD>
    <TD class=3D"r data">1.0000</TD></TR>
  <TR>
    <TH class=3D"l rowheader" scope=3Drow>7</TH>
    <TD class=3D"r data">0.9892</TD>
    <TD class=3D"r data">1.0000</TD>
    <TD class=3D"r data">0.1014</TD>
    <TD class=3D"r data">0.3277</TD>
    <TD class=3D"r data">0.1522</TD>
    <TD class=3D"r data">&lt;.0001</TD>
    <TD class=3D"r data">&nbsp;</TD>
    <TD class=3D"r data">0.8274</TD>
    <TD class=3D"r data">0.0318</TD></TR>
  <TR>
    <TH class=3D"l rowheader" scope=3Drow>8</TH>
    <TD class=3D"r data">0.9992</TD>
    <TD class=3D"r data">0.9259</TD>
    <TD class=3D"r data">0.6180</TD>
    <TD class=3D"r data">0.9799</TD>
    <TD class=3D"r data">0.8268</TD>
    <TD class=3D"r data">0.0008</TD>
    <TD class=3D"r data">0.8274</TD>
    <TD class=3D"r data">&nbsp;</TD>
    <TD class=3D"r data">0.2486</TD></TR>
  <TR>
    <TH class=3D"l rowheader" scope=3Drow>9</TH>
    <TD class=3D"r data">0.1299</TD>
    <TD class=3D"r data">0.0555</TD>
    <TD class=3D"r data">0.9961</TD>
    <TD class=3D"r data">0.8391</TD>
    <TD class=3D"r data">0.8365</TD>
    <TD class=3D"r data">1.0000</TD>
    <TD class=3D"r data">0.0318</TD>
    <TD class=3D"r data">0.2486</TD>
    <TD class=3D"r =
data">&nbsp;</TD></TR></TBODY></TABLE></DIV></DIV><BR><A=20
name=3DIDX25></A>
<DIV>
<DIV class=3Dc><IMG class=3Dc style=3D"HEIGHT: 480px; WIDTH: 640px" =
border=3D0=20
alt=3D"Plot of HG least-squares means for Agroeolog*Hbgenotype."=20
src=3D"file:///C:/Users/HP/AppData/Local/Temp/SAS%20Temporary%20Files/_TD=
11876_DESKTOP-GL8F2SO_/MeanPlot3.png">=20
</DIV></DIV><BR><A name=3DIDX26></A>
<DIV>
<DIV class=3Dc><IMG class=3Dc style=3D"HEIGHT: 480px; WIDTH: 480px" =
border=3D0=20
alt=3D"Plot of all pairwise HG least-squares means differences for =
Agroeolog*Hbgenotype with Tukey-Kramer adjustment at significance level =
0.05."=20
src=3D"file:///C:/Users/HP/AppData/Local/Temp/SAS%20Temporary%20Files/_TD=
11876_DESKTOP-GL8F2SO_/DiffPlot3.png">=20
</DIV></DIV><BR>
<P style=3D"PAGE-BREAK-AFTER: always"><BR></P>
<HR SIZE=3D3>
<A name=3DIDX27></A>
<TABLE class=3Dsystitleandfootercontainer cellSpacing=3D1 =
cellPadding=3D1 rules=3Dnone=20
width=3D"100%" summary=3D"Page Layout" border=3D0 frame=3Dvoid>
  <TBODY>
  <TR>
    <TD class=3D"c systemtitle">HG</TD></TR></TBODY></TABLE><BR>
<DIV class=3D"c proctitle">The GLM Procedure</DIV>
<DIV class=3D"c proctitle">Least Squares Means</DIV>
<DIV class=3D"c proctitle">Adjustment for Multiple Comparisons: =
Tukey-Kramer</DIV>
<P>
<DIV>
<DIV align=3Dcenter>
<TABLE class=3Dtable borderColor=3D#c1c1c1 cellSpacing=3D0 =
cellPadding=3D5 rules=3Dall=20
summary=3D"Procedure GLM: LSMeans" frame=3Dbox>
  <COLGROUP>
  <COL>
  <COL></COLGROUP>
  <COLGROUP>
  <COL>
  <COL>
  <COL>
  <COL></COLGROUP>
  <THEAD>
  <TR>
    <TH class=3D"l b header" scope=3Dcol>sex</TH>
    <TH class=3D"l b header" scope=3Dcol>Hbgenotype</TH>
    <TH class=3D"r b header" scope=3Dcol>HG LSMEAN</TH>
    <TH class=3D"r b header" scope=3Dcol>Standard<BR>Error</TH>
    <TH class=3D"r b header" scope=3Dcol>Pr&nbsp;&gt;&nbsp;|t|</TH>
    <TH class=3D"r b header" scope=3Dcol>LSMEAN Number</TH></TR></THEAD>
  <TBODY>
  <TR>
    <TH class=3D"l rowheader" scope=3Drow>F</TH>
    <TH class=3D"l rowheader" scope=3Drow>AA</TH>
    <TD class=3D"r data">71.1261948</TD>
    <TD class=3D"r data">0.6347105</TD>
    <TD class=3D"r data">&lt;.0001</TD>
    <TD class=3D"r data">1</TD></TR>
  <TR>
    <TH class=3D"l rowheader" scope=3Drow>F</TH>
    <TH class=3D"l rowheader" scope=3Drow>AB</TH>
    <TD class=3D"r data">70.4514607</TD>
    <TD class=3D"r data">0.5417551</TD>
    <TD class=3D"r data">&lt;.0001</TD>
    <TD class=3D"r data">2</TD></TR>
  <TR>
    <TH class=3D"l rowheader" scope=3Drow>F</TH>
    <TH class=3D"l rowheader" scope=3Drow>BB</TH>
    <TD class=3D"r data">75.1589404</TD>
    <TD class=3D"r data">0.9673440</TD>
    <TD class=3D"r data">&lt;.0001</TD>
    <TD class=3D"r data">3</TD></TR>
  <TR>
    <TH class=3D"l rowheader" scope=3Drow>M</TH>
    <TH class=3D"l rowheader" scope=3Drow>AA</TH>
    <TD class=3D"r data">72.1183303</TD>
    <TD class=3D"r data">1.2506210</TD>
    <TD class=3D"r data">&lt;.0001</TD>
    <TD class=3D"r data">4</TD></TR>
  <TR>
    <TH class=3D"l rowheader" scope=3Drow>M</TH>
    <TH class=3D"l rowheader" scope=3Drow>AB</TH>
    <TD class=3D"r data">73.8054298</TD>
    <TD class=3D"r data">0.9715782</TD>
    <TD class=3D"r data">&lt;.0001</TD>
    <TD class=3D"r data">5</TD></TR>
  <TR>
    <TH class=3D"l rowheader" scope=3Drow>M</TH>
    <TH class=3D"l rowheader" scope=3Drow>BB</TH>
    <TD class=3D"r data">77.7251656</TD>
    <TD class=3D"r data">1.2508579</TD>
    <TD class=3D"r data">&lt;.0001</TD>
    <TD class=3D"r data">6</TD></TR></TBODY></TABLE></DIV></DIV><BR><A =
name=3DIDX28></A>
<DIV>
<DIV align=3Dcenter>
<TABLE class=3Dtable borderColor=3D#c1c1c1 cellSpacing=3D0 =
cellPadding=3D5 rules=3Dall=20
summary=3D"Procedure GLM: Difference Matrix" frame=3Dbox>
  <COLGROUP>
  <COL></COLGROUP>
  <COLGROUP>
  <COL>
  <COL>
  <COL>
  <COL>
  <COL>
  <COL></COLGROUP>
  <THEAD>
  <TR>
    <TH class=3D"c b header" colSpan=3D7 scope=3Dcolgroup>Least Squares =
Means for=20
      effect sex*Hbgenotype<BR>Pr &gt; |t| for H0:=20
      LSMean(i)=3DLSMean(j)<BR>Dependent Variable: HG</TH></TR>
  <TR>
    <TH class=3D"l b header" scope=3Dcol>i/j</TH>
    <TH class=3D"r b header" scope=3Dcol>1</TH>
    <TH class=3D"r b header" scope=3Dcol>2</TH>
    <TH class=3D"r b header" scope=3Dcol>3</TH>
    <TH class=3D"r b header" scope=3Dcol>4</TH>
    <TH class=3D"r b header" scope=3Dcol>5</TH>
    <TH class=3D"r b header" scope=3Dcol>6</TH></TR></THEAD>
  <TBODY>
  <TR>
    <TH class=3D"l rowheader" scope=3Drow>1</TH>
    <TD class=3D"r data">&nbsp;</TD>
    <TD class=3D"r data">0.9657</TD>
    <TD class=3D"r data">0.0078</TD>
    <TD class=3D"r data">0.9805</TD>
    <TD class=3D"r data">0.1951</TD>
    <TD class=3D"r data">&lt;.0001</TD></TR>
  <TR>
    <TH class=3D"l rowheader" scope=3Drow>2</TH>
    <TD class=3D"r data">0.9657</TD>
    <TD class=3D"r data">&nbsp;</TD>
    <TD class=3D"r data">0.0005</TD>
    <TD class=3D"r data">0.8252</TD>
    <TD class=3D"r data">0.0312</TD>
    <TD class=3D"r data">&lt;.0001</TD></TR>
  <TR>
    <TH class=3D"l rowheader" scope=3Drow>3</TH>
    <TD class=3D"r data">0.0078</TD>
    <TD class=3D"r data">0.0005</TD>
    <TD class=3D"r data">&nbsp;</TD>
    <TD class=3D"r data">0.3909</TD>
    <TD class=3D"r data">0.9216</TD>
    <TD class=3D"r data">0.5376</TD></TR>
  <TR>
    <TH class=3D"l rowheader" scope=3Drow>4</TH>
    <TD class=3D"r data">0.9805</TD>
    <TD class=3D"r data">0.8252</TD>
    <TD class=3D"r data">0.3909</TD>
    <TD class=3D"r data">&nbsp;</TD>
    <TD class=3D"r data">0.8946</TD>
    <TD class=3D"r data">0.0214</TD></TR>
  <TR>
    <TH class=3D"l rowheader" scope=3Drow>5</TH>
    <TD class=3D"r data">0.1951</TD>
    <TD class=3D"r data">0.0312</TD>
    <TD class=3D"r data">0.9216</TD>
    <TD class=3D"r data">0.8946</TD>
    <TD class=3D"r data">&nbsp;</TD>
    <TD class=3D"r data">0.1363</TD></TR>
  <TR>
    <TH class=3D"l rowheader" scope=3Drow>6</TH>
    <TD class=3D"r data">&lt;.0001</TD>
    <TD class=3D"r data">&lt;.0001</TD>
    <TD class=3D"r data">0.5376</TD>
    <TD class=3D"r data">0.0214</TD>
    <TD class=3D"r data">0.1363</TD>
    <TD class=3D"r =
data">&nbsp;</TD></TR></TBODY></TABLE></DIV></DIV><BR><A=20
name=3DIDX29></A>
<DIV>
<DIV class=3Dc><IMG class=3Dc style=3D"HEIGHT: 480px; WIDTH: 640px" =
border=3D0=20
alt=3D"Plot of HG least-squares means for sex*Hbgenotype."=20
src=3D"file:///C:/Users/HP/AppData/Local/Temp/SAS%20Temporary%20Files/_TD=
11876_DESKTOP-GL8F2SO_/MeanPlot4.png">=20
</DIV></DIV><BR><A name=3DIDX30></A>
<DIV>
<DIV class=3Dc><IMG class=3Dc style=3D"HEIGHT: 480px; WIDTH: 480px" =
border=3D0=20
alt=3D"Plot of all pairwise HG least-squares means differences for =
sex*Hbgenotype with Tukey-Kramer adjustment at significance level 0.05." =

src=3D"file:///C:/Users/HP/AppData/Local/Temp/SAS%20Temporary%20Files/_TD=
11876_DESKTOP-GL8F2SO_/DiffPlot4.png">=20
</DIV></DIV><BR></DIV>
<DIV class=3Dbranch>
<P style=3D"PAGE-BREAK-AFTER: always"><BR></P>
<HR SIZE=3D3>
<A name=3DIDX31></A>
<TABLE class=3Dsystitleandfootercontainer cellSpacing=3D1 =
cellPadding=3D1 rules=3Dnone=20
width=3D"100%" summary=3D"Page Layout" border=3D0 frame=3Dvoid>
  <TBODY>
  <TR>
    <TD class=3D"c systemtitle">HW</TD></TR></TBODY></TABLE><BR>
<DIV class=3D"c proctitle">The GLM Procedure</DIV>
<P>
<DIV>
<DIV align=3Dcenter>
<TABLE class=3Dtable borderColor=3D#c1c1c1 cellSpacing=3D0 =
cellPadding=3D5 rules=3Dall=20
summary=3D"Procedure GLM: Class Levels" frame=3Dbox>
  <COLGROUP>
  <COL></COLGROUP>
  <COLGROUP>
  <COL>
  <COL></COLGROUP>
  <THEAD>
  <TR>
    <TH class=3D"c b header" colSpan=3D3 scope=3Dcolgroup>Class Level=20
  Information</TH></TR>
  <TR>
    <TH class=3D"l b header" scope=3Dcol>Class</TH>
    <TH class=3D"r b header" scope=3Dcol>Levels</TH>
    <TH class=3D"l b header" scope=3Dcol>Values</TH></TR></THEAD>
  <TBODY>
  <TR>
    <TH class=3D"l rowheader" scope=3Drow>Agroeology</TH>
    <TD class=3D"r data">3</TD>
    <TD class=3D"l data">Highland lowland midland</TD></TR>
  <TR>
    <TH class=3D"l rowheader" scope=3Drow>sex</TH>
    <TD class=3D"r data">2</TD>
    <TD class=3D"l data">F M</TD></TR>
  <TR>
    <TH class=3D"l rowheader" scope=3Drow>Hbgenotype</TH>
    <TD class=3D"r data">3</TD>
    <TD class=3D"l data">AA AB =
BB</TD></TR></TBODY></TABLE></DIV></DIV><BR><A=20
name=3DIDX32></A>
<DIV>
<DIV align=3Dcenter>
<TABLE class=3Dtable borderColor=3D#c1c1c1 cellSpacing=3D0 =
cellPadding=3D5 rules=3Dall=20
summary=3D"Procedure GLM: Number of Observations" frame=3Dbox>
  <COLGROUP>
  <COL>
  <COL></COLGROUP>
  <TBODY>
  <TR>
    <TH class=3D"l rowheader" scope=3Drow>Number of Observations =
Read</TH>
    <TD class=3D"r data">225</TD></TR>
  <TR>
    <TH class=3D"l rowheader" scope=3Drow>Number of Observations =
Used</TH>
    <TD class=3D"r data">225</TD></TR></TBODY></TABLE></DIV></DIV><BR>
<P style=3D"PAGE-BREAK-AFTER: always"><BR></P>
<HR SIZE=3D3>
<A name=3DIDX33></A>
<TABLE class=3Dsystitleandfootercontainer cellSpacing=3D1 =
cellPadding=3D1 rules=3Dnone=20
width=3D"100%" summary=3D"Page Layout" border=3D0 frame=3Dvoid>
  <TBODY>
  <TR>
    <TD class=3D"c systemtitle">HW</TD></TR></TBODY></TABLE><BR>
<DIV class=3D"c proctitle">The GLM Procedure</DIV>
<DIV class=3D"c proctitle">&nbsp;</DIV>
<DIV class=3D"c proctitle">Dependent Variable: HW </DIV>
<P>
<DIV>
<DIV align=3Dcenter>
<TABLE class=3Dtable borderColor=3D#c1c1c1 cellSpacing=3D0 =
cellPadding=3D5 rules=3Dall=20
summary=3D"Procedure GLM: Overall ANOVA" frame=3Dbox>
  <COLGROUP>
  <COL></COLGROUP>
  <COLGROUP>
  <COL>
  <COL>
  <COL>
  <COL>
  <COL></COLGROUP>
  <THEAD>
  <TR>
    <TH class=3D"l b header" scope=3Dcol>Source</TH>
    <TH class=3D"r b header" scope=3Dcol>DF</TH>
    <TH class=3D"r b header" scope=3Dcol>Sum of Squares</TH>
    <TH class=3D"r b header" scope=3Dcol>Mean Square</TH>
    <TH class=3D"r b header" scope=3Dcol>F Value</TH>
    <TH class=3D"r b header" =
scope=3Dcol>Pr&nbsp;&gt;&nbsp;F</TH></TR></THEAD>
  <TBODY>
  <TR>
    <TH class=3D"l rowheader" scope=3Drow>Model</TH>
    <TD class=3D"r data">11</TD>
    <TD class=3D"r data">2283.734409</TD>
    <TD class=3D"r data">207.612219</TD>
    <TD class=3D"r data">17.35</TD>
    <TD class=3D"r data">&lt;.0001</TD></TR>
  <TR>
    <TH class=3D"l rowheader" scope=3Drow>Error</TH>
    <TD class=3D"r data">213</TD>
    <TD class=3D"r data">2549.127813</TD>
    <TD class=3D"r data">11.967736</TD>
    <TD class=3D"r data">&nbsp;</TD>
    <TD class=3D"r data">&nbsp;</TD></TR>
  <TR>
    <TH class=3D"l rowheader" scope=3Drow>Corrected Total</TH>
    <TD class=3D"r data">224</TD>
    <TD class=3D"r data">4832.862222</TD>
    <TD class=3D"r data">&nbsp;</TD>
    <TD class=3D"r data">&nbsp;</TD>
    <TD class=3D"r =
data">&nbsp;</TD></TR></TBODY></TABLE></DIV></DIV><BR><A=20
name=3DIDX34></A>
<DIV>
<DIV align=3Dcenter>
<TABLE class=3Dtable borderColor=3D#c1c1c1 cellSpacing=3D0 =
cellPadding=3D5 rules=3Dall=20
summary=3D"Procedure GLM: Fit Statistics" frame=3Dbox>
  <COLGROUP>
  <COL>
  <COL>
  <COL>
  <COL></COLGROUP>
  <THEAD>
  <TR>
    <TH class=3D"r b header" scope=3Dcol>R-Square</TH>
    <TH class=3D"r b header" scope=3Dcol>Coeff Var</TH>
    <TH class=3D"r b header" scope=3Dcol>Root MSE</TH>
    <TH class=3D"r b header" scope=3Dcol>HW&nbsp;Mean</TH></TR></THEAD>
  <TBODY>
  <TR>
    <TD class=3D"r data">0.472543</TD>
    <TD class=3D"r data">5.235937</TD>
    <TD class=3D"r data">3.459442</TD>
    <TD class=3D"r =
data">66.07111</TD></TR></TBODY></TABLE></DIV></DIV><BR><A=20
name=3DIDX35></A>
<DIV>
<DIV align=3Dcenter>
<TABLE class=3Dtable borderColor=3D#c1c1c1 cellSpacing=3D0 =
cellPadding=3D5 rules=3Dall=20
summary=3D"Procedure GLM: Type I Model ANOVA" frame=3Dbox>
  <COLGROUP>
  <COL></COLGROUP>
  <COLGROUP>
  <COL>
  <COL>
  <COL>
  <COL>
  <COL></COLGROUP>
  <THEAD>
  <TR>
    <TH class=3D"l b header" scope=3Dcol>Source</TH>
    <TH class=3D"r b header" scope=3Dcol>DF</TH>
    <TH class=3D"r b header" scope=3Dcol>Type I SS</TH>
    <TH class=3D"r b header" scope=3Dcol>Mean Square</TH>
    <TH class=3D"r b header" scope=3Dcol>F Value</TH>
    <TH class=3D"r b header" =
scope=3Dcol>Pr&nbsp;&gt;&nbsp;F</TH></TR></THEAD>
  <TBODY>
  <TR>
    <TH class=3D"l rowheader" scope=3Drow>Agroeology</TH>
    <TD class=3D"r data">2</TD>
    <TD class=3D"r data">1435.635556</TD>
    <TD class=3D"r data">717.817778</TD>
    <TD class=3D"r data">59.98</TD>
    <TD class=3D"r data">&lt;.0001</TD></TR>
  <TR>
    <TH class=3D"l rowheader" scope=3Drow>sex</TH>
    <TD class=3D"r data">1</TD>
    <TD class=3D"r data">479.887039</TD>
    <TD class=3D"r data">479.887039</TD>
    <TD class=3D"r data">40.10</TD>
    <TD class=3D"r data">&lt;.0001</TD></TR>
  <TR>
    <TH class=3D"l rowheader" scope=3Drow>Hbgenotype</TH>
    <TD class=3D"r data">2</TD>
    <TD class=3D"r data">277.814428</TD>
    <TD class=3D"r data">138.907214</TD>
    <TD class=3D"r data">11.61</TD>
    <TD class=3D"r data">&lt;.0001</TD></TR>
  <TR>
    <TH class=3D"l rowheader" scope=3Drow>Agroeolog*Hbgenotype</TH>
    <TD class=3D"r data">4</TD>
    <TD class=3D"r data">66.288197</TD>
    <TD class=3D"r data">16.572049</TD>
    <TD class=3D"r data">1.38</TD>
    <TD class=3D"r data">0.2403</TD></TR>
  <TR>
    <TH class=3D"l rowheader" scope=3Drow>sex*Hbgenotype</TH>
    <TD class=3D"r data">2</TD>
    <TD class=3D"r data">24.109189</TD>
    <TD class=3D"r data">12.054595</TD>
    <TD class=3D"r data">1.01</TD>
    <TD class=3D"r =
data">0.3670</TD></TR></TBODY></TABLE></DIV></DIV><BR><A=20
name=3DIDX36></A>
<DIV>
<DIV align=3Dcenter>
<TABLE class=3Dtable borderColor=3D#c1c1c1 cellSpacing=3D0 =
cellPadding=3D5 rules=3Dall=20
summary=3D"Procedure GLM: Type III Model ANOVA" frame=3Dbox>
  <COLGROUP>
  <COL></COLGROUP>
  <COLGROUP>
  <COL>
  <COL>
  <COL>
  <COL>
  <COL></COLGROUP>
  <THEAD>
  <TR>
    <TH class=3D"l b header" scope=3Dcol>Source</TH>
    <TH class=3D"r b header" scope=3Dcol>DF</TH>
    <TH class=3D"r b header" scope=3Dcol>Type III SS</TH>
    <TH class=3D"r b header" scope=3Dcol>Mean Square</TH>
    <TH class=3D"r b header" scope=3Dcol>F Value</TH>
    <TH class=3D"r b header" =
scope=3Dcol>Pr&nbsp;&gt;&nbsp;F</TH></TR></THEAD>
  <TBODY>
  <TR>
    <TH class=3D"l rowheader" scope=3Drow>Agroeology</TH>
    <TD class=3D"r data">2</TD>
    <TD class=3D"r data">1089.844510</TD>
    <TD class=3D"r data">544.922255</TD>
    <TD class=3D"r data">45.53</TD>
    <TD class=3D"r data">&lt;.0001</TD></TR>
  <TR>
    <TH class=3D"l rowheader" scope=3Drow>sex</TH>
    <TD class=3D"r data">1</TD>
    <TD class=3D"r data">319.727986</TD>
    <TD class=3D"r data">319.727986</TD>
    <TD class=3D"r data">26.72</TD>
    <TD class=3D"r data">&lt;.0001</TD></TR>
  <TR>
    <TH class=3D"l rowheader" scope=3Drow>Hbgenotype</TH>
    <TD class=3D"r data">2</TD>
    <TD class=3D"r data">262.879496</TD>
    <TD class=3D"r data">131.439748</TD>
    <TD class=3D"r data">10.98</TD>
    <TD class=3D"r data">&lt;.0001</TD></TR>
  <TR>
    <TH class=3D"l rowheader" scope=3Drow>Agroeolog*Hbgenotype</TH>
    <TD class=3D"r data">4</TD>
    <TD class=3D"r data">63.074860</TD>
    <TD class=3D"r data">15.768715</TD>
    <TD class=3D"r data">1.32</TD>
    <TD class=3D"r data">0.2644</TD></TR>
  <TR>
    <TH class=3D"l rowheader" scope=3Drow>sex*Hbgenotype</TH>
    <TD class=3D"r data">2</TD>
    <TD class=3D"r data">24.109189</TD>
    <TD class=3D"r data">12.054595</TD>
    <TD class=3D"r data">1.01</TD>
    <TD class=3D"r =
data">0.3670</TD></TR></TBODY></TABLE></DIV></DIV><BR>
<P style=3D"PAGE-BREAK-AFTER: always"><BR></P>
<HR SIZE=3D3>
<A name=3DIDX37></A>
<TABLE class=3Dsystitleandfootercontainer cellSpacing=3D1 =
cellPadding=3D1 rules=3Dnone=20
width=3D"100%" summary=3D"Page Layout" border=3D0 frame=3Dvoid>
  <TBODY>
  <TR>
    <TD class=3D"c systemtitle">HW</TD></TR></TBODY></TABLE><BR>
<DIV class=3D"c proctitle">The GLM Procedure</DIV>
<P>
<DIV>
<DIV class=3Dc><IMG class=3Dc style=3D"HEIGHT: 480px; WIDTH: 640px" =
border=3D0=20
alt=3D"Distribution of HW by Agroeology"=20
src=3D"file:///C:/Users/HP/AppData/Local/Temp/SAS%20Temporary%20Files/_TD=
11876_DESKTOP-GL8F2SO_/BoxPlot3.png">=20
</DIV></DIV><BR><A name=3DIDX38></A>
<DIV>
<DIV align=3Dcenter>
<TABLE class=3Dtable borderColor=3D#c1c1c1 cellSpacing=3D0 =
cellPadding=3D5 rules=3Dall=20
summary=3D"Procedure GLM: Means" frame=3Dbox>
  <COLGROUP>
  <COL>
  <COL></COLGROUP>
  <COLGROUP>
  <COL>
  <COL></COLGROUP>
  <THEAD>
  <TR>
    <TH class=3D"l b header" rowSpan=3D2 scope=3Dcol>Level =
of<BR>Agroeology</TH>
    <TH class=3D"r b header" rowSpan=3D2 scope=3Dcol>N</TH>
    <TH class=3D"c b header" colSpan=3D2 scope=3Dcolgroup>HW</TH></TR>
  <TR>
    <TH class=3D"r b header" scope=3Dcol>Mean</TH>
    <TH class=3D"r b header" scope=3Dcol>Std Dev</TH></TR></THEAD>
  <TBODY>
  <TR>
    <TH class=3D"l rowheader" scope=3Drow>Highland</TH>
    <TH class=3D"r data">75</TH>
    <TD class=3D"r data">62.6533333</TD>
    <TD class=3D"r data">3.02910804</TD></TR>
  <TR>
    <TH class=3D"l rowheader" scope=3Drow>lowland</TH>
    <TH class=3D"r data">75</TH>
    <TD class=3D"r data">68.6800000</TD>
    <TD class=3D"r data">4.27803946</TD></TR>
  <TR>
    <TH class=3D"l rowheader" scope=3Drow>midland</TH>
    <TH class=3D"r data">75</TH>
    <TD class=3D"r data">66.8800000</TD>
    <TD class=3D"r =
data">4.29317497</TD></TR></TBODY></TABLE></DIV></DIV><BR><A=20
name=3DIDX39></A>
<DIV>
<DIV class=3Dc><IMG class=3Dc style=3D"HEIGHT: 480px; WIDTH: 640px" =
border=3D0=20
alt=3D"Distribution of HW by sex"=20
src=3D"file:///C:/Users/HP/AppData/Local/Temp/SAS%20Temporary%20Files/_TD=
11876_DESKTOP-GL8F2SO_/BoxPlot4.png">=20
</DIV></DIV><BR><A name=3DIDX40></A>
<DIV>
<DIV align=3Dcenter>
<TABLE class=3Dtable borderColor=3D#c1c1c1 cellSpacing=3D0 =
cellPadding=3D5 rules=3Dall=20
summary=3D"Procedure GLM: Means" frame=3Dbox>
  <COLGROUP>
  <COL>
  <COL></COLGROUP>
  <COLGROUP>
  <COL>
  <COL></COLGROUP>
  <THEAD>
  <TR>
    <TH class=3D"l b header" rowSpan=3D2 scope=3Dcol>Level =
of<BR>sex</TH>
    <TH class=3D"r b header" rowSpan=3D2 scope=3Dcol>N</TH>
    <TH class=3D"c b header" colSpan=3D2 scope=3Dcolgroup>HW</TH></TR>
  <TR>
    <TH class=3D"r b header" scope=3Dcol>Mean</TH>
    <TH class=3D"r b header" scope=3Dcol>Std Dev</TH></TR></THEAD>
  <TBODY>
  <TR>
    <TH class=3D"l rowheader" scope=3Drow>F</TH>
    <TH class=3D"r data">167</TH>
    <TD class=3D"r data">65.0419162</TD>
    <TD class=3D"r data">3.97636586</TD></TR>
  <TR>
    <TH class=3D"l rowheader" scope=3Drow>M</TH>
    <TH class=3D"r data">58</TH>
    <TD class=3D"r data">69.0344828</TD>
    <TD class=3D"r =
data">5.16725696</TD></TR></TBODY></TABLE></DIV></DIV><BR><A=20
name=3DIDX41></A>
<DIV>
<DIV class=3Dc><IMG class=3Dc style=3D"HEIGHT: 480px; WIDTH: 640px" =
border=3D0=20
alt=3D"Distribution of HW by Hbgenotype"=20
src=3D"file:///C:/Users/HP/AppData/Local/Temp/SAS%20Temporary%20Files/_TD=
11876_DESKTOP-GL8F2SO_/BoxPlot5.png">=20
</DIV></DIV><BR><A name=3DIDX42></A>
<DIV>
<DIV align=3Dcenter>
<TABLE class=3Dtable borderColor=3D#c1c1c1 cellSpacing=3D0 =
cellPadding=3D5 rules=3Dall=20
summary=3D"Procedure GLM: Means" frame=3Dbox>
  <COLGROUP>
  <COL>
  <COL></COLGROUP>
  <COLGROUP>
  <COL>
  <COL></COLGROUP>
  <THEAD>
  <TR>
    <TH class=3D"l b header" rowSpan=3D2 scope=3Dcol>Level =
of<BR>Hbgenotype</TH>
    <TH class=3D"r b header" rowSpan=3D2 scope=3Dcol>N</TH>
    <TH class=3D"c b header" colSpan=3D2 scope=3Dcolgroup>HW</TH></TR>
  <TR>
    <TH class=3D"r b header" scope=3Dcol>Mean</TH>
    <TH class=3D"r b header" scope=3Dcol>Std Dev</TH></TR></THEAD>
  <TBODY>
  <TR>
    <TH class=3D"l rowheader" scope=3Drow>AA</TH>
    <TH class=3D"r data">76</TH>
    <TD class=3D"r data">64.4078947</TD>
    <TD class=3D"r data">3.78127891</TD></TR>
  <TR>
    <TH class=3D"l rowheader" scope=3Drow>AB</TH>
    <TH class=3D"r data">106</TH>
    <TD class=3D"r data">66.0283019</TD>
    <TD class=3D"r data">4.63004175</TD></TR>
  <TR>
    <TH class=3D"l rowheader" scope=3Drow>BB</TH>
    <TH class=3D"r data">43</TH>
    <TD class=3D"r data">69.1162791</TD>
    <TD class=3D"r =
data">4.63017691</TD></TR></TBODY></TABLE></DIV></DIV><BR>
<P style=3D"PAGE-BREAK-AFTER: always"><BR></P>
<HR SIZE=3D3>
<A name=3DIDX43></A>
<TABLE class=3Dsystitleandfootercontainer cellSpacing=3D1 =
cellPadding=3D1 rules=3Dnone=20
width=3D"100%" summary=3D"Page Layout" border=3D0 frame=3Dvoid>
  <TBODY>
  <TR>
    <TD class=3D"c systemtitle">HW</TD></TR></TBODY></TABLE><BR>
<DIV class=3D"c proctitle">The GLM Procedure</DIV>
<DIV class=3D"c proctitle">Least Squares Means</DIV>
<DIV class=3D"c proctitle">Adjustment for Multiple Comparisons: =
Tukey-Kramer</DIV>
<P>
<DIV>
<DIV align=3Dcenter>
<TABLE class=3Dtable borderColor=3D#c1c1c1 cellSpacing=3D0 =
cellPadding=3D5 rules=3Dall=20
summary=3D"Procedure GLM: LSMeans" frame=3Dbox>
  <COLGROUP>
  <COL></COLGROUP>
  <COLGROUP>
  <COL>
  <COL>
  <COL>
  <COL></COLGROUP>
  <THEAD>
  <TR>
    <TH class=3D"l b header" scope=3Dcol>Agroeology</TH>
    <TH class=3D"r b header" scope=3Dcol>HW LSMEAN</TH>
    <TH class=3D"r b header" scope=3Dcol>Standard<BR>Error</TH>
    <TH class=3D"r b header" scope=3Dcol>Pr&nbsp;&gt;&nbsp;|t|</TH>
    <TH class=3D"r b header" scope=3Dcol>LSMEAN Number</TH></TR></THEAD>
  <TBODY>
  <TR>
    <TH class=3D"l rowheader" scope=3Drow>Highland</TH>
    <TD class=3D"r data">63.8346598</TD>
    <TD class=3D"r data">0.4626661</TD>
    <TD class=3D"r data">&lt;.0001</TD>
    <TD class=3D"r data">1</TD></TR>
  <TR>
    <TH class=3D"l rowheader" scope=3Drow>lowland</TH>
    <TD class=3D"r data">69.3332443</TD>
    <TD class=3D"r data">0.4289717</TD>
    <TD class=3D"r data">&lt;.0001</TD>
    <TD class=3D"r data">2</TD></TR>
  <TR>
    <TH class=3D"l rowheader" scope=3Drow>midland</TH>
    <TD class=3D"r data">68.3239057</TD>
    <TD class=3D"r data">0.5246121</TD>
    <TD class=3D"r data">&lt;.0001</TD>
    <TD class=3D"r data">3</TD></TR></TBODY></TABLE></DIV></DIV><BR><A =
name=3DIDX44></A>
<DIV>
<DIV align=3Dcenter>
<TABLE class=3Dtable borderColor=3D#c1c1c1 cellSpacing=3D0 =
cellPadding=3D5 rules=3Dall=20
summary=3D"Procedure GLM: Difference Matrix" frame=3Dbox>
  <COLGROUP>
  <COL></COLGROUP>
  <COLGROUP>
  <COL>
  <COL>
  <COL></COLGROUP>
  <THEAD>
  <TR>
    <TH class=3D"c b header" colSpan=3D4 scope=3Dcolgroup>Least Squares =
Means for=20
      effect Agroeology<BR>Pr &gt; |t| for H0: =
LSMean(i)=3DLSMean(j)<BR>Dependent=20
      Variable: HW</TH></TR>
  <TR>
    <TH class=3D"l b header" scope=3Dcol>i/j</TH>
    <TH class=3D"r b header" scope=3Dcol>1</TH>
    <TH class=3D"r b header" scope=3Dcol>2</TH>
    <TH class=3D"r b header" scope=3Dcol>3</TH></TR></THEAD>
  <TBODY>
  <TR>
    <TH class=3D"l rowheader" scope=3Drow>1</TH>
    <TD class=3D"r data">&nbsp;</TD>
    <TD class=3D"r data">&lt;.0001</TD>
    <TD class=3D"r data">&lt;.0001</TD></TR>
  <TR>
    <TH class=3D"l rowheader" scope=3Drow>2</TH>
    <TD class=3D"r data">&lt;.0001</TD>
    <TD class=3D"r data">&nbsp;</TD>
    <TD class=3D"r data">0.2774</TD></TR>
  <TR>
    <TH class=3D"l rowheader" scope=3Drow>3</TH>
    <TD class=3D"r data">&lt;.0001</TD>
    <TD class=3D"r data">0.2774</TD>
    <TD class=3D"r =
data">&nbsp;</TD></TR></TBODY></TABLE></DIV></DIV><BR><A=20
name=3DIDX45></A>
<DIV>
<DIV class=3Dc><IMG class=3Dc style=3D"HEIGHT: 480px; WIDTH: 640px" =
border=3D0=20
alt=3D"Plot of HW least-squares means for Agroeology."=20
src=3D"file:///C:/Users/HP/AppData/Local/Temp/SAS%20Temporary%20Files/_TD=
11876_DESKTOP-GL8F2SO_/MeanPlot5.png">=20
</DIV></DIV><BR><A name=3DIDX46></A>
<DIV>
<DIV class=3Dc><IMG class=3Dc style=3D"HEIGHT: 480px; WIDTH: 480px" =
border=3D0=20
alt=3D"Plot of all pairwise HW least-squares means differences for =
Agroeology with Tukey-Kramer adjustment at significance level 0.05."=20
src=3D"file:///C:/Users/HP/AppData/Local/Temp/SAS%20Temporary%20Files/_TD=
11876_DESKTOP-GL8F2SO_/DiffPlot5.png">=20
</DIV></DIV><BR>
<P style=3D"PAGE-BREAK-AFTER: always"><BR></P>
<HR SIZE=3D3>
<A name=3DIDX47></A>
<TABLE class=3Dsystitleandfootercontainer cellSpacing=3D1 =
cellPadding=3D1 rules=3Dnone=20
width=3D"100%" summary=3D"Page Layout" border=3D0 frame=3Dvoid>
  <TBODY>
  <TR>
    <TD class=3D"c systemtitle">HW</TD></TR></TBODY></TABLE><BR>
<DIV class=3D"c proctitle">The GLM Procedure</DIV>
<DIV class=3D"c proctitle">Least Squares Means</DIV>
<DIV class=3D"c proctitle">Adjustment for Multiple Comparisons: =
Tukey-Kramer</DIV>
<P>
<DIV>
<DIV align=3Dcenter>
<TABLE class=3Dtable borderColor=3D#c1c1c1 cellSpacing=3D0 =
cellPadding=3D5 rules=3Dall=20
summary=3D"Procedure GLM: LSMeans" frame=3Dbox>
  <COLGROUP>
  <COL></COLGROUP>
  <COLGROUP>
  <COL>
  <COL>
  <COL>
  <COL></COLGROUP>
  <THEAD>
  <TR>
    <TH class=3D"l b header" rowSpan=3D2 scope=3Dcol>sex</TH>
    <TH class=3D"r b header" rowSpan=3D2 scope=3Dcol>HW LSMEAN</TH>
    <TH class=3D"r b header" rowSpan=3D2 =
scope=3Dcol>Standard<BR>Error</TH>
    <TH class=3D"c b header" scope=3Dcol>H0:LSMEAN=3D0</TH>
    <TH class=3D"c b header" scope=3Dcol>H0:LSMean1=3DLSMean2</TH></TR>
  <TR>
    <TH class=3D"r b header" scope=3Dcol>Pr&nbsp;&gt;&nbsp;|t|</TH>
    <TH class=3D"r b header" =
scope=3Dcol>Pr&nbsp;&gt;&nbsp;|t|</TH></TR></THEAD>
  <TBODY>
  <TR>
    <TH class=3D"l rowheader" scope=3Drow>F</TH>
    <TD class=3D"r data">65.7127607</TD>
    <TD class=3D"r data">0.3069586</TD>
    <TD class=3D"r data">&lt;.0001</TD>
    <TD class=3D"r data">&lt;.0001</TD></TR>
  <TR>
    <TH class=3D"l rowheader" scope=3Drow>M</TH>
    <TD class=3D"r data">68.6151125</TD>
    <TD class=3D"r data">0.4848911</TD>
    <TD class=3D"r data">&lt;.0001</TD>
    <TD class=3D"r =
data">&nbsp;</TD></TR></TBODY></TABLE></DIV></DIV><BR><A=20
name=3DIDX48></A>
<DIV>
<DIV class=3Dc><IMG class=3Dc style=3D"HEIGHT: 480px; WIDTH: 640px" =
border=3D0=20
alt=3D"Plot of HW least-squares means for sex."=20
src=3D"file:///C:/Users/HP/AppData/Local/Temp/SAS%20Temporary%20Files/_TD=
11876_DESKTOP-GL8F2SO_/MeanPlot6.png">=20
</DIV></DIV><BR><A name=3DIDX49></A>
<DIV>
<DIV class=3Dc><IMG class=3Dc style=3D"HEIGHT: 480px; WIDTH: 480px" =
border=3D0=20
alt=3D"Plot of all pairwise HW least-squares means differences for sex =
with Tukey-Kramer adjustment at significance level 0.05."=20
src=3D"file:///C:/Users/HP/AppData/Local/Temp/SAS%20Temporary%20Files/_TD=
11876_DESKTOP-GL8F2SO_/DiffPlot6.png">=20
</DIV></DIV><BR>
<P style=3D"PAGE-BREAK-AFTER: always"><BR></P>
<HR SIZE=3D3>
<A name=3DIDX50></A>
<TABLE class=3Dsystitleandfootercontainer cellSpacing=3D1 =
cellPadding=3D1 rules=3Dnone=20
width=3D"100%" summary=3D"Page Layout" border=3D0 frame=3Dvoid>
  <TBODY>
  <TR>
    <TD class=3D"c systemtitle">HW</TD></TR></TBODY></TABLE><BR>
<DIV class=3D"c proctitle">The GLM Procedure</DIV>
<DIV class=3D"c proctitle">Least Squares Means</DIV>
<DIV class=3D"c proctitle">Adjustment for Multiple Comparisons: =
Tukey-Kramer</DIV>
<P>
<DIV>
<DIV align=3Dcenter>
<TABLE class=3Dtable borderColor=3D#c1c1c1 cellSpacing=3D0 =
cellPadding=3D5 rules=3Dall=20
summary=3D"Procedure GLM: LSMeans" frame=3Dbox>
  <COLGROUP>
  <COL></COLGROUP>
  <COLGROUP>
  <COL>
  <COL>
  <COL>
  <COL></COLGROUP>
  <THEAD>
  <TR>
    <TH class=3D"l b header" scope=3Dcol>Hbgenotype</TH>
    <TH class=3D"r b header" scope=3Dcol>HW LSMEAN</TH>
    <TH class=3D"r b header" scope=3Dcol>Standard<BR>Error</TH>
    <TH class=3D"r b header" scope=3Dcol>Pr&nbsp;&gt;&nbsp;|t|</TH>
    <TH class=3D"r b header" scope=3Dcol>LSMEAN Number</TH></TR></THEAD>
  <TBODY>
  <TR>
    <TH class=3D"l rowheader" scope=3Drow>AA</TH>
    <TD class=3D"r data">65.5720911</TD>
    <TD class=3D"r data">0.5075268</TD>
    <TD class=3D"r data">&lt;.0001</TD>
    <TD class=3D"r data">1</TD></TR>
  <TR>
    <TH class=3D"l rowheader" scope=3Drow>AB</TH>
    <TD class=3D"r data">66.7281304</TD>
    <TD class=3D"r data">0.4045968</TD>
    <TD class=3D"r data">&lt;.0001</TD>
    <TD class=3D"r data">2</TD></TR>
  <TR>
    <TH class=3D"l rowheader" scope=3Drow>BB</TH>
    <TD class=3D"r data">69.1915882</TD>
    <TD class=3D"r data">0.5927261</TD>
    <TD class=3D"r data">&lt;.0001</TD>
    <TD class=3D"r data">3</TD></TR></TBODY></TABLE></DIV></DIV><BR><A =
name=3DIDX51></A>
<DIV>
<DIV align=3Dcenter>
<TABLE class=3Dtable borderColor=3D#c1c1c1 cellSpacing=3D0 =
cellPadding=3D5 rules=3Dall=20
summary=3D"Procedure GLM: Difference Matrix" frame=3Dbox>
  <COLGROUP>
  <COL></COLGROUP>
  <COLGROUP>
  <COL>
  <COL>
  <COL></COLGROUP>
  <THEAD>
  <TR>
    <TH class=3D"c b header" colSpan=3D4 scope=3Dcolgroup>Least Squares =
Means for=20
      effect Hbgenotype<BR>Pr &gt; |t| for H0: =
LSMean(i)=3DLSMean(j)<BR>Dependent=20
      Variable: HW</TH></TR>
  <TR>
    <TH class=3D"l b header" scope=3Dcol>i/j</TH>
    <TH class=3D"r b header" scope=3Dcol>1</TH>
    <TH class=3D"r b header" scope=3Dcol>2</TH>
    <TH class=3D"r b header" scope=3Dcol>3</TH></TR></THEAD>
  <TBODY>
  <TR>
    <TH class=3D"l rowheader" scope=3Drow>1</TH>
    <TD class=3D"r data">&nbsp;</TD>
    <TD class=3D"r data">0.1784</TD>
    <TD class=3D"r data">&lt;.0001</TD></TR>
  <TR>
    <TH class=3D"l rowheader" scope=3Drow>2</TH>
    <TD class=3D"r data">0.1784</TD>
    <TD class=3D"r data">&nbsp;</TD>
    <TD class=3D"r data">0.0021</TD></TR>
  <TR>
    <TH class=3D"l rowheader" scope=3Drow>3</TH>
    <TD class=3D"r data">&lt;.0001</TD>
    <TD class=3D"r data">0.0021</TD>
    <TD class=3D"r =
data">&nbsp;</TD></TR></TBODY></TABLE></DIV></DIV><BR><A=20
name=3DIDX52></A>
<DIV>
<DIV class=3Dc><IMG class=3Dc style=3D"HEIGHT: 480px; WIDTH: 640px" =
border=3D0=20
alt=3D"Plot of HW least-squares means for Hbgenotype."=20
src=3D"file:///C:/Users/HP/AppData/Local/Temp/SAS%20Temporary%20Files/_TD=
11876_DESKTOP-GL8F2SO_/MeanPlot7.png">=20
</DIV></DIV><BR><A name=3DIDX53></A>
<DIV>
<DIV class=3Dc><IMG class=3Dc style=3D"HEIGHT: 480px; WIDTH: 480px" =
border=3D0=20
alt=3D"Plot of all pairwise HW least-squares means differences for =
Hbgenotype with Tukey-Kramer adjustment at significance level 0.05."=20
src=3D"file:///C:/Users/HP/AppData/Local/Temp/SAS%20Temporary%20Files/_TD=
11876_DESKTOP-GL8F2SO_/DiffPlot7.png">=20
</DIV></DIV><BR>
<P style=3D"PAGE-BREAK-AFTER: always"><BR></P>
<HR SIZE=3D3>
<A name=3DIDX54></A>
<TABLE class=3Dsystitleandfootercontainer cellSpacing=3D1 =
cellPadding=3D1 rules=3Dnone=20
width=3D"100%" summary=3D"Page Layout" border=3D0 frame=3Dvoid>
  <TBODY>
  <TR>
    <TD class=3D"c systemtitle">HW</TD></TR></TBODY></TABLE><BR>
<DIV class=3D"c proctitle">The GLM Procedure</DIV>
<DIV class=3D"c proctitle">Least Squares Means</DIV>
<DIV class=3D"c proctitle">Adjustment for Multiple Comparisons: =
Tukey-Kramer</DIV>
<P>
<DIV>
<DIV align=3Dcenter>
<TABLE class=3Dtable borderColor=3D#c1c1c1 cellSpacing=3D0 =
cellPadding=3D5 rules=3Dall=20
summary=3D"Procedure GLM: LSMeans" frame=3Dbox>
  <COLGROUP>
  <COL>
  <COL></COLGROUP>
  <COLGROUP>
  <COL>
  <COL>
  <COL>
  <COL></COLGROUP>
  <THEAD>
  <TR>
    <TH class=3D"l b header" scope=3Dcol>Agroeology</TH>
    <TH class=3D"l b header" scope=3Dcol>Hbgenotype</TH>
    <TH class=3D"r b header" scope=3Dcol>HW LSMEAN</TH>
    <TH class=3D"r b header" scope=3Dcol>Standard<BR>Error</TH>
    <TH class=3D"r b header" scope=3Dcol>Pr&nbsp;&gt;&nbsp;|t|</TH>
    <TH class=3D"r b header" scope=3Dcol>LSMEAN Number</TH></TR></THEAD>
  <TBODY>
  <TR>
    <TH class=3D"l rowheader" scope=3Drow>Highland</TH>
    <TH class=3D"l rowheader" scope=3Drow>AA</TH>
    <TD class=3D"r data">62.8929220</TD>
    <TD class=3D"r data">0.6718355</TD>
    <TD class=3D"r data">&lt;.0001</TD>
    <TD class=3D"r data">1</TD></TR>
  <TR>
    <TH class=3D"l rowheader" scope=3Drow>Highland</TH>
    <TH class=3D"l rowheader" scope=3Drow>AB</TH>
    <TD class=3D"r data">63.9113363</TD>
    <TD class=3D"r data">0.7339604</TD>
    <TD class=3D"r data">&lt;.0001</TD>
    <TD class=3D"r data">2</TD></TR>
  <TR>
    <TH class=3D"l rowheader" scope=3Drow>Highland</TH>
    <TH class=3D"l rowheader" scope=3Drow>BB</TH>
    <TD class=3D"r data">64.6997212</TD>
    <TD class=3D"r data">0.9677182</TD>
    <TD class=3D"r data">&lt;.0001</TD>
    <TD class=3D"r data">3</TD></TR>
  <TR>
    <TH class=3D"l rowheader" scope=3Drow>lowland</TH>
    <TH class=3D"l rowheader" scope=3Drow>AA</TH>
    <TD class=3D"r data">68.0381125</TD>
    <TD class=3D"r data">0.8500312</TD>
    <TD class=3D"r data">&lt;.0001</TD>
    <TD class=3D"r data">4</TD></TR>
  <TR>
    <TH class=3D"l rowheader" scope=3Drow>lowland</TH>
    <TH class=3D"l rowheader" scope=3Drow>AB</TH>
    <TD class=3D"r data">68.5193060</TD>
    <TD class=3D"r data">0.6222094</TD>
    <TD class=3D"r data">&lt;.0001</TD>
    <TD class=3D"r data">5</TD></TR>
  <TR>
    <TH class=3D"l rowheader" scope=3Drow>lowland</TH>
    <TH class=3D"l rowheader" scope=3Drow>BB</TH>
    <TD class=3D"r data">71.4423144</TD>
    <TD class=3D"r data">0.7392245</TD>
    <TD class=3D"r data">&lt;.0001</TD>
    <TD class=3D"r data">6</TD></TR>
  <TR>
    <TH class=3D"l rowheader" scope=3Drow>midland</TH>
    <TH class=3D"l rowheader" scope=3Drow>AA</TH>
    <TD class=3D"r data">65.7852390</TD>
    <TD class=3D"r data">0.7851338</TD>
    <TD class=3D"r data">&lt;.0001</TD>
    <TD class=3D"r data">7</TD></TR>
  <TR>
    <TH class=3D"l rowheader" scope=3Drow>midland</TH>
    <TH class=3D"l rowheader" scope=3Drow>AB</TH>
    <TD class=3D"r data">67.7537491</TD>
    <TD class=3D"r data">0.5385115</TD>
    <TD class=3D"r data">&lt;.0001</TD>
    <TD class=3D"r data">8</TD></TR>
  <TR>
    <TH class=3D"l rowheader" scope=3Drow>midland</TH>
    <TH class=3D"l rowheader" scope=3Drow>BB</TH>
    <TD class=3D"r data">71.4327292</TD>
    <TD class=3D"r data">1.2532082</TD>
    <TD class=3D"r data">&lt;.0001</TD>
    <TD class=3D"r data">9</TD></TR></TBODY></TABLE></DIV></DIV><BR><A =
name=3DIDX55></A>
<DIV>
<DIV align=3Dcenter>
<TABLE class=3Dtable borderColor=3D#c1c1c1 cellSpacing=3D0 =
cellPadding=3D5 rules=3Dall=20
summary=3D"Procedure GLM: Difference Matrix" frame=3Dbox>
  <COLGROUP>
  <COL></COLGROUP>
  <COLGROUP>
  <COL>
  <COL>
  <COL>
  <COL>
  <COL>
  <COL>
  <COL>
  <COL>
  <COL></COLGROUP>
  <THEAD>
  <TR>
    <TH class=3D"c b header" colSpan=3D10 scope=3Dcolgroup>Least Squares =
Means for=20
      effect Agroeolog*Hbgenotype<BR>Pr &gt; |t| for H0:=20
      LSMean(i)=3DLSMean(j)<BR>Dependent Variable: HW</TH></TR>
  <TR>
    <TH class=3D"l b header" scope=3Dcol>i/j</TH>
    <TH class=3D"r b header" scope=3Dcol>1</TH>
    <TH class=3D"r b header" scope=3Dcol>2</TH>
    <TH class=3D"r b header" scope=3Dcol>3</TH>
    <TH class=3D"r b header" scope=3Dcol>4</TH>
    <TH class=3D"r b header" scope=3Dcol>5</TH>
    <TH class=3D"r b header" scope=3Dcol>6</TH>
    <TH class=3D"r b header" scope=3Dcol>7</TH>
    <TH class=3D"r b header" scope=3Dcol>8</TH>
    <TH class=3D"r b header" scope=3Dcol>9</TH></TR></THEAD>
  <TBODY>
  <TR>
    <TH class=3D"l rowheader" scope=3Drow>1</TH>
    <TD class=3D"r data">&nbsp;</TD>
    <TD class=3D"r data">0.9833</TD>
    <TD class=3D"r data">0.8384</TD>
    <TD class=3D"r data">&lt;.0001</TD>
    <TD class=3D"r data">&lt;.0001</TD>
    <TD class=3D"r data">&lt;.0001</TD>
    <TD class=3D"r data">0.0712</TD>
    <TD class=3D"r data">&lt;.0001</TD>
    <TD class=3D"r data">&lt;.0001</TD></TR>
  <TR>
    <TH class=3D"l rowheader" scope=3Drow>2</TH>
    <TD class=3D"r data">0.9833</TD>
    <TD class=3D"r data">&nbsp;</TD>
    <TD class=3D"r data">0.9993</TD>
    <TD class=3D"r data">0.0090</TD>
    <TD class=3D"r data">&lt;.0001</TD>
    <TD class=3D"r data">&lt;.0001</TD>
    <TD class=3D"r data">0.7188</TD>
    <TD class=3D"r data">0.0003</TD>
    <TD class=3D"r data">&lt;.0001</TD></TR>
  <TR>
    <TH class=3D"l rowheader" scope=3Drow>3</TH>
    <TD class=3D"r data">0.8384</TD>
    <TD class=3D"r data">0.9993</TD>
    <TD class=3D"r data">&nbsp;</TD>
    <TD class=3D"r data">0.1963</TD>
    <TD class=3D"r data">0.0288</TD>
    <TD class=3D"r data">&lt;.0001</TD>
    <TD class=3D"r data">0.9942</TD>
    <TD class=3D"r data">0.1346</TD>
    <TD class=3D"r data">0.0008</TD></TR>
  <TR>
    <TH class=3D"l rowheader" scope=3Drow>4</TH>
    <TD class=3D"r data">&lt;.0001</TD>
    <TD class=3D"r data">0.0090</TD>
    <TD class=3D"r data">0.1963</TD>
    <TD class=3D"r data">&nbsp;</TD>
    <TD class=3D"r data">0.9999</TD>
    <TD class=3D"r data">0.0684</TD>
    <TD class=3D"r data">0.4981</TD>
    <TD class=3D"r data">1.0000</TD>
    <TD class=3D"r data">0.3828</TD></TR>
  <TR>
    <TH class=3D"l rowheader" scope=3Drow>5</TH>
    <TD class=3D"r data">&lt;.0001</TD>
    <TD class=3D"r data">&lt;.0001</TD>
    <TD class=3D"r data">0.0288</TD>
    <TD class=3D"r data">0.9999</TD>
    <TD class=3D"r data">&nbsp;</TD>
    <TD class=3D"r data">0.0678</TD>
    <TD class=3D"r data">0.1440</TD>
    <TD class=3D"r data">0.9882</TD>
    <TD class=3D"r data">0.4882</TD></TR>
  <TR>
    <TH class=3D"l rowheader" scope=3Drow>6</TH>
    <TD class=3D"r data">&lt;.0001</TD>
    <TD class=3D"r data">&lt;.0001</TD>
    <TD class=3D"r data">&lt;.0001</TD>
    <TD class=3D"r data">0.0684</TD>
    <TD class=3D"r data">0.0678</TD>
    <TD class=3D"r data">&nbsp;</TD>
    <TD class=3D"r data">&lt;.0001</TD>
    <TD class=3D"r data">0.0024</TD>
    <TD class=3D"r data">1.0000</TD></TR>
  <TR>
    <TH class=3D"l rowheader" scope=3Drow>7</TH>
    <TD class=3D"r data">0.0712</TD>
    <TD class=3D"r data">0.7188</TD>
    <TD class=3D"r data">0.9942</TD>
    <TD class=3D"r data">0.4981</TD>
    <TD class=3D"r data">0.1440</TD>
    <TD class=3D"r data">&lt;.0001</TD>
    <TD class=3D"r data">&nbsp;</TD>
    <TD class=3D"r data">0.4983</TD>
    <TD class=3D"r data">0.0054</TD></TR>
  <TR>
    <TH class=3D"l rowheader" scope=3Drow>8</TH>
    <TD class=3D"r data">&lt;.0001</TD>
    <TD class=3D"r data">0.0003</TD>
    <TD class=3D"r data">0.1346</TD>
    <TD class=3D"r data">1.0000</TD>
    <TD class=3D"r data">0.9882</TD>
    <TD class=3D"r data">0.0024</TD>
    <TD class=3D"r data">0.4983</TD>
    <TD class=3D"r data">&nbsp;</TD>
    <TD class=3D"r data">0.1551</TD></TR>
  <TR>
    <TH class=3D"l rowheader" scope=3Drow>9</TH>
    <TD class=3D"r data">&lt;.0001</TD>
    <TD class=3D"r data">&lt;.0001</TD>
    <TD class=3D"r data">0.0008</TD>
    <TD class=3D"r data">0.3828</TD>
    <TD class=3D"r data">0.4882</TD>
    <TD class=3D"r data">1.0000</TD>
    <TD class=3D"r data">0.0054</TD>
    <TD class=3D"r data">0.1551</TD>
    <TD class=3D"r =
data">&nbsp;</TD></TR></TBODY></TABLE></DIV></DIV><BR><A=20
name=3DIDX56></A>
<DIV>
<DIV class=3Dc><IMG class=3Dc style=3D"HEIGHT: 480px; WIDTH: 640px" =
border=3D0=20
alt=3D"Plot of HW least-squares means for Agroeolog*Hbgenotype."=20
src=3D"file:///C:/Users/HP/AppData/Local/Temp/SAS%20Temporary%20Files/_TD=
11876_DESKTOP-GL8F2SO_/MeanPlot8.png">=20
</DIV></DIV><BR><A name=3DIDX57></A>
<DIV>
<DIV class=3Dc><IMG class=3Dc style=3D"HEIGHT: 480px; WIDTH: 480px" =
border=3D0=20
alt=3D"Plot of all pairwise HW least-squares means differences for =
Agroeolog*Hbgenotype with Tukey-Kramer adjustment at significance level =
0.05."=20
src=3D"file:///C:/Users/HP/AppData/Local/Temp/SAS%20Temporary%20Files/_TD=
11876_DESKTOP-GL8F2SO_/DiffPlot8.png">=20
</DIV></DIV><BR>
<P style=3D"PAGE-BREAK-AFTER: always"><BR></P>
<HR SIZE=3D3>
<A name=3DIDX58></A>
<TABLE class=3Dsystitleandfootercontainer cellSpacing=3D1 =
cellPadding=3D1 rules=3Dnone=20
width=3D"100%" summary=3D"Page Layout" border=3D0 frame=3Dvoid>
  <TBODY>
  <TR>
    <TD class=3D"c systemtitle">HW</TD></TR></TBODY></TABLE><BR>
<DIV class=3D"c proctitle">The GLM Procedure</DIV>
<DIV class=3D"c proctitle">Least Squares Means</DIV>
<DIV class=3D"c proctitle">Adjustment for Multiple Comparisons: =
Tukey-Kramer</DIV>
<P>
<DIV>
<DIV align=3Dcenter>
<TABLE class=3Dtable borderColor=3D#c1c1c1 cellSpacing=3D0 =
cellPadding=3D5 rules=3Dall=20
summary=3D"Procedure GLM: LSMeans" frame=3Dbox>
  <COLGROUP>
  <COL>
  <COL></COLGROUP>
  <COLGROUP>
  <COL>
  <COL>
  <COL>
  <COL></COLGROUP>
  <THEAD>
  <TR>
    <TH class=3D"l b header" scope=3Dcol>sex</TH>
    <TH class=3D"l b header" scope=3Dcol>Hbgenotype</TH>
    <TH class=3D"r b header" scope=3Dcol>HW LSMEAN</TH>
    <TH class=3D"r b header" scope=3Dcol>Standard<BR>Error</TH>
    <TH class=3D"r b header" scope=3Dcol>Pr&nbsp;&gt;&nbsp;|t|</TH>
    <TH class=3D"r b header" scope=3Dcol>LSMEAN Number</TH></TR></THEAD>
  <TBODY>
  <TR>
    <TH class=3D"l rowheader" scope=3Drow>F</TH>
    <TH class=3D"l rowheader" scope=3Drow>AA</TH>
    <TD class=3D"r data">64.5176447</TD>
    <TD class=3D"r data">0.4575115</TD>
    <TD class=3D"r data">&lt;.0001</TD>
    <TD class=3D"r data">1</TD></TR>
  <TR>
    <TH class=3D"l rowheader" scope=3Drow>F</TH>
    <TH class=3D"l rowheader" scope=3Drow>AB</TH>
    <TD class=3D"r data">64.7945076</TD>
    <TD class=3D"r data">0.3905074</TD>
    <TD class=3D"r data">&lt;.0001</TD>
    <TD class=3D"r data">2</TD></TR>
  <TR>
    <TH class=3D"l rowheader" scope=3Drow>F</TH>
    <TH class=3D"l rowheader" scope=3Drow>BB</TH>
    <TD class=3D"r data">67.8261299</TD>
    <TD class=3D"r data">0.6972800</TD>
    <TD class=3D"r data">&lt;.0001</TD>
    <TD class=3D"r data">3</TD></TR>
  <TR>
    <TH class=3D"l rowheader" scope=3Drow>M</TH>
    <TH class=3D"l rowheader" scope=3Drow>AA</TH>
    <TD class=3D"r data">66.6265376</TD>
    <TD class=3D"r data">0.9014715</TD>
    <TD class=3D"r data">&lt;.0001</TD>
    <TD class=3D"r data">4</TD></TR>
  <TR>
    <TH class=3D"l rowheader" scope=3Drow>M</TH>
    <TH class=3D"l rowheader" scope=3Drow>AB</TH>
    <TD class=3D"r data">68.6617533</TD>
    <TD class=3D"r data">0.7003321</TD>
    <TD class=3D"r data">&lt;.0001</TD>
    <TD class=3D"r data">5</TD></TR>
  <TR>
    <TH class=3D"l rowheader" scope=3Drow>M</TH>
    <TH class=3D"l rowheader" scope=3Drow>BB</TH>
    <TD class=3D"r data">70.5570466</TD>
    <TD class=3D"r data">0.9016423</TD>
    <TD class=3D"r data">&lt;.0001</TD>
    <TD class=3D"r data">6</TD></TR></TBODY></TABLE></DIV></DIV><BR><A =
name=3DIDX59></A>
<DIV>
<DIV align=3Dcenter>
<TABLE class=3Dtable borderColor=3D#c1c1c1 cellSpacing=3D0 =
cellPadding=3D5 rules=3Dall=20
summary=3D"Procedure GLM: Difference Matrix" frame=3Dbox>
  <COLGROUP>
  <COL></COLGROUP>
  <COLGROUP>
  <COL>
  <COL>
  <COL>
  <COL>
  <COL>
  <COL></COLGROUP>
  <THEAD>
  <TR>
    <TH class=3D"c b header" colSpan=3D7 scope=3Dcolgroup>Least Squares =
Means for=20
      effect sex*Hbgenotype<BR>Pr &gt; |t| for H0:=20
      LSMean(i)=3DLSMean(j)<BR>Dependent Variable: HW</TH></TR>
  <TR>
    <TH class=3D"l b header" scope=3Dcol>i/j</TH>
    <TH class=3D"r b header" scope=3Dcol>1</TH>
    <TH class=3D"r b header" scope=3Dcol>2</TH>
    <TH class=3D"r b header" scope=3Dcol>3</TH>
    <TH class=3D"r b header" scope=3Dcol>4</TH>
    <TH class=3D"r b header" scope=3Dcol>5</TH>
    <TH class=3D"r b header" scope=3Dcol>6</TH></TR></THEAD>
  <TBODY>
  <TR>
    <TH class=3D"l rowheader" scope=3Drow>1</TH>
    <TD class=3D"r data">&nbsp;</TD>
    <TD class=3D"r data">0.9974</TD>
    <TD class=3D"r data">0.0014</TD>
    <TD class=3D"r data">0.2940</TD>
    <TD class=3D"r data">&lt;.0001</TD>
    <TD class=3D"r data">&lt;.0001</TD></TR>
  <TR>
    <TH class=3D"l rowheader" scope=3Drow>2</TH>
    <TD class=3D"r data">0.9974</TD>
    <TD class=3D"r data">&nbsp;</TD>
    <TD class=3D"r data">0.0026</TD>
    <TD class=3D"r data">0.4268</TD>
    <TD class=3D"r data">&lt;.0001</TD>
    <TD class=3D"r data">&lt;.0001</TD></TR>
  <TR>
    <TH class=3D"l rowheader" scope=3Drow>3</TH>
    <TD class=3D"r data">0.0014</TD>
    <TD class=3D"r data">0.0026</TD>
    <TD class=3D"r data">&nbsp;</TD>
    <TD class=3D"r data">0.8993</TD>
    <TD class=3D"r data">0.9585</TD>
    <TD class=3D"r data">0.1286</TD></TR>
  <TR>
    <TH class=3D"l rowheader" scope=3Drow>4</TH>
    <TD class=3D"r data">0.2940</TD>
    <TD class=3D"r data">0.4268</TD>
    <TD class=3D"r data">0.8993</TD>
    <TD class=3D"r data">&nbsp;</TD>
    <TD class=3D"r data">0.4790</TD>
    <TD class=3D"r data">0.0277</TD></TR>
  <TR>
    <TH class=3D"l rowheader" scope=3Drow>5</TH>
    <TD class=3D"r data">&lt;.0001</TD>
    <TD class=3D"r data">&lt;.0001</TD>
    <TD class=3D"r data">0.9585</TD>
    <TD class=3D"r data">0.4790</TD>
    <TD class=3D"r data">&nbsp;</TD>
    <TD class=3D"r data">0.5597</TD></TR>
  <TR>
    <TH class=3D"l rowheader" scope=3Drow>6</TH>
    <TD class=3D"r data">&lt;.0001</TD>
    <TD class=3D"r data">&lt;.0001</TD>
    <TD class=3D"r data">0.1286</TD>
    <TD class=3D"r data">0.0277</TD>
    <TD class=3D"r data">0.5597</TD>
    <TD class=3D"r =
data">&nbsp;</TD></TR></TBODY></TABLE></DIV></DIV><BR><A=20
name=3DIDX60></A>
<DIV>
<DIV class=3Dc><IMG class=3Dc style=3D"HEIGHT: 480px; WIDTH: 640px" =
border=3D0=20
alt=3D"Plot of HW least-squares means for sex*Hbgenotype."=20
src=3D"file:///C:/Users/HP/AppData/Local/Temp/SAS%20Temporary%20Files/_TD=
11876_DESKTOP-GL8F2SO_/MeanPlot9.png">=20
</DIV></DIV><BR><A name=3DIDX61></A>
<DIV>
<DIV class=3Dc><IMG class=3Dc style=3D"HEIGHT: 480px; WIDTH: 480px" =
border=3D0=20
alt=3D"Plot of all pairwise HW least-squares means differences for =
sex*Hbgenotype with Tukey-Kramer adjustment at significance level 0.05." =

src=3D"file:///C:/Users/HP/AppData/Local/Temp/SAS%20Temporary%20Files/_TD=
11876_DESKTOP-GL8F2SO_/DiffPlot9.png">=20
</DIV></DIV><BR></DIV>
<DIV class=3Dbranch>
<P style=3D"PAGE-BREAK-AFTER: always"><BR></P>
<HR SIZE=3D3>
<A name=3DIDX62></A>
<TABLE class=3Dsystitleandfootercontainer cellSpacing=3D1 =
cellPadding=3D1 rules=3Dnone=20
width=3D"100%" summary=3D"Page Layout" border=3D0 frame=3Dvoid>
  <TBODY>
  <TR>
    <TD class=3D"c systemtitle">BL</TD></TR></TBODY></TABLE><BR>
<DIV class=3D"c proctitle">The GLM Procedure</DIV>
<P>
<DIV>
<DIV align=3Dcenter>
<TABLE class=3Dtable borderColor=3D#c1c1c1 cellSpacing=3D0 =
cellPadding=3D5 rules=3Dall=20
summary=3D"Procedure GLM: Class Levels" frame=3Dbox>
  <COLGROUP>
  <COL></COLGROUP>
  <COLGROUP>
  <COL>
  <COL></COLGROUP>
  <THEAD>
  <TR>
    <TH class=3D"c b header" colSpan=3D3 scope=3Dcolgroup>Class Level=20
  Information</TH></TR>
  <TR>
    <TH class=3D"l b header" scope=3Dcol>Class</TH>
    <TH class=3D"r b header" scope=3Dcol>Levels</TH>
    <TH class=3D"l b header" scope=3Dcol>Values</TH></TR></THEAD>
  <TBODY>
  <TR>
    <TH class=3D"l rowheader" scope=3Drow>Agroeology</TH>
    <TD class=3D"r data">3</TD>
    <TD class=3D"l data">Highland lowland midland</TD></TR>
  <TR>
    <TH class=3D"l rowheader" scope=3Drow>sex</TH>
    <TD class=3D"r data">2</TD>
    <TD class=3D"l data">F M</TD></TR>
  <TR>
    <TH class=3D"l rowheader" scope=3Drow>Hbgenotype</TH>
    <TD class=3D"r data">3</TD>
    <TD class=3D"l data">AA AB =
BB</TD></TR></TBODY></TABLE></DIV></DIV><BR><A=20
name=3DIDX63></A>
<DIV>
<DIV align=3Dcenter>
<TABLE class=3Dtable borderColor=3D#c1c1c1 cellSpacing=3D0 =
cellPadding=3D5 rules=3Dall=20
summary=3D"Procedure GLM: Number of Observations" frame=3Dbox>
  <COLGROUP>
  <COL>
  <COL></COLGROUP>
  <TBODY>
  <TR>
    <TH class=3D"l rowheader" scope=3Drow>Number of Observations =
Read</TH>
    <TD class=3D"r data">225</TD></TR>
  <TR>
    <TH class=3D"l rowheader" scope=3Drow>Number of Observations =
Used</TH>
    <TD class=3D"r data">225</TD></TR></TBODY></TABLE></DIV></DIV><BR>
<P style=3D"PAGE-BREAK-AFTER: always"><BR></P>
<HR SIZE=3D3>
<A name=3DIDX64></A>
<TABLE class=3Dsystitleandfootercontainer cellSpacing=3D1 =
cellPadding=3D1 rules=3Dnone=20
width=3D"100%" summary=3D"Page Layout" border=3D0 frame=3Dvoid>
  <TBODY>
  <TR>
    <TD class=3D"c systemtitle">BL</TD></TR></TBODY></TABLE><BR>
<DIV class=3D"c proctitle">The GLM Procedure</DIV>
<DIV class=3D"c proctitle">&nbsp;</DIV>
<DIV class=3D"c proctitle">Dependent Variable: BL </DIV>
<P>
<DIV>
<DIV align=3Dcenter>
<TABLE class=3Dtable borderColor=3D#c1c1c1 cellSpacing=3D0 =
cellPadding=3D5 rules=3Dall=20
summary=3D"Procedure GLM: Overall ANOVA" frame=3Dbox>
  <COLGROUP>
  <COL></COLGROUP>
  <COLGROUP>
  <COL>
  <COL>
  <COL>
  <COL>
  <COL></COLGROUP>
  <THEAD>
  <TR>
    <TH class=3D"l b header" scope=3Dcol>Source</TH>
    <TH class=3D"r b header" scope=3Dcol>DF</TH>
    <TH class=3D"r b header" scope=3Dcol>Sum of Squares</TH>
    <TH class=3D"r b header" scope=3Dcol>Mean Square</TH>
    <TH class=3D"r b header" scope=3Dcol>F Value</TH>
    <TH class=3D"r b header" =
scope=3Dcol>Pr&nbsp;&gt;&nbsp;F</TH></TR></THEAD>
  <TBODY>
  <TR>
    <TH class=3D"l rowheader" scope=3Drow>Model</TH>
    <TD class=3D"r data">11</TD>
    <TD class=3D"r data">567.209675</TD>
    <TD class=3D"r data">51.564516</TD>
    <TD class=3D"r data">4.12</TD>
    <TD class=3D"r data">&lt;.0001</TD></TR>
  <TR>
    <TH class=3D"l rowheader" scope=3Drow>Error</TH>
    <TD class=3D"r data">213</TD>
    <TD class=3D"r data">2668.950325</TD>
    <TD class=3D"r data">12.530283</TD>
    <TD class=3D"r data">&nbsp;</TD>
    <TD class=3D"r data">&nbsp;</TD></TR>
  <TR>
    <TH class=3D"l rowheader" scope=3Drow>Corrected Total</TH>
    <TD class=3D"r data">224</TD>
    <TD class=3D"r data">3236.160000</TD>
    <TD class=3D"r data">&nbsp;</TD>
    <TD class=3D"r data">&nbsp;</TD>
    <TD class=3D"r =
data">&nbsp;</TD></TR></TBODY></TABLE></DIV></DIV><BR><A=20
name=3DIDX65></A>
<DIV>
<DIV align=3Dcenter>
<TABLE class=3Dtable borderColor=3D#c1c1c1 cellSpacing=3D0 =
cellPadding=3D5 rules=3Dall=20
summary=3D"Procedure GLM: Fit Statistics" frame=3Dbox>
  <COLGROUP>
  <COL>
  <COL>
  <COL>
  <COL></COLGROUP>
  <THEAD>
  <TR>
    <TH class=3D"r b header" scope=3Dcol>R-Square</TH>
    <TH class=3D"r b header" scope=3Dcol>Coeff Var</TH>
    <TH class=3D"r b header" scope=3Dcol>Root MSE</TH>
    <TH class=3D"r b header" scope=3Dcol>BL&nbsp;Mean</TH></TR></THEAD>
  <TBODY>
  <TR>
    <TD class=3D"r data">0.175272</TD>
    <TD class=3D"r data">5.489786</TD>
    <TD class=3D"r data">3.539814</TD>
    <TD class=3D"r =
data">64.48000</TD></TR></TBODY></TABLE></DIV></DIV><BR><A=20
name=3DIDX66></A>
<DIV>
<DIV align=3Dcenter>
<TABLE class=3Dtable borderColor=3D#c1c1c1 cellSpacing=3D0 =
cellPadding=3D5 rules=3Dall=20
summary=3D"Procedure GLM: Type I Model ANOVA" frame=3Dbox>
  <COLGROUP>
  <COL></COLGROUP>
  <COLGROUP>
  <COL>
  <COL>
  <COL>
  <COL>
  <COL></COLGROUP>
  <THEAD>
  <TR>
    <TH class=3D"l b header" scope=3Dcol>Source</TH>
    <TH class=3D"r b header" scope=3Dcol>DF</TH>
    <TH class=3D"r b header" scope=3Dcol>Type I SS</TH>
    <TH class=3D"r b header" scope=3Dcol>Mean Square</TH>
    <TH class=3D"r b header" scope=3Dcol>F Value</TH>
    <TH class=3D"r b header" =
scope=3Dcol>Pr&nbsp;&gt;&nbsp;F</TH></TR></THEAD>
  <TBODY>
  <TR>
    <TH class=3D"l rowheader" scope=3Drow>Agroeology</TH>
    <TD class=3D"r data">2</TD>
    <TD class=3D"r data">310.7466667</TD>
    <TD class=3D"r data">155.3733333</TD>
    <TD class=3D"r data">12.40</TD>
    <TD class=3D"r data">&lt;.0001</TD></TR>
  <TR>
    <TH class=3D"l rowheader" scope=3Drow>sex</TH>
    <TD class=3D"r data">1</TD>
    <TD class=3D"r data">72.9226508</TD>
    <TD class=3D"r data">72.9226508</TD>
    <TD class=3D"r data">5.82</TD>
    <TD class=3D"r data">0.0167</TD></TR>
  <TR>
    <TH class=3D"l rowheader" scope=3Drow>Hbgenotype</TH>
    <TD class=3D"r data">2</TD>
    <TD class=3D"r data">42.2397469</TD>
    <TD class=3D"r data">21.1198734</TD>
    <TD class=3D"r data">1.69</TD>
    <TD class=3D"r data">0.1878</TD></TR>
  <TR>
    <TH class=3D"l rowheader" scope=3Drow>Agroeolog*Hbgenotype</TH>
    <TD class=3D"r data">4</TD>
    <TD class=3D"r data">69.3433267</TD>
    <TD class=3D"r data">17.3358317</TD>
    <TD class=3D"r data">1.38</TD>
    <TD class=3D"r data">0.2407</TD></TR>
  <TR>
    <TH class=3D"l rowheader" scope=3Drow>sex*Hbgenotype</TH>
    <TD class=3D"r data">2</TD>
    <TD class=3D"r data">71.9572842</TD>
    <TD class=3D"r data">35.9786421</TD>
    <TD class=3D"r data">2.87</TD>
    <TD class=3D"r =
data">0.0588</TD></TR></TBODY></TABLE></DIV></DIV><BR><A=20
name=3DIDX67></A>
<DIV>
<DIV align=3Dcenter>
<TABLE class=3Dtable borderColor=3D#c1c1c1 cellSpacing=3D0 =
cellPadding=3D5 rules=3Dall=20
summary=3D"Procedure GLM: Type III Model ANOVA" frame=3Dbox>
  <COLGROUP>
  <COL></COLGROUP>
  <COLGROUP>
  <COL>
  <COL>
  <COL>
  <COL>
  <COL></COLGROUP>
  <THEAD>
  <TR>
    <TH class=3D"l b header" scope=3Dcol>Source</TH>
    <TH class=3D"r b header" scope=3Dcol>DF</TH>
    <TH class=3D"r b header" scope=3Dcol>Type III SS</TH>
    <TH class=3D"r b header" scope=3Dcol>Mean Square</TH>
    <TH class=3D"r b header" scope=3Dcol>F Value</TH>
    <TH class=3D"r b header" =
scope=3Dcol>Pr&nbsp;&gt;&nbsp;F</TH></TR></THEAD>
  <TBODY>
  <TR>
    <TH class=3D"l rowheader" scope=3Drow>Agroeology</TH>
    <TD class=3D"r data">2</TD>
    <TD class=3D"r data">290.0987218</TD>
    <TD class=3D"r data">145.0493609</TD>
    <TD class=3D"r data">11.58</TD>
    <TD class=3D"r data">&lt;.0001</TD></TR>
  <TR>
    <TH class=3D"l rowheader" scope=3Drow>sex</TH>
    <TD class=3D"r data">1</TD>
    <TD class=3D"r data">32.6094120</TD>
    <TD class=3D"r data">32.6094120</TD>
    <TD class=3D"r data">2.60</TD>
    <TD class=3D"r data">0.1082</TD></TR>
  <TR>
    <TH class=3D"l rowheader" scope=3Drow>Hbgenotype</TH>
    <TD class=3D"r data">2</TD>
    <TD class=3D"r data">4.4639835</TD>
    <TD class=3D"r data">2.2319917</TD>
    <TD class=3D"r data">0.18</TD>
    <TD class=3D"r data">0.8370</TD></TR>
  <TR>
    <TH class=3D"l rowheader" scope=3Drow>Agroeolog*Hbgenotype</TH>
    <TD class=3D"r data">4</TD>
    <TD class=3D"r data">53.7826648</TD>
    <TD class=3D"r data">13.4456662</TD>
    <TD class=3D"r data">1.07</TD>
    <TD class=3D"r data">0.3708</TD></TR>
  <TR>
    <TH class=3D"l rowheader" scope=3Drow>sex*Hbgenotype</TH>
    <TD class=3D"r data">2</TD>
    <TD class=3D"r data">71.9572842</TD>
    <TD class=3D"r data">35.9786421</TD>
    <TD class=3D"r data">2.87</TD>
    <TD class=3D"r =
data">0.0588</TD></TR></TBODY></TABLE></DIV></DIV><BR>
<P style=3D"PAGE-BREAK-AFTER: always"><BR></P>
<HR SIZE=3D3>
<A name=3DIDX68></A>
<TABLE class=3Dsystitleandfootercontainer cellSpacing=3D1 =
cellPadding=3D1 rules=3Dnone=20
width=3D"100%" summary=3D"Page Layout" border=3D0 frame=3Dvoid>
  <TBODY>
  <TR>
    <TD class=3D"c systemtitle">BL</TD></TR></TBODY></TABLE><BR>
<DIV class=3D"c proctitle">The GLM Procedure</DIV>
<P>
<DIV>
<DIV class=3Dc><IMG class=3Dc style=3D"HEIGHT: 480px; WIDTH: 640px" =
border=3D0=20
alt=3D"Distribution of BL by Agroeology"=20
src=3D"file:///C:/Users/HP/AppData/Local/Temp/SAS%20Temporary%20Files/_TD=
11876_DESKTOP-GL8F2SO_/BoxPlot6.png">=20
</DIV></DIV><BR><A name=3DIDX69></A>
<DIV>
<DIV align=3Dcenter>
<TABLE class=3Dtable borderColor=3D#c1c1c1 cellSpacing=3D0 =
cellPadding=3D5 rules=3Dall=20
summary=3D"Procedure GLM: Means" frame=3Dbox>
  <COLGROUP>
  <COL>
  <COL></COLGROUP>
  <COLGROUP>
  <COL>
  <COL></COLGROUP>
  <THEAD>
  <TR>
    <TH class=3D"l b header" rowSpan=3D2 scope=3Dcol>Level =
of<BR>Agroeology</TH>
    <TH class=3D"r b header" rowSpan=3D2 scope=3Dcol>N</TH>
    <TH class=3D"c b header" colSpan=3D2 scope=3Dcolgroup>BL</TH></TR>
  <TR>
    <TH class=3D"r b header" scope=3Dcol>Mean</TH>
    <TH class=3D"r b header" scope=3Dcol>Std Dev</TH></TR></THEAD>
  <TBODY>
  <TR>
    <TH class=3D"l rowheader" scope=3Drow>Highland</TH>
    <TH class=3D"r data">75</TH>
    <TD class=3D"r data">62.8266667</TD>
    <TD class=3D"r data">3.36264589</TD></TR>
  <TR>
    <TH class=3D"l rowheader" scope=3Drow>lowland</TH>
    <TH class=3D"r data">75</TH>
    <TD class=3D"r data">65.4533333</TD>
    <TD class=3D"r data">3.67715127</TD></TR>
  <TR>
    <TH class=3D"l rowheader" scope=3Drow>midland</TH>
    <TH class=3D"r data">75</TH>
    <TD class=3D"r data">65.1600000</TD>
    <TD class=3D"r =
data">3.83455131</TD></TR></TBODY></TABLE></DIV></DIV><BR><A=20
name=3DIDX70></A>
<DIV>
<DIV class=3Dc><IMG class=3Dc style=3D"HEIGHT: 480px; WIDTH: 640px" =
border=3D0=20
alt=3D"Distribution of BL by sex"=20
src=3D"file:///C:/Users/HP/AppData/Local/Temp/SAS%20Temporary%20Files/_TD=
11876_DESKTOP-GL8F2SO_/BoxPlot7.png">=20
</DIV></DIV><BR><A name=3DIDX71></A>
<DIV>
<DIV align=3Dcenter>
<TABLE class=3Dtable borderColor=3D#c1c1c1 cellSpacing=3D0 =
cellPadding=3D5 rules=3Dall=20
summary=3D"Procedure GLM: Means" frame=3Dbox>
  <COLGROUP>
  <COL>
  <COL></COLGROUP>
  <COLGROUP>
  <COL>
  <COL></COLGROUP>
  <THEAD>
  <TR>
    <TH class=3D"l b header" rowSpan=3D2 scope=3Dcol>Level =
of<BR>sex</TH>
    <TH class=3D"r b header" rowSpan=3D2 scope=3Dcol>N</TH>
    <TH class=3D"c b header" colSpan=3D2 scope=3Dcolgroup>BL</TH></TR>
  <TR>
    <TH class=3D"r b header" scope=3Dcol>Mean</TH>
    <TH class=3D"r b header" scope=3Dcol>Std Dev</TH></TR></THEAD>
  <TBODY>
  <TR>
    <TH class=3D"l rowheader" scope=3Drow>F</TH>
    <TH class=3D"r data">167</TH>
    <TD class=3D"r data">64.0658683</TD>
    <TD class=3D"r data">3.59909246</TD></TR>
  <TR>
    <TH class=3D"l rowheader" scope=3Drow>M</TH>
    <TH class=3D"r data">58</TH>
    <TD class=3D"r data">65.6724138</TD>
    <TD class=3D"r =
data">4.13537555</TD></TR></TBODY></TABLE></DIV></DIV><BR><A=20
name=3DIDX72></A>
<DIV>
<DIV class=3Dc><IMG class=3Dc style=3D"HEIGHT: 480px; WIDTH: 640px" =
border=3D0=20
alt=3D"Distribution of BL by Hbgenotype"=20
src=3D"file:///C:/Users/HP/AppData/Local/Temp/SAS%20Temporary%20Files/_TD=
11876_DESKTOP-GL8F2SO_/BoxPlot8.png">=20
</DIV></DIV><BR><A name=3DIDX73></A>
<DIV>
<DIV align=3Dcenter>
<TABLE class=3Dtable borderColor=3D#c1c1c1 cellSpacing=3D0 =
cellPadding=3D5 rules=3Dall=20
summary=3D"Procedure GLM: Means" frame=3Dbox>
  <COLGROUP>
  <COL>
  <COL></COLGROUP>
  <COLGROUP>
  <COL>
  <COL></COLGROUP>
  <THEAD>
  <TR>
    <TH class=3D"l b header" rowSpan=3D2 scope=3Dcol>Level =
of<BR>Hbgenotype</TH>
    <TH class=3D"r b header" rowSpan=3D2 scope=3Dcol>N</TH>
    <TH class=3D"c b header" colSpan=3D2 scope=3Dcolgroup>BL</TH></TR>
  <TR>
    <TH class=3D"r b header" scope=3Dcol>Mean</TH>
    <TH class=3D"r b header" scope=3Dcol>Std Dev</TH></TR></THEAD>
  <TBODY>
  <TR>
    <TH class=3D"l rowheader" scope=3Drow>AA</TH>
    <TH class=3D"r data">76</TH>
    <TD class=3D"r data">64.5657895</TD>
    <TD class=3D"r data">3.30791183</TD></TR>
  <TR>
    <TH class=3D"l rowheader" scope=3Drow>AB</TH>
    <TH class=3D"r data">106</TH>
    <TD class=3D"r data">64.1886792</TD>
    <TD class=3D"r data">4.54210609</TD></TR>
  <TR>
    <TH class=3D"l rowheader" scope=3Drow>BB</TH>
    <TH class=3D"r data">43</TH>
    <TD class=3D"r data">65.0465116</TD>
    <TD class=3D"r =
data">2.31921054</TD></TR></TBODY></TABLE></DIV></DIV><BR>
<P style=3D"PAGE-BREAK-AFTER: always"><BR></P>
<HR SIZE=3D3>
<A name=3DIDX74></A>
<TABLE class=3Dsystitleandfootercontainer cellSpacing=3D1 =
cellPadding=3D1 rules=3Dnone=20
width=3D"100%" summary=3D"Page Layout" border=3D0 frame=3Dvoid>
  <TBODY>
  <TR>
    <TD class=3D"c systemtitle">BL</TD></TR></TBODY></TABLE><BR>
<DIV class=3D"c proctitle">The GLM Procedure</DIV>
<DIV class=3D"c proctitle">Least Squares Means</DIV>
<DIV class=3D"c proctitle">Adjustment for Multiple Comparisons: =
Tukey-Kramer</DIV>
<P>
<DIV>
<DIV align=3Dcenter>
<TABLE class=3Dtable borderColor=3D#c1c1c1 cellSpacing=3D0 =
cellPadding=3D5 rules=3Dall=20
summary=3D"Procedure GLM: LSMeans" frame=3Dbox>
  <COLGROUP>
  <COL></COLGROUP>
  <COLGROUP>
  <COL>
  <COL>
  <COL>
  <COL></COLGROUP>
  <THEAD>
  <TR>
    <TH class=3D"l b header" scope=3Dcol>Agroeology</TH>
    <TH class=3D"r b header" scope=3Dcol>BL LSMEAN</TH>
    <TH class=3D"r b header" scope=3Dcol>Standard<BR>Error</TH>
    <TH class=3D"r b header" scope=3Dcol>Pr&nbsp;&gt;&nbsp;|t|</TH>
    <TH class=3D"r b header" scope=3Dcol>LSMEAN Number</TH></TR></THEAD>
  <TBODY>
  <TR>
    <TH class=3D"l rowheader" scope=3Drow>Highland</TH>
    <TD class=3D"r data">63.0797166</TD>
    <TD class=3D"r data">0.4734151</TD>
    <TD class=3D"r data">&lt;.0001</TD>
    <TD class=3D"r data">1</TD></TR>
  <TR>
    <TH class=3D"l rowheader" scope=3Drow>lowland</TH>
    <TD class=3D"r data">65.6586989</TD>
    <TD class=3D"r data">0.4389379</TD>
    <TD class=3D"r data">&lt;.0001</TD>
    <TD class=3D"r data">2</TD></TR>
  <TR>
    <TH class=3D"l rowheader" scope=3Drow>midland</TH>
    <TD class=3D"r data">65.8703504</TD>
    <TD class=3D"r data">0.5368003</TD>
    <TD class=3D"r data">&lt;.0001</TD>
    <TD class=3D"r data">3</TD></TR></TBODY></TABLE></DIV></DIV><BR><A =
name=3DIDX75></A>
<DIV>
<DIV align=3Dcenter>
<TABLE class=3Dtable borderColor=3D#c1c1c1 cellSpacing=3D0 =
cellPadding=3D5 rules=3Dall=20
summary=3D"Procedure GLM: Difference Matrix" frame=3Dbox>
  <COLGROUP>
  <COL></COLGROUP>
  <COLGROUP>
  <COL>
  <COL>
  <COL></COLGROUP>
  <THEAD>
  <TR>
    <TH class=3D"c b header" colSpan=3D4 scope=3Dcolgroup>Least Squares =
Means for=20
      effect Agroeology<BR>Pr &gt; |t| for H0: =
LSMean(i)=3DLSMean(j)<BR>Dependent=20
      Variable: BL</TH></TR>
  <TR>
    <TH class=3D"l b header" scope=3Dcol>i/j</TH>
    <TH class=3D"r b header" scope=3Dcol>1</TH>
    <TH class=3D"r b header" scope=3Dcol>2</TH>
    <TH class=3D"r b header" scope=3Dcol>3</TH></TR></THEAD>
  <TBODY>
  <TR>
    <TH class=3D"l rowheader" scope=3Drow>1</TH>
    <TD class=3D"r data">&nbsp;</TD>
    <TD class=3D"r data">0.0001</TD>
    <TD class=3D"r data">0.0002</TD></TR>
  <TR>
    <TH class=3D"l rowheader" scope=3Drow>2</TH>
    <TD class=3D"r data">0.0001</TD>
    <TD class=3D"r data">&nbsp;</TD>
    <TD class=3D"r data">0.9470</TD></TR>
  <TR>
    <TH class=3D"l rowheader" scope=3Drow>3</TH>
    <TD class=3D"r data">0.0002</TD>
    <TD class=3D"r data">0.9470</TD>
    <TD class=3D"r =
data">&nbsp;</TD></TR></TBODY></TABLE></DIV></DIV><BR><A=20
name=3DIDX76></A>
<DIV>
<DIV class=3Dc><IMG class=3Dc style=3D"HEIGHT: 480px; WIDTH: 640px" =
border=3D0=20
alt=3D"Plot of BL least-squares means for Agroeology."=20
src=3D"file:///C:/Users/HP/AppData/Local/Temp/SAS%20Temporary%20Files/_TD=
11876_DESKTOP-GL8F2SO_/MeanPlot10.png">=20
</DIV></DIV><BR><A name=3DIDX77></A>
<DIV>
<DIV class=3Dc><IMG class=3Dc style=3D"HEIGHT: 480px; WIDTH: 480px" =
border=3D0=20
alt=3D"Plot of all pairwise BL least-squares means differences for =
Agroeology with Tukey-Kramer adjustment at significance level 0.05."=20
src=3D"file:///C:/Users/HP/AppData/Local/Temp/SAS%20Temporary%20Files/_TD=
11876_DESKTOP-GL8F2SO_/DiffPlot10.png">=20
</DIV></DIV><BR>
<P style=3D"PAGE-BREAK-AFTER: always"><BR></P>
<HR SIZE=3D3>
<A name=3DIDX78></A>
<TABLE class=3Dsystitleandfootercontainer cellSpacing=3D1 =
cellPadding=3D1 rules=3Dnone=20
width=3D"100%" summary=3D"Page Layout" border=3D0 frame=3Dvoid>
  <TBODY>
  <TR>
    <TD class=3D"c systemtitle">BL</TD></TR></TBODY></TABLE><BR>
<DIV class=3D"c proctitle">The GLM Procedure</DIV>
<DIV class=3D"c proctitle">Least Squares Means</DIV>
<DIV class=3D"c proctitle">Adjustment for Multiple Comparisons: =
Tukey-Kramer</DIV>
<P>
<DIV>
<DIV align=3Dcenter>
<TABLE class=3Dtable borderColor=3D#c1c1c1 cellSpacing=3D0 =
cellPadding=3D5 rules=3Dall=20
summary=3D"Procedure GLM: LSMeans" frame=3Dbox>
  <COLGROUP>
  <COL></COLGROUP>
  <COLGROUP>
  <COL>
  <COL>
  <COL>
  <COL></COLGROUP>
  <THEAD>
  <TR>
    <TH class=3D"l b header" rowSpan=3D2 scope=3Dcol>sex</TH>
    <TH class=3D"r b header" rowSpan=3D2 scope=3Dcol>BL LSMEAN</TH>
    <TH class=3D"r b header" rowSpan=3D2 =
scope=3Dcol>Standard<BR>Error</TH>
    <TH class=3D"c b header" scope=3Dcol>H0:LSMEAN=3D0</TH>
    <TH class=3D"c b header" scope=3Dcol>H0:LSMean1=3DLSMean2</TH></TR>
  <TR>
    <TH class=3D"r b header" scope=3Dcol>Pr&nbsp;&gt;&nbsp;|t|</TH>
    <TH class=3D"r b header" =
scope=3Dcol>Pr&nbsp;&gt;&nbsp;|t|</TH></TR></THEAD>
  <TBODY>
  <TR>
    <TH class=3D"l rowheader" scope=3Drow>F</TH>
    <TD class=3D"r data">64.4061404</TD>
    <TD class=3D"r data">0.3140901</TD>
    <TD class=3D"r data">&lt;.0001</TD>
    <TD class=3D"r data">0.1082</TD></TR>
  <TR>
    <TH class=3D"l rowheader" scope=3Drow>M</TH>
    <TD class=3D"r data">65.3330368</TD>
    <TD class=3D"r data">0.4961565</TD>
    <TD class=3D"r data">&lt;.0001</TD>
    <TD class=3D"r =
data">&nbsp;</TD></TR></TBODY></TABLE></DIV></DIV><BR><A=20
name=3DIDX79></A>
<DIV>
<DIV class=3Dc><IMG class=3Dc style=3D"HEIGHT: 480px; WIDTH: 640px" =
border=3D0=20
alt=3D"Plot of BL least-squares means for sex."=20
src=3D"file:///C:/Users/HP/AppData/Local/Temp/SAS%20Temporary%20Files/_TD=
11876_DESKTOP-GL8F2SO_/MeanPlot11.png">=20
</DIV></DIV><BR><A name=3DIDX80></A>
<DIV>
<DIV class=3Dc><IMG class=3Dc style=3D"HEIGHT: 480px; WIDTH: 480px" =
border=3D0=20
alt=3D"Plot of all pairwise BL least-squares means differences for sex =
with Tukey-Kramer adjustment at significance level 0.05."=20
src=3D"file:///C:/Users/HP/AppData/Local/Temp/SAS%20Temporary%20Files/_TD=
11876_DESKTOP-GL8F2SO_/DiffPlot11.png">=20
</DIV></DIV><BR>
<P style=3D"PAGE-BREAK-AFTER: always"><BR></P>
<HR SIZE=3D3>
<A name=3DIDX81></A>
<TABLE class=3Dsystitleandfootercontainer cellSpacing=3D1 =
cellPadding=3D1 rules=3Dnone=20
width=3D"100%" summary=3D"Page Layout" border=3D0 frame=3Dvoid>
  <TBODY>
  <TR>
    <TD class=3D"c systemtitle">BL</TD></TR></TBODY></TABLE><BR>
<DIV class=3D"c proctitle">The GLM Procedure</DIV>
<DIV class=3D"c proctitle">Least Squares Means</DIV>
<DIV class=3D"c proctitle">Adjustment for Multiple Comparisons: =
Tukey-Kramer</DIV>
<P>
<DIV>
<DIV align=3Dcenter>
<TABLE class=3Dtable borderColor=3D#c1c1c1 cellSpacing=3D0 =
cellPadding=3D5 rules=3Dall=20
summary=3D"Procedure GLM: LSMeans" frame=3Dbox>
  <COLGROUP>
  <COL></COLGROUP>
  <COLGROUP>
  <COL>
  <COL>
  <COL>
  <COL></COLGROUP>
  <THEAD>
  <TR>
    <TH class=3D"l b header" scope=3Dcol>Hbgenotype</TH>
    <TH class=3D"r b header" scope=3Dcol>BL LSMEAN</TH>
    <TH class=3D"r b header" scope=3Dcol>Standard<BR>Error</TH>
    <TH class=3D"r b header" scope=3Dcol>Pr&nbsp;&gt;&nbsp;|t|</TH>
    <TH class=3D"r b header" scope=3Dcol>LSMEAN Number</TH></TR></THEAD>
  <TBODY>
  <TR>
    <TH class=3D"l rowheader" scope=3Drow>AA</TH>
    <TD class=3D"r data">64.8400282</TD>
    <TD class=3D"r data">0.5193181</TD>
    <TD class=3D"r data">&lt;.0001</TD>
    <TD class=3D"r data">1</TD></TR>
  <TR>
    <TH class=3D"l rowheader" scope=3Drow>AB</TH>
    <TD class=3D"r data">64.6662047</TD>
    <TD class=3D"r data">0.4139967</TD>
    <TD class=3D"r data">&lt;.0001</TD>
    <TD class=3D"r data">2</TD></TR>
  <TR>
    <TH class=3D"l rowheader" scope=3Drow>BB</TH>
    <TD class=3D"r data">65.1025328</TD>
    <TD class=3D"r data">0.6064968</TD>
    <TD class=3D"r data">&lt;.0001</TD>
    <TD class=3D"r data">3</TD></TR></TBODY></TABLE></DIV></DIV><BR><A =
name=3DIDX82></A>
<DIV>
<DIV align=3Dcenter>
<TABLE class=3Dtable borderColor=3D#c1c1c1 cellSpacing=3D0 =
cellPadding=3D5 rules=3Dall=20
summary=3D"Procedure GLM: Difference Matrix" frame=3Dbox>
  <COLGROUP>
  <COL></COLGROUP>
  <COLGROUP>
  <COL>
  <COL>
  <COL></COLGROUP>
  <THEAD>
  <TR>
    <TH class=3D"c b header" colSpan=3D4 scope=3Dcolgroup>Least Squares =
Means for=20
      effect Hbgenotype<BR>Pr &gt; |t| for H0: =
LSMean(i)=3DLSMean(j)<BR>Dependent=20
      Variable: BL</TH></TR>
  <TR>
    <TH class=3D"l b header" scope=3Dcol>i/j</TH>
    <TH class=3D"r b header" scope=3Dcol>1</TH>
    <TH class=3D"r b header" scope=3Dcol>2</TH>
    <TH class=3D"r b header" scope=3Dcol>3</TH></TR></THEAD>
  <TBODY>
  <TR>
    <TH class=3D"l rowheader" scope=3Drow>1</TH>
    <TD class=3D"r data">&nbsp;</TD>
    <TD class=3D"r data">0.9629</TD>
    <TD class=3D"r data">0.9422</TD></TR>
  <TR>
    <TH class=3D"l rowheader" scope=3Drow>2</TH>
    <TD class=3D"r data">0.9629</TD>
    <TD class=3D"r data">&nbsp;</TD>
    <TD class=3D"r data">0.8234</TD></TR>
  <TR>
    <TH class=3D"l rowheader" scope=3Drow>3</TH>
    <TD class=3D"r data">0.9422</TD>
    <TD class=3D"r data">0.8234</TD>
    <TD class=3D"r =
data">&nbsp;</TD></TR></TBODY></TABLE></DIV></DIV><BR><A=20
name=3DIDX83></A>
<DIV>
<DIV class=3Dc><IMG class=3Dc style=3D"HEIGHT: 480px; WIDTH: 640px" =
border=3D0=20
alt=3D"Plot of BL least-squares means for Hbgenotype."=20
src=3D"file:///C:/Users/HP/AppData/Local/Temp/SAS%20Temporary%20Files/_TD=
11876_DESKTOP-GL8F2SO_/MeanPlot12.png">=20
</DIV></DIV><BR><A name=3DIDX84></A>
<DIV>
<DIV class=3Dc><IMG class=3Dc style=3D"HEIGHT: 480px; WIDTH: 480px" =
border=3D0=20
alt=3D"Plot of all pairwise BL least-squares means differences for =
Hbgenotype with Tukey-Kramer adjustment at significance level 0.05."=20
src=3D"file:///C:/Users/HP/AppData/Local/Temp/SAS%20Temporary%20Files/_TD=
11876_DESKTOP-GL8F2SO_/DiffPlot12.png">=20
</DIV></DIV><BR>
<P style=3D"PAGE-BREAK-AFTER: always"><BR></P>
<HR SIZE=3D3>
<A name=3DIDX85></A>
<TABLE class=3Dsystitleandfootercontainer cellSpacing=3D1 =
cellPadding=3D1 rules=3Dnone=20
width=3D"100%" summary=3D"Page Layout" border=3D0 frame=3Dvoid>
  <TBODY>
  <TR>
    <TD class=3D"c systemtitle">BL</TD></TR></TBODY></TABLE><BR>
<DIV class=3D"c proctitle">The GLM Procedure</DIV>
<DIV class=3D"c proctitle">Least Squares Means</DIV>
<DIV class=3D"c proctitle">Adjustment for Multiple Comparisons: =
Tukey-Kramer</DIV>
<P>
<DIV>
<DIV align=3Dcenter>
<TABLE class=3Dtable borderColor=3D#c1c1c1 cellSpacing=3D0 =
cellPadding=3D5 rules=3Dall=20
summary=3D"Procedure GLM: LSMeans" frame=3Dbox>
  <COLGROUP>
  <COL>
  <COL></COLGROUP>
  <COLGROUP>
  <COL>
  <COL>
  <COL>
  <COL></COLGROUP>
  <THEAD>
  <TR>
    <TH class=3D"l b header" scope=3Dcol>Agroeology</TH>
    <TH class=3D"l b header" scope=3Dcol>Hbgenotype</TH>
    <TH class=3D"r b header" scope=3Dcol>BL LSMEAN</TH>
    <TH class=3D"r b header" scope=3Dcol>Standard<BR>Error</TH>
    <TH class=3D"r b header" scope=3Dcol>Pr&nbsp;&gt;&nbsp;|t|</TH>
    <TH class=3D"r b header" scope=3Dcol>LSMEAN Number</TH></TR></THEAD>
  <TBODY>
  <TR>
    <TH class=3D"l rowheader" scope=3Drow>Highland</TH>
    <TH class=3D"l rowheader" scope=3Drow>AA</TH>
    <TD class=3D"r data">63.9758102</TD>
    <TD class=3D"r data">0.6874441</TD>
    <TD class=3D"r data">&lt;.0001</TD>
    <TD class=3D"r data">1</TD></TR>
  <TR>
    <TH class=3D"l rowheader" scope=3Drow>Highland</TH>
    <TH class=3D"l rowheader" scope=3Drow>AB</TH>
    <TD class=3D"r data">62.6024820</TD>
    <TD class=3D"r data">0.7510123</TD>
    <TD class=3D"r data">&lt;.0001</TD>
    <TD class=3D"r data">2</TD></TR>
  <TR>
    <TH class=3D"l rowheader" scope=3Drow>Highland</TH>
    <TH class=3D"l rowheader" scope=3Drow>BB</TH>
    <TD class=3D"r data">62.6608574</TD>
    <TD class=3D"r data">0.9902010</TD>
    <TD class=3D"r data">&lt;.0001</TD>
    <TD class=3D"r data">3</TD></TR>
  <TR>
    <TH class=3D"l rowheader" scope=3Drow>lowland</TH>
    <TH class=3D"l rowheader" scope=3Drow>AA</TH>
    <TD class=3D"r data">65.2764065</TD>
    <TD class=3D"r data">0.8697797</TD>
    <TD class=3D"r data">&lt;.0001</TD>
    <TD class=3D"r data">4</TD></TR>
  <TR>
    <TH class=3D"l rowheader" scope=3Drow>lowland</TH>
    <TH class=3D"l rowheader" scope=3Drow>AB</TH>
    <TD class=3D"r data">65.9848069</TD>
    <TD class=3D"r data">0.6366651</TD>
    <TD class=3D"r data">&lt;.0001</TD>
    <TD class=3D"r data">5</TD></TR>
  <TR>
    <TH class=3D"l rowheader" scope=3Drow>lowland</TH>
    <TH class=3D"l rowheader" scope=3Drow>BB</TH>
    <TD class=3D"r data">65.7148832</TD>
    <TD class=3D"r data">0.7563988</TD>
    <TD class=3D"r data">&lt;.0001</TD>
    <TD class=3D"r data">6</TD></TR>
  <TR>
    <TH class=3D"l rowheader" scope=3Drow>midland</TH>
    <TH class=3D"l rowheader" scope=3Drow>AA</TH>
    <TD class=3D"r data">65.2678679</TD>
    <TD class=3D"r data">0.8033747</TD>
    <TD class=3D"r data">&lt;.0001</TD>
    <TD class=3D"r data">7</TD></TR>
  <TR>
    <TH class=3D"l rowheader" scope=3Drow>midland</TH>
    <TH class=3D"l rowheader" scope=3Drow>AB</TH>
    <TD class=3D"r data">65.4113253</TD>
    <TD class=3D"r data">0.5510226</TD>
    <TD class=3D"r data">&lt;.0001</TD>
    <TD class=3D"r data">8</TD></TR>
  <TR>
    <TH class=3D"l rowheader" scope=3Drow>midland</TH>
    <TH class=3D"l rowheader" scope=3Drow>BB</TH>
    <TD class=3D"r data">66.9318578</TD>
    <TD class=3D"r data">1.2823237</TD>
    <TD class=3D"r data">&lt;.0001</TD>
    <TD class=3D"r data">9</TD></TR></TBODY></TABLE></DIV></DIV><BR><A =
name=3DIDX86></A>
<DIV>
<DIV align=3Dcenter>
<TABLE class=3Dtable borderColor=3D#c1c1c1 cellSpacing=3D0 =
cellPadding=3D5 rules=3Dall=20
summary=3D"Procedure GLM: Difference Matrix" frame=3Dbox>
  <COLGROUP>
  <COL></COLGROUP>
  <COLGROUP>
  <COL>
  <COL>
  <COL>
  <COL>
  <COL>
  <COL>
  <COL>
  <COL>
  <COL></COLGROUP>
  <THEAD>
  <TR>
    <TH class=3D"c b header" colSpan=3D10 scope=3Dcolgroup>Least Squares =
Means for=20
      effect Agroeolog*Hbgenotype<BR>Pr &gt; |t| for H0:=20
      LSMean(i)=3DLSMean(j)<BR>Dependent Variable: BL</TH></TR>
  <TR>
    <TH class=3D"l b header" scope=3Dcol>i/j</TH>
    <TH class=3D"r b header" scope=3Dcol>1</TH>
    <TH class=3D"r b header" scope=3Dcol>2</TH>
    <TH class=3D"r b header" scope=3Dcol>3</TH>
    <TH class=3D"r b header" scope=3Dcol>4</TH>
    <TH class=3D"r b header" scope=3Dcol>5</TH>
    <TH class=3D"r b header" scope=3Dcol>6</TH>
    <TH class=3D"r b header" scope=3Dcol>7</TH>
    <TH class=3D"r b header" scope=3Dcol>8</TH>
    <TH class=3D"r b header" scope=3Dcol>9</TH></TR></THEAD>
  <TBODY>
  <TR>
    <TH class=3D"l rowheader" scope=3Drow>1</TH>
    <TD class=3D"r data">&nbsp;</TD>
    <TD class=3D"r data">0.9151</TD>
    <TD class=3D"r data">0.9750</TD>
    <TD class=3D"r data">0.9274</TD>
    <TD class=3D"r data">0.4463</TD>
    <TD class=3D"r data">0.7451</TD>
    <TD class=3D"r data">0.9266</TD>
    <TD class=3D"r data">0.7876</TD>
    <TD class=3D"r data">0.5231</TD></TR>
  <TR>
    <TH class=3D"l rowheader" scope=3Drow>2</TH>
    <TD class=3D"r data">0.9151</TD>
    <TD class=3D"r data">&nbsp;</TD>
    <TD class=3D"r data">1.0000</TD>
    <TD class=3D"r data">0.3308</TD>
    <TD class=3D"r data">0.0105</TD>
    <TD class=3D"r data">0.0898</TD>
    <TD class=3D"r data">0.2767</TD>
    <TD class=3D"r data">0.0377</TD>
    <TD class=3D"r data">0.0913</TD></TR>
  <TR>
    <TH class=3D"l rowheader" scope=3Drow>3</TH>
    <TD class=3D"r data">0.9750</TD>
    <TD class=3D"r data">1.0000</TD>
    <TD class=3D"r data">&nbsp;</TD>
    <TD class=3D"r data">0.5559</TD>
    <TD class=3D"r data">0.1146</TD>
    <TD class=3D"r data">0.2571</TD>
    <TD class=3D"r data">0.5142</TD>
    <TD class=3D"r data">0.2748</TD>
    <TD class=3D"r data">0.1639</TD></TR>
  <TR>
    <TH class=3D"l rowheader" scope=3Drow>4</TH>
    <TD class=3D"r data">0.9274</TD>
    <TD class=3D"r data">0.3308</TD>
    <TD class=3D"r data">0.5559</TD>
    <TD class=3D"r data">&nbsp;</TD>
    <TD class=3D"r data">0.9992</TD>
    <TD class=3D"r data">1.0000</TD>
    <TD class=3D"r data">1.0000</TD>
    <TD class=3D"r data">1.0000</TD>
    <TD class=3D"r data">0.9781</TD></TR>
  <TR>
    <TH class=3D"l rowheader" scope=3Drow>5</TH>
    <TD class=3D"r data">0.4463</TD>
    <TD class=3D"r data">0.0105</TD>
    <TD class=3D"r data">0.1146</TD>
    <TD class=3D"r data">0.9992</TD>
    <TD class=3D"r data">&nbsp;</TD>
    <TD class=3D"r data">1.0000</TD>
    <TD class=3D"r data">0.9988</TD>
    <TD class=3D"r data">0.9986</TD>
    <TD class=3D"r data">0.9992</TD></TR>
  <TR>
    <TH class=3D"l rowheader" scope=3Drow>6</TH>
    <TD class=3D"r data">0.7451</TD>
    <TD class=3D"r data">0.0898</TD>
    <TD class=3D"r data">0.2571</TD>
    <TD class=3D"r data">1.0000</TD>
    <TD class=3D"r data">1.0000</TD>
    <TD class=3D"r data">&nbsp;</TD>
    <TD class=3D"r data">1.0000</TD>
    <TD class=3D"r data">1.0000</TD>
    <TD class=3D"r data">0.9961</TD></TR>
  <TR>
    <TH class=3D"l rowheader" scope=3Drow>7</TH>
    <TD class=3D"r data">0.9266</TD>
    <TD class=3D"r data">0.2767</TD>
    <TD class=3D"r data">0.5142</TD>
    <TD class=3D"r data">1.0000</TD>
    <TD class=3D"r data">0.9988</TD>
    <TD class=3D"r data">1.0000</TD>
    <TD class=3D"r data">&nbsp;</TD>
    <TD class=3D"r data">1.0000</TD>
    <TD class=3D"r data">0.9738</TD></TR>
  <TR>
    <TH class=3D"l rowheader" scope=3Drow>8</TH>
    <TD class=3D"r data">0.7876</TD>
    <TD class=3D"r data">0.0377</TD>
    <TD class=3D"r data">0.2748</TD>
    <TD class=3D"r data">1.0000</TD>
    <TD class=3D"r data">0.9986</TD>
    <TD class=3D"r data">1.0000</TD>
    <TD class=3D"r data">1.0000</TD>
    <TD class=3D"r data">&nbsp;</TD>
    <TD class=3D"r data">0.9752</TD></TR>
  <TR>
    <TH class=3D"l rowheader" scope=3Drow>9</TH>
    <TD class=3D"r data">0.5231</TD>
    <TD class=3D"r data">0.0913</TD>
    <TD class=3D"r data">0.1639</TD>
    <TD class=3D"r data">0.9781</TD>
    <TD class=3D"r data">0.9992</TD>
    <TD class=3D"r data">0.9961</TD>
    <TD class=3D"r data">0.9738</TD>
    <TD class=3D"r data">0.9752</TD>
    <TD class=3D"r =
data">&nbsp;</TD></TR></TBODY></TABLE></DIV></DIV><BR><A=20
name=3DIDX87></A>
<DIV>
<DIV class=3Dc><IMG class=3Dc style=3D"HEIGHT: 480px; WIDTH: 640px" =
border=3D0=20
alt=3D"Plot of BL least-squares means for Agroeolog*Hbgenotype."=20
src=3D"file:///C:/Users/HP/AppData/Local/Temp/SAS%20Temporary%20Files/_TD=
11876_DESKTOP-GL8F2SO_/MeanPlot13.png">=20
</DIV></DIV><BR><A name=3DIDX88></A>
<DIV>
<DIV class=3Dc><IMG class=3Dc style=3D"HEIGHT: 480px; WIDTH: 480px" =
border=3D0=20
alt=3D"Plot of all pairwise BL least-squares means differences for =
Agroeolog*Hbgenotype with Tukey-Kramer adjustment at significance level =
0.05."=20
src=3D"file:///C:/Users/HP/AppData/Local/Temp/SAS%20Temporary%20Files/_TD=
11876_DESKTOP-GL8F2SO_/DiffPlot13.png">=20
</DIV></DIV><BR>
<P style=3D"PAGE-BREAK-AFTER: always"><BR></P>
<HR SIZE=3D3>
<A name=3DIDX89></A>
<TABLE class=3Dsystitleandfootercontainer cellSpacing=3D1 =
cellPadding=3D1 rules=3Dnone=20
width=3D"100%" summary=3D"Page Layout" border=3D0 frame=3Dvoid>
  <TBODY>
  <TR>
    <TD class=3D"c systemtitle">BL</TD></TR></TBODY></TABLE><BR>
<DIV class=3D"c proctitle">The GLM Procedure</DIV>
<DIV class=3D"c proctitle">Least Squares Means</DIV>
<DIV class=3D"c proctitle">Adjustment for Multiple Comparisons: =
Tukey-Kramer</DIV>
<P>
<DIV>
<DIV align=3Dcenter>
<TABLE class=3Dtable borderColor=3D#c1c1c1 cellSpacing=3D0 =
cellPadding=3D5 rules=3Dall=20
summary=3D"Procedure GLM: LSMeans" frame=3Dbox>
  <COLGROUP>
  <COL>
  <COL></COLGROUP>
  <COLGROUP>
  <COL>
  <COL>
  <COL>
  <COL></COLGROUP>
  <THEAD>
  <TR>
    <TH class=3D"l b header" scope=3Dcol>sex</TH>
    <TH class=3D"l b header" scope=3Dcol>Hbgenotype</TH>
    <TH class=3D"r b header" scope=3Dcol>BL LSMEAN</TH>
    <TH class=3D"r b header" scope=3Dcol>Standard<BR>Error</TH>
    <TH class=3D"r b header" scope=3Dcol>Pr&nbsp;&gt;&nbsp;|t|</TH>
    <TH class=3D"r b header" scope=3Dcol>LSMEAN Number</TH></TR></THEAD>
  <TBODY>
  <TR>
    <TH class=3D"l rowheader" scope=3Drow>F</TH>
    <TH class=3D"l rowheader" scope=3Drow>AA</TH>
    <TD class=3D"r data">64.6594475</TD>
    <TD class=3D"r data">0.4681407</TD>
    <TD class=3D"r data">&lt;.0001</TD>
    <TD class=3D"r data">1</TD></TR>
  <TR>
    <TH class=3D"l rowheader" scope=3Drow>F</TH>
    <TH class=3D"l rowheader" scope=3Drow>AB</TH>
    <TD class=3D"r data">63.3201565</TD>
    <TD class=3D"r data">0.3995800</TD>
    <TD class=3D"r data">&lt;.0001</TD>
    <TD class=3D"r data">2</TD></TR>
  <TR>
    <TH class=3D"l rowheader" scope=3Drow>F</TH>
    <TH class=3D"l rowheader" scope=3Drow>BB</TH>
    <TD class=3D"r data">65.2388172</TD>
    <TD class=3D"r data">0.7134798</TD>
    <TD class=3D"r data">&lt;.0001</TD>
    <TD class=3D"r data">3</TD></TR>
  <TR>
    <TH class=3D"l rowheader" scope=3Drow>M</TH>
    <TH class=3D"l rowheader" scope=3Drow>AA</TH>
    <TD class=3D"r data">65.0206090</TD>
    <TD class=3D"r data">0.9224152</TD>
    <TD class=3D"r data">&lt;.0001</TD>
    <TD class=3D"r data">4</TD></TR>
  <TR>
    <TH class=3D"l rowheader" scope=3Drow>M</TH>
    <TH class=3D"l rowheader" scope=3Drow>AB</TH>
    <TD class=3D"r data">66.0122530</TD>
    <TD class=3D"r data">0.7166028</TD>
    <TD class=3D"r data">&lt;.0001</TD>
    <TD class=3D"r data">5</TD></TR>
  <TR>
    <TH class=3D"l rowheader" scope=3Drow>M</TH>
    <TH class=3D"l rowheader" scope=3Drow>BB</TH>
    <TD class=3D"r data">64.9662484</TD>
    <TD class=3D"r data">0.9225899</TD>
    <TD class=3D"r data">&lt;.0001</TD>
    <TD class=3D"r data">6</TD></TR></TBODY></TABLE></DIV></DIV><BR><A =
name=3DIDX90></A>
<DIV>
<DIV align=3Dcenter>
<TABLE class=3Dtable borderColor=3D#c1c1c1 cellSpacing=3D0 =
cellPadding=3D5 rules=3Dall=20
summary=3D"Procedure GLM: Difference Matrix" frame=3Dbox>
  <COLGROUP>
  <COL></COLGROUP>
  <COLGROUP>
  <COL>
  <COL>
  <COL>
  <COL>
  <COL>
  <COL></COLGROUP>
  <THEAD>
  <TR>
    <TH class=3D"c b header" colSpan=3D7 scope=3Dcolgroup>Least Squares =
Means for=20
      effect sex*Hbgenotype<BR>Pr &gt; |t| for H0:=20
      LSMean(i)=3DLSMean(j)<BR>Dependent Variable: BL</TH></TR>
  <TR>
    <TH class=3D"l b header" scope=3Dcol>i/j</TH>
    <TH class=3D"r b header" scope=3Dcol>1</TH>
    <TH class=3D"r b header" scope=3Dcol>2</TH>
    <TH class=3D"r b header" scope=3Dcol>3</TH>
    <TH class=3D"r b header" scope=3Dcol>4</TH>
    <TH class=3D"r b header" scope=3Dcol>5</TH>
    <TH class=3D"r b header" scope=3Dcol>6</TH></TR></THEAD>
  <TBODY>
  <TR>
    <TH class=3D"l rowheader" scope=3Drow>1</TH>
    <TD class=3D"r data">&nbsp;</TD>
    <TD class=3D"r data">0.2534</TD>
    <TD class=3D"r data">0.9841</TD>
    <TD class=3D"r data">0.9993</TD>
    <TD class=3D"r data">0.6123</TD>
    <TD class=3D"r data">0.9997</TD></TR>
  <TR>
    <TH class=3D"l rowheader" scope=3Drow>2</TH>
    <TD class=3D"r data">0.2534</TD>
    <TD class=3D"r data">&nbsp;</TD>
    <TD class=3D"r data">0.1805</TD>
    <TD class=3D"r data">0.5389</TD>
    <TD class=3D"r data">0.0137</TD>
    <TD class=3D"r data">0.5748</TD></TR>
  <TR>
    <TH class=3D"l rowheader" scope=3Drow>3</TH>
    <TD class=3D"r data">0.9841</TD>
    <TD class=3D"r data">0.1805</TD>
    <TD class=3D"r data">&nbsp;</TD>
    <TD class=3D"r data">1.0000</TD>
    <TD class=3D"r data">0.9731</TD>
    <TD class=3D"r data">0.9999</TD></TR>
  <TR>
    <TH class=3D"l rowheader" scope=3Drow>4</TH>
    <TD class=3D"r data">0.9993</TD>
    <TD class=3D"r data">0.5389</TD>
    <TD class=3D"r data">1.0000</TD>
    <TD class=3D"r data">&nbsp;</TD>
    <TD class=3D"r data">0.9578</TD>
    <TD class=3D"r data">1.0000</TD></TR>
  <TR>
    <TH class=3D"l rowheader" scope=3Drow>5</TH>
    <TD class=3D"r data">0.6123</TD>
    <TD class=3D"r data">0.0137</TD>
    <TD class=3D"r data">0.9731</TD>
    <TD class=3D"r data">0.9578</TD>
    <TD class=3D"r data">&nbsp;</TD>
    <TD class=3D"r data">0.9473</TD></TR>
  <TR>
    <TH class=3D"l rowheader" scope=3Drow>6</TH>
    <TD class=3D"r data">0.9997</TD>
    <TD class=3D"r data">0.5748</TD>
    <TD class=3D"r data">0.9999</TD>
    <TD class=3D"r data">1.0000</TD>
    <TD class=3D"r data">0.9473</TD>
    <TD class=3D"r =
data">&nbsp;</TD></TR></TBODY></TABLE></DIV></DIV><BR><A=20
name=3DIDX91></A>
<DIV>
<DIV class=3Dc><IMG class=3Dc style=3D"HEIGHT: 480px; WIDTH: 640px" =
border=3D0=20
alt=3D"Plot of BL least-squares means for sex*Hbgenotype."=20
src=3D"file:///C:/Users/HP/AppData/Local/Temp/SAS%20Temporary%20Files/_TD=
11876_DESKTOP-GL8F2SO_/MeanPlot14.png">=20
</DIV></DIV><BR><A name=3DIDX92></A>
<DIV>
<DIV class=3Dc><IMG class=3Dc style=3D"HEIGHT: 480px; WIDTH: 480px" =
border=3D0=20
alt=3D"Plot of all pairwise BL least-squares means differences for =
sex*Hbgenotype with Tukey-Kramer adjustment at significance level 0.05." =

src=3D"file:///C:/Users/HP/AppData/Local/Temp/SAS%20Temporary%20Files/_TD=
11876_DESKTOP-GL8F2SO_/DiffPlot14.png">=20
</DIV></DIV><BR></DIV>
<DIV class=3Dbranch>
<P style=3D"PAGE-BREAK-AFTER: always"><BR></P>
<HR SIZE=3D3>
<A name=3DIDX93></A>
<TABLE class=3Dsystitleandfootercontainer cellSpacing=3D1 =
cellPadding=3D1 rules=3Dnone=20
width=3D"100%" summary=3D"Page Layout" border=3D0 frame=3Dvoid>
  <TBODY>
  <TR>
    <TD class=3D"c systemtitle">RL</TD></TR></TBODY></TABLE><BR>
<DIV class=3D"c proctitle">The GLM Procedure</DIV>
<P>
<DIV>
<DIV align=3Dcenter>
<TABLE class=3Dtable borderColor=3D#c1c1c1 cellSpacing=3D0 =
cellPadding=3D5 rules=3Dall=20
summary=3D"Procedure GLM: Class Levels" frame=3Dbox>
  <COLGROUP>
  <COL></COLGROUP>
  <COLGROUP>
  <COL>
  <COL></COLGROUP>
  <THEAD>
  <TR>
    <TH class=3D"c b header" colSpan=3D3 scope=3Dcolgroup>Class Level=20
  Information</TH></TR>
  <TR>
    <TH class=3D"l b header" scope=3Dcol>Class</TH>
    <TH class=3D"r b header" scope=3Dcol>Levels</TH>
    <TH class=3D"l b header" scope=3Dcol>Values</TH></TR></THEAD>
  <TBODY>
  <TR>
    <TH class=3D"l rowheader" scope=3Drow>Agroeology</TH>
    <TD class=3D"r data">3</TD>
    <TD class=3D"l data">Highland lowland midland</TD></TR>
  <TR>
    <TH class=3D"l rowheader" scope=3Drow>sex</TH>
    <TD class=3D"r data">2</TD>
    <TD class=3D"l data">F M</TD></TR>
  <TR>
    <TH class=3D"l rowheader" scope=3Drow>Hbgenotype</TH>
    <TD class=3D"r data">3</TD>
    <TD class=3D"l data">AA AB =
BB</TD></TR></TBODY></TABLE></DIV></DIV><BR><A=20
name=3DIDX94></A>
<DIV>
<DIV align=3Dcenter>
<TABLE class=3Dtable borderColor=3D#c1c1c1 cellSpacing=3D0 =
cellPadding=3D5 rules=3Dall=20
summary=3D"Procedure GLM: Number of Observations" frame=3Dbox>
  <COLGROUP>
  <COL>
  <COL></COLGROUP>
  <TBODY>
  <TR>
    <TH class=3D"l rowheader" scope=3Drow>Number of Observations =
Read</TH>
    <TD class=3D"r data">225</TD></TR>
  <TR>
    <TH class=3D"l rowheader" scope=3Drow>Number of Observations =
Used</TH>
    <TD class=3D"r data">225</TD></TR></TBODY></TABLE></DIV></DIV><BR>
<P style=3D"PAGE-BREAK-AFTER: always"><BR></P>
<HR SIZE=3D3>
<A name=3DIDX95></A>
<TABLE class=3Dsystitleandfootercontainer cellSpacing=3D1 =
cellPadding=3D1 rules=3Dnone=20
width=3D"100%" summary=3D"Page Layout" border=3D0 frame=3Dvoid>
  <TBODY>
  <TR>
    <TD class=3D"c systemtitle">RL</TD></TR></TBODY></TABLE><BR>
<DIV class=3D"c proctitle">The GLM Procedure</DIV>
<DIV class=3D"c proctitle">&nbsp;</DIV>
<DIV class=3D"c proctitle">Dependent Variable: RL </DIV>
<P>
<DIV>
<DIV align=3Dcenter>
<TABLE class=3Dtable borderColor=3D#c1c1c1 cellSpacing=3D0 =
cellPadding=3D5 rules=3Dall=20
summary=3D"Procedure GLM: Overall ANOVA" frame=3Dbox>
  <COLGROUP>
  <COL></COLGROUP>
  <COLGROUP>
  <COL>
  <COL>
  <COL>
  <COL>
  <COL></COLGROUP>
  <THEAD>
  <TR>
    <TH class=3D"l b header" scope=3Dcol>Source</TH>
    <TH class=3D"r b header" scope=3Dcol>DF</TH>
    <TH class=3D"r b header" scope=3Dcol>Sum of Squares</TH>
    <TH class=3D"r b header" scope=3Dcol>Mean Square</TH>
    <TH class=3D"r b header" scope=3Dcol>F Value</TH>
    <TH class=3D"r b header" =
scope=3Dcol>Pr&nbsp;&gt;&nbsp;F</TH></TR></THEAD>
  <TBODY>
  <TR>
    <TH class=3D"l rowheader" scope=3Drow>Model</TH>
    <TD class=3D"r data">11</TD>
    <TD class=3D"r data">259.4822015</TD>
    <TD class=3D"r data">23.5892910</TD>
    <TD class=3D"r data">11.73</TD>
    <TD class=3D"r data">&lt;.0001</TD></TR>
  <TR>
    <TH class=3D"l rowheader" scope=3Drow>Error</TH>
    <TD class=3D"r data">213</TD>
    <TD class=3D"r data">428.5177985</TD>
    <TD class=3D"r data">2.0118207</TD>
    <TD class=3D"r data">&nbsp;</TD>
    <TD class=3D"r data">&nbsp;</TD></TR>
  <TR>
    <TH class=3D"l rowheader" scope=3Drow>Corrected Total</TH>
    <TD class=3D"r data">224</TD>
    <TD class=3D"r data">688.0000000</TD>
    <TD class=3D"r data">&nbsp;</TD>
    <TD class=3D"r data">&nbsp;</TD>
    <TD class=3D"r =
data">&nbsp;</TD></TR></TBODY></TABLE></DIV></DIV><BR><A=20
name=3DIDX96></A>
<DIV>
<DIV align=3Dcenter>
<TABLE class=3Dtable borderColor=3D#c1c1c1 cellSpacing=3D0 =
cellPadding=3D5 rules=3Dall=20
summary=3D"Procedure GLM: Fit Statistics" frame=3Dbox>
  <COLGROUP>
  <COL>
  <COL>
  <COL>
  <COL></COLGROUP>
  <THEAD>
  <TR>
    <TH class=3D"r b header" scope=3Dcol>R-Square</TH>
    <TH class=3D"r b header" scope=3Dcol>Coeff Var</TH>
    <TH class=3D"r b header" scope=3Dcol>Root MSE</TH>
    <TH class=3D"r b header" scope=3Dcol>RL&nbsp;Mean</TH></TR></THEAD>
  <TBODY>
  <TR>
    <TD class=3D"r data">0.377154</TD>
    <TD class=3D"r data">6.975672</TD>
    <TD class=3D"r data">1.418387</TD>
    <TD class=3D"r =
data">20.33333</TD></TR></TBODY></TABLE></DIV></DIV><BR><A=20
name=3DIDX97></A>
<DIV>
<DIV align=3Dcenter>
<TABLE class=3Dtable borderColor=3D#c1c1c1 cellSpacing=3D0 =
cellPadding=3D5 rules=3Dall=20
summary=3D"Procedure GLM: Type I Model ANOVA" frame=3Dbox>
  <COLGROUP>
  <COL></COLGROUP>
  <COLGROUP>
  <COL>
  <COL>
  <COL>
  <COL>
  <COL></COLGROUP>
  <THEAD>
  <TR>
    <TH class=3D"l b header" scope=3Dcol>Source</TH>
    <TH class=3D"r b header" scope=3Dcol>DF</TH>
    <TH class=3D"r b header" scope=3Dcol>Type I SS</TH>
    <TH class=3D"r b header" scope=3Dcol>Mean Square</TH>
    <TH class=3D"r b header" scope=3Dcol>F Value</TH>
    <TH class=3D"r b header" =
scope=3Dcol>Pr&nbsp;&gt;&nbsp;F</TH></TR></THEAD>
  <TBODY>
  <TR>
    <TH class=3D"l rowheader" scope=3Drow>Agroeology</TH>
    <TD class=3D"r data">2</TD>
    <TD class=3D"r data">103.2266667</TD>
    <TD class=3D"r data">51.6133333</TD>
    <TD class=3D"r data">25.66</TD>
    <TD class=3D"r data">&lt;.0001</TD></TR>
  <TR>
    <TH class=3D"l rowheader" scope=3Drow>sex</TH>
    <TD class=3D"r data">1</TD>
    <TD class=3D"r data">58.9510218</TD>
    <TD class=3D"r data">58.9510218</TD>
    <TD class=3D"r data">29.30</TD>
    <TD class=3D"r data">&lt;.0001</TD></TR>
  <TR>
    <TH class=3D"l rowheader" scope=3Drow>Hbgenotype</TH>
    <TD class=3D"r data">2</TD>
    <TD class=3D"r data">84.2190393</TD>
    <TD class=3D"r data">42.1095196</TD>
    <TD class=3D"r data">20.93</TD>
    <TD class=3D"r data">&lt;.0001</TD></TR>
  <TR>
    <TH class=3D"l rowheader" scope=3Drow>Agroeolog*Hbgenotype</TH>
    <TD class=3D"r data">4</TD>
    <TD class=3D"r data">3.1659510</TD>
    <TD class=3D"r data">0.7914877</TD>
    <TD class=3D"r data">0.39</TD>
    <TD class=3D"r data">0.8132</TD></TR>
  <TR>
    <TH class=3D"l rowheader" scope=3Drow>sex*Hbgenotype</TH>
    <TD class=3D"r data">2</TD>
    <TD class=3D"r data">9.9195228</TD>
    <TD class=3D"r data">4.9597614</TD>
    <TD class=3D"r data">2.47</TD>
    <TD class=3D"r =
data">0.0874</TD></TR></TBODY></TABLE></DIV></DIV><BR><A=20
name=3DIDX98></A>
<DIV>
<DIV align=3Dcenter>
<TABLE class=3Dtable borderColor=3D#c1c1c1 cellSpacing=3D0 =
cellPadding=3D5 rules=3Dall=20
summary=3D"Procedure GLM: Type III Model ANOVA" frame=3Dbox>
  <COLGROUP>
  <COL></COLGROUP>
  <COLGROUP>
  <COL>
  <COL>
  <COL>
  <COL>
  <COL></COLGROUP>
  <THEAD>
  <TR>
    <TH class=3D"l b header" scope=3Dcol>Source</TH>
    <TH class=3D"r b header" scope=3Dcol>DF</TH>
    <TH class=3D"r b header" scope=3Dcol>Type III SS</TH>
    <TH class=3D"r b header" scope=3Dcol>Mean Square</TH>
    <TH class=3D"r b header" scope=3Dcol>F Value</TH>
    <TH class=3D"r b header" =
scope=3Dcol>Pr&nbsp;&gt;&nbsp;F</TH></TR></THEAD>
  <TBODY>
  <TR>
    <TH class=3D"l rowheader" scope=3Drow>Agroeology</TH>
    <TD class=3D"r data">2</TD>
    <TD class=3D"r data">55.95472348</TD>
    <TD class=3D"r data">27.97736174</TD>
    <TD class=3D"r data">13.91</TD>
    <TD class=3D"r data">&lt;.0001</TD></TR>
  <TR>
    <TH class=3D"l rowheader" scope=3Drow>sex</TH>
    <TD class=3D"r data">1</TD>
    <TD class=3D"r data">28.18359229</TD>
    <TD class=3D"r data">28.18359229</TD>
    <TD class=3D"r data">14.01</TD>
    <TD class=3D"r data">0.0002</TD></TR>
  <TR>
    <TH class=3D"l rowheader" scope=3Drow>Hbgenotype</TH>
    <TD class=3D"r data">2</TD>
    <TD class=3D"r data">67.75125459</TD>
    <TD class=3D"r data">33.87562730</TD>
    <TD class=3D"r data">16.84</TD>
    <TD class=3D"r data">&lt;.0001</TD></TR>
  <TR>
    <TH class=3D"l rowheader" scope=3Drow>Agroeolog*Hbgenotype</TH>
    <TD class=3D"r data">4</TD>
    <TD class=3D"r data">3.54290625</TD>
    <TD class=3D"r data">0.88572656</TD>
    <TD class=3D"r data">0.44</TD>
    <TD class=3D"r data">0.7794</TD></TR>
  <TR>
    <TH class=3D"l rowheader" scope=3Drow>sex*Hbgenotype</TH>
    <TD class=3D"r data">2</TD>
    <TD class=3D"r data">9.91952285</TD>
    <TD class=3D"r data">4.95976142</TD>
    <TD class=3D"r data">2.47</TD>
    <TD class=3D"r =
data">0.0874</TD></TR></TBODY></TABLE></DIV></DIV><BR>
<P style=3D"PAGE-BREAK-AFTER: always"><BR></P>
<HR SIZE=3D3>
<A name=3DIDX99></A>
<TABLE class=3Dsystitleandfootercontainer cellSpacing=3D1 =
cellPadding=3D1 rules=3Dnone=20
width=3D"100%" summary=3D"Page Layout" border=3D0 frame=3Dvoid>
  <TBODY>
  <TR>
    <TD class=3D"c systemtitle">RL</TD></TR></TBODY></TABLE><BR>
<DIV class=3D"c proctitle">The GLM Procedure</DIV>
<P>
<DIV>
<DIV class=3Dc><IMG class=3Dc style=3D"HEIGHT: 480px; WIDTH: 640px" =
border=3D0=20
alt=3D"Distribution of RL by Agroeology"=20
src=3D"file:///C:/Users/HP/AppData/Local/Temp/SAS%20Temporary%20Files/_TD=
11876_DESKTOP-GL8F2SO_/BoxPlot9.png">=20
</DIV></DIV><BR><A name=3DIDX100></A>
<DIV>
<DIV align=3Dcenter>
<TABLE class=3Dtable borderColor=3D#c1c1c1 cellSpacing=3D0 =
cellPadding=3D5 rules=3Dall=20
summary=3D"Procedure GLM: Means" frame=3Dbox>
  <COLGROUP>
  <COL>
  <COL></COLGROUP>
  <COLGROUP>
  <COL>
  <COL></COLGROUP>
  <THEAD>
  <TR>
    <TH class=3D"l b header" rowSpan=3D2 scope=3Dcol>Level =
of<BR>Agroeology</TH>
    <TH class=3D"r b header" rowSpan=3D2 scope=3Dcol>N</TH>
    <TH class=3D"c b header" colSpan=3D2 scope=3Dcolgroup>RL</TH></TR>
  <TR>
    <TH class=3D"r b header" scope=3Dcol>Mean</TH>
    <TH class=3D"r b header" scope=3Dcol>Std Dev</TH></TR></THEAD>
  <TBODY>
  <TR>
    <TH class=3D"l rowheader" scope=3Drow>Highland</TH>
    <TH class=3D"r data">75</TH>
    <TD class=3D"r data">19.4666667</TD>
    <TD class=3D"r data">1.47348945</TD></TR>
  <TR>
    <TH class=3D"l rowheader" scope=3Drow>lowland</TH>
    <TH class=3D"r data">75</TH>
    <TD class=3D"r data">21.1200000</TD>
    <TD class=3D"r data">1.59356815</TD></TR>
  <TR>
    <TH class=3D"l rowheader" scope=3Drow>midland</TH>
    <TH class=3D"r data">75</TH>
    <TD class=3D"r data">20.4133333</TD>
    <TD class=3D"r =
data">1.78653623</TD></TR></TBODY></TABLE></DIV></DIV><BR><A=20
name=3DIDX101></A>
<DIV>
<DIV class=3Dc><IMG class=3Dc style=3D"HEIGHT: 480px; WIDTH: 640px" =
border=3D0=20
alt=3D"Distribution of RL by sex"=20
src=3D"file:///C:/Users/HP/AppData/Local/Temp/SAS%20Temporary%20Files/_TD=
11876_DESKTOP-GL8F2SO_/BoxPlot10.png">=20
</DIV></DIV><BR><A name=3DIDX102></A>
<DIV>
<DIV align=3Dcenter>
<TABLE class=3Dtable borderColor=3D#c1c1c1 cellSpacing=3D0 =
cellPadding=3D5 rules=3Dall=20
summary=3D"Procedure GLM: Means" frame=3Dbox>
  <COLGROUP>
  <COL>
  <COL></COLGROUP>
  <COLGROUP>
  <COL>
  <COL></COLGROUP>
  <THEAD>
  <TR>
    <TH class=3D"l b header" rowSpan=3D2 scope=3Dcol>Level =
of<BR>sex</TH>
    <TH class=3D"r b header" rowSpan=3D2 scope=3Dcol>N</TH>
    <TH class=3D"c b header" colSpan=3D2 scope=3Dcolgroup>RL</TH></TR>
  <TR>
    <TH class=3D"r b header" scope=3Dcol>Mean</TH>
    <TH class=3D"r b header" scope=3Dcol>Std Dev</TH></TR></THEAD>
  <TBODY>
  <TR>
    <TH class=3D"l rowheader" scope=3Drow>F</TH>
    <TH class=3D"r data">167</TH>
    <TD class=3D"r data">19.9880240</TD>
    <TD class=3D"r data">1.56770119</TD></TR>
  <TR>
    <TH class=3D"l rowheader" scope=3Drow>M</TH>
    <TH class=3D"r data">58</TH>
    <TD class=3D"r data">21.3275862</TD>
    <TD class=3D"r =
data">1.88612599</TD></TR></TBODY></TABLE></DIV></DIV><BR><A=20
name=3DIDX103></A>
<DIV>
<DIV class=3Dc><IMG class=3Dc style=3D"HEIGHT: 480px; WIDTH: 640px" =
border=3D0=20
alt=3D"Distribution of RL by Hbgenotype"=20
src=3D"file:///C:/Users/HP/AppData/Local/Temp/SAS%20Temporary%20Files/_TD=
11876_DESKTOP-GL8F2SO_/BoxPlot11.png">=20
</DIV></DIV><BR><A name=3DIDX104></A>
<DIV>
<DIV align=3Dcenter>
<TABLE class=3Dtable borderColor=3D#c1c1c1 cellSpacing=3D0 =
cellPadding=3D5 rules=3Dall=20
summary=3D"Procedure GLM: Means" frame=3Dbox>
  <COLGROUP>
  <COL>
  <COL></COLGROUP>
  <COLGROUP>
  <COL>
  <COL></COLGROUP>
  <THEAD>
  <TR>
    <TH class=3D"l b header" rowSpan=3D2 scope=3Dcol>Level =
of<BR>Hbgenotype</TH>
    <TH class=3D"r b header" rowSpan=3D2 scope=3Dcol>N</TH>
    <TH class=3D"c b header" colSpan=3D2 scope=3Dcolgroup>RL</TH></TR>
  <TR>
    <TH class=3D"r b header" scope=3Dcol>Mean</TH>
    <TH class=3D"r b header" scope=3Dcol>Std Dev</TH></TR></THEAD>
  <TBODY>
  <TR>
    <TH class=3D"l rowheader" scope=3Drow>AA</TH>
    <TH class=3D"r data">76</TH>
    <TD class=3D"r data">19.7763158</TD>
    <TD class=3D"r data">1.61326736</TD></TR>
  <TR>
    <TH class=3D"l rowheader" scope=3Drow>AB</TH>
    <TH class=3D"r data">106</TH>
    <TD class=3D"r data">20.1132075</TD>
    <TD class=3D"r data">1.67514465</TD></TR>
  <TR>
    <TH class=3D"l rowheader" scope=3Drow>BB</TH>
    <TH class=3D"r data">43</TH>
    <TD class=3D"r data">21.8604651</TD>
    <TD class=3D"r =
data">1.28325099</TD></TR></TBODY></TABLE></DIV></DIV><BR>
<P style=3D"PAGE-BREAK-AFTER: always"><BR></P>
<HR SIZE=3D3>
<A name=3DIDX105></A>
<TABLE class=3Dsystitleandfootercontainer cellSpacing=3D1 =
cellPadding=3D1 rules=3Dnone=20
width=3D"100%" summary=3D"Page Layout" border=3D0 frame=3Dvoid>
  <TBODY>
  <TR>
    <TD class=3D"c systemtitle">RL</TD></TR></TBODY></TABLE><BR>
<DIV class=3D"c proctitle">The GLM Procedure</DIV>
<DIV class=3D"c proctitle">Least Squares Means</DIV>
<DIV class=3D"c proctitle">Adjustment for Multiple Comparisons: =
Tukey-Kramer</DIV>
<P>
<DIV>
<DIV align=3Dcenter>
<TABLE class=3Dtable borderColor=3D#c1c1c1 cellSpacing=3D0 =
cellPadding=3D5 rules=3Dall=20
summary=3D"Procedure GLM: LSMeans" frame=3Dbox>
  <COLGROUP>
  <COL></COLGROUP>
  <COLGROUP>
  <COL>
  <COL>
  <COL>
  <COL></COLGROUP>
  <THEAD>
  <TR>
    <TH class=3D"l b header" scope=3Dcol>Agroeology</TH>
    <TH class=3D"r b header" scope=3Dcol>RL LSMEAN</TH>
    <TH class=3D"r b header" scope=3Dcol>Standard<BR>Error</TH>
    <TH class=3D"r b header" scope=3Dcol>Pr&nbsp;&gt;&nbsp;|t|</TH>
    <TH class=3D"r b header" scope=3Dcol>LSMEAN Number</TH></TR></THEAD>
  <TBODY>
  <TR>
    <TH class=3D"l rowheader" scope=3Drow>Highland</TH>
    <TD class=3D"r data">20.0757550</TD>
    <TD class=3D"r data">0.1896952</TD>
    <TD class=3D"r data">&lt;.0001</TD>
    <TD class=3D"r data">1</TD></TR>
  <TR>
    <TH class=3D"l rowheader" scope=3Drow>lowland</TH>
    <TD class=3D"r data">21.3453320</TD>
    <TD class=3D"r data">0.1758803</TD>
    <TD class=3D"r data">&lt;.0001</TD>
    <TD class=3D"r data">2</TD></TR>
  <TR>
    <TH class=3D"l rowheader" scope=3Drow>midland</TH>
    <TD class=3D"r data">21.0117853</TD>
    <TD class=3D"r data">0.2150933</TD>
    <TD class=3D"r data">&lt;.0001</TD>
    <TD class=3D"r data">3</TD></TR></TBODY></TABLE></DIV></DIV><BR><A=20
name=3DIDX106></A>
<DIV>
<DIV align=3Dcenter>
<TABLE class=3Dtable borderColor=3D#c1c1c1 cellSpacing=3D0 =
cellPadding=3D5 rules=3Dall=20
summary=3D"Procedure GLM: Difference Matrix" frame=3Dbox>
  <COLGROUP>
  <COL></COLGROUP>
  <COLGROUP>
  <COL>
  <COL>
  <COL></COLGROUP>
  <THEAD>
  <TR>
    <TH class=3D"c b header" colSpan=3D4 scope=3Dcolgroup>Least Squares =
Means for=20
      effect Agroeology<BR>Pr &gt; |t| for H0: =
LSMean(i)=3DLSMean(j)<BR>Dependent=20
      Variable: RL</TH></TR>
  <TR>
    <TH class=3D"l b header" scope=3Dcol>i/j</TH>
    <TH class=3D"r b header" scope=3Dcol>1</TH>
    <TH class=3D"r b header" scope=3Dcol>2</TH>
    <TH class=3D"r b header" scope=3Dcol>3</TH></TR></THEAD>
  <TBODY>
  <TR>
    <TH class=3D"l rowheader" scope=3Drow>1</TH>
    <TD class=3D"r data">&nbsp;</TD>
    <TD class=3D"r data">&lt;.0001</TD>
    <TD class=3D"r data">0.0024</TD></TR>
  <TR>
    <TH class=3D"l rowheader" scope=3Drow>2</TH>
    <TD class=3D"r data">&lt;.0001</TD>
    <TD class=3D"r data">&nbsp;</TD>
    <TD class=3D"r data">0.4334</TD></TR>
  <TR>
    <TH class=3D"l rowheader" scope=3Drow>3</TH>
    <TD class=3D"r data">0.0024</TD>
    <TD class=3D"r data">0.4334</TD>
    <TD class=3D"r =
data">&nbsp;</TD></TR></TBODY></TABLE></DIV></DIV><BR><A=20
name=3DIDX107></A>
<DIV>
<DIV class=3Dc><IMG class=3Dc style=3D"HEIGHT: 480px; WIDTH: 640px" =
border=3D0=20
alt=3D"Plot of RL least-squares means for Agroeology."=20
src=3D"file:///C:/Users/HP/AppData/Local/Temp/SAS%20Temporary%20Files/_TD=
11876_DESKTOP-GL8F2SO_/MeanPlot15.png">=20
</DIV></DIV><BR><A name=3DIDX108></A>
<DIV>
<DIV class=3Dc><IMG class=3Dc style=3D"HEIGHT: 480px; WIDTH: 480px" =
border=3D0=20
alt=3D"Plot of all pairwise RL least-squares means differences for =
Agroeology with Tukey-Kramer adjustment at significance level 0.05."=20
src=3D"file:///C:/Users/HP/AppData/Local/Temp/SAS%20Temporary%20Files/_TD=
11876_DESKTOP-GL8F2SO_/DiffPlot15.png">=20
</DIV></DIV><BR>
<P style=3D"PAGE-BREAK-AFTER: always"><BR></P>
<HR SIZE=3D3>
<A name=3DIDX109></A>
<TABLE class=3Dsystitleandfootercontainer cellSpacing=3D1 =
cellPadding=3D1 rules=3Dnone=20
width=3D"100%" summary=3D"Page Layout" border=3D0 frame=3Dvoid>
  <TBODY>
  <TR>
    <TD class=3D"c systemtitle">RL</TD></TR></TBODY></TABLE><BR>
<DIV class=3D"c proctitle">The GLM Procedure</DIV>
<DIV class=3D"c proctitle">Least Squares Means</DIV>
<DIV class=3D"c proctitle">Adjustment for Multiple Comparisons: =
Tukey-Kramer</DIV>
<P>
<DIV>
<DIV align=3Dcenter>
<TABLE class=3Dtable borderColor=3D#c1c1c1 cellSpacing=3D0 =
cellPadding=3D5 rules=3Dall=20
summary=3D"Procedure GLM: LSMeans" frame=3Dbox>
  <COLGROUP>
  <COL></COLGROUP>
  <COLGROUP>
  <COL>
  <COL>
  <COL>
  <COL></COLGROUP>
  <THEAD>
  <TR>
    <TH class=3D"l b header" rowSpan=3D2 scope=3Dcol>sex</TH>
    <TH class=3D"r b header" rowSpan=3D2 scope=3Dcol>RL LSMEAN</TH>
    <TH class=3D"r b header" rowSpan=3D2 =
scope=3Dcol>Standard<BR>Error</TH>
    <TH class=3D"c b header" scope=3Dcol>H0:LSMEAN=3D0</TH>
    <TH class=3D"c b header" scope=3Dcol>H0:LSMean1=3DLSMean2</TH></TR>
  <TR>
    <TH class=3D"r b header" scope=3Dcol>Pr&nbsp;&gt;&nbsp;|t|</TH>
    <TH class=3D"r b header" =
scope=3Dcol>Pr&nbsp;&gt;&nbsp;|t|</TH></TR></THEAD>
  <TBODY>
  <TR>
    <TH class=3D"l rowheader" scope=3Drow>F</TH>
    <TD class=3D"r data">20.3801057</TD>
    <TD class=3D"r data">0.1258544</TD>
    <TD class=3D"r data">&lt;.0001</TD>
    <TD class=3D"r data">0.0002</TD></TR>
  <TR>
    <TH class=3D"l rowheader" scope=3Drow>M</TH>
    <TD class=3D"r data">21.2418092</TD>
    <TD class=3D"r data">0.1988076</TD>
    <TD class=3D"r data">&lt;.0001</TD>
    <TD class=3D"r =
data">&nbsp;</TD></TR></TBODY></TABLE></DIV></DIV><BR><A=20
name=3DIDX110></A>
<DIV>
<DIV class=3Dc><IMG class=3Dc style=3D"HEIGHT: 480px; WIDTH: 640px" =
border=3D0=20
alt=3D"Plot of RL least-squares means for sex."=20
src=3D"file:///C:/Users/HP/AppData/Local/Temp/SAS%20Temporary%20Files/_TD=
11876_DESKTOP-GL8F2SO_/MeanPlot16.png">=20
</DIV></DIV><BR><A name=3DIDX111></A>
<DIV>
<DIV class=3Dc><IMG class=3Dc style=3D"HEIGHT: 480px; WIDTH: 480px" =
border=3D0=20
alt=3D"Plot of all pairwise RL least-squares means differences for sex =
with Tukey-Kramer adjustment at significance level 0.05."=20
src=3D"file:///C:/Users/HP/AppData/Local/Temp/SAS%20Temporary%20Files/_TD=
11876_DESKTOP-GL8F2SO_/DiffPlot16.png">=20
</DIV></DIV><BR>
<P style=3D"PAGE-BREAK-AFTER: always"><BR></P>
<HR SIZE=3D3>
<A name=3DIDX112></A>
<TABLE class=3Dsystitleandfootercontainer cellSpacing=3D1 =
cellPadding=3D1 rules=3Dnone=20
width=3D"100%" summary=3D"Page Layout" border=3D0 frame=3Dvoid>
  <TBODY>
  <TR>
    <TD class=3D"c systemtitle">RL</TD></TR></TBODY></TABLE><BR>
<DIV class=3D"c proctitle">The GLM Procedure</DIV>
<DIV class=3D"c proctitle">Least Squares Means</DIV>
<DIV class=3D"c proctitle">Adjustment for Multiple Comparisons: =
Tukey-Kramer</DIV>
<P>
<DIV>
<DIV align=3Dcenter>
<TABLE class=3Dtable borderColor=3D#c1c1c1 cellSpacing=3D0 =
cellPadding=3D5 rules=3Dall=20
summary=3D"Procedure GLM: LSMeans" frame=3Dbox>
  <COLGROUP>
  <COL></COLGROUP>
  <COLGROUP>
  <COL>
  <COL>
  <COL>
  <COL></COLGROUP>
  <THEAD>
  <TR>
    <TH class=3D"l b header" scope=3Dcol>Hbgenotype</TH>
    <TH class=3D"r b header" scope=3Dcol>RL LSMEAN</TH>
    <TH class=3D"r b header" scope=3Dcol>Standard<BR>Error</TH>
    <TH class=3D"r b header" scope=3Dcol>Pr&nbsp;&gt;&nbsp;|t|</TH>
    <TH class=3D"r b header" scope=3Dcol>LSMEAN Number</TH></TR></THEAD>
  <TBODY>
  <TR>
    <TH class=3D"l rowheader" scope=3Drow>AA</TH>
    <TD class=3D"r data">20.1043960</TD>
    <TD class=3D"r data">0.2080883</TD>
    <TD class=3D"r data">&lt;.0001</TD>
    <TD class=3D"r data">1</TD></TR>
  <TR>
    <TH class=3D"l rowheader" scope=3Drow>AB</TH>
    <TD class=3D"r data">20.4534328</TD>
    <TD class=3D"r data">0.1658865</TD>
    <TD class=3D"r data">&lt;.0001</TD>
    <TD class=3D"r data">2</TD></TR>
  <TR>
    <TH class=3D"l rowheader" scope=3Drow>BB</TH>
    <TD class=3D"r data">21.8750436</TD>
    <TD class=3D"r data">0.2430204</TD>
    <TD class=3D"r data">&lt;.0001</TD>
    <TD class=3D"r data">3</TD></TR></TBODY></TABLE></DIV></DIV><BR><A=20
name=3DIDX113></A>
<DIV>
<DIV align=3Dcenter>
<TABLE class=3Dtable borderColor=3D#c1c1c1 cellSpacing=3D0 =
cellPadding=3D5 rules=3Dall=20
summary=3D"Procedure GLM: Difference Matrix" frame=3Dbox>
  <COLGROUP>
  <COL></COLGROUP>
  <COLGROUP>
  <COL>
  <COL>
  <COL></COLGROUP>
  <THEAD>
  <TR>
    <TH class=3D"c b header" colSpan=3D4 scope=3Dcolgroup>Least Squares =
Means for=20
      effect Hbgenotype<BR>Pr &gt; |t| for H0: =
LSMean(i)=3DLSMean(j)<BR>Dependent=20
      Variable: RL</TH></TR>
  <TR>
    <TH class=3D"l b header" scope=3Dcol>i/j</TH>
    <TH class=3D"r b header" scope=3Dcol>1</TH>
    <TH class=3D"r b header" scope=3Dcol>2</TH>
    <TH class=3D"r b header" scope=3Dcol>3</TH></TR></THEAD>
  <TBODY>
  <TR>
    <TH class=3D"l rowheader" scope=3Drow>1</TH>
    <TD class=3D"r data">&nbsp;</TD>
    <TD class=3D"r data">0.3903</TD>
    <TD class=3D"r data">&lt;.0001</TD></TR>
  <TR>
    <TH class=3D"l rowheader" scope=3Drow>2</TH>
    <TD class=3D"r data">0.3903</TD>
    <TD class=3D"r data">&nbsp;</TD>
    <TD class=3D"r data">&lt;.0001</TD></TR>
  <TR>
    <TH class=3D"l rowheader" scope=3Drow>3</TH>
    <TD class=3D"r data">&lt;.0001</TD>
    <TD class=3D"r data">&lt;.0001</TD>
    <TD class=3D"r =
data">&nbsp;</TD></TR></TBODY></TABLE></DIV></DIV><BR><A=20
name=3DIDX114></A>
<DIV>
<DIV class=3Dc><IMG class=3Dc style=3D"HEIGHT: 480px; WIDTH: 640px" =
border=3D0=20
alt=3D"Plot of RL least-squares means for Hbgenotype."=20
src=3D"file:///C:/Users/HP/AppData/Local/Temp/SAS%20Temporary%20Files/_TD=
11876_DESKTOP-GL8F2SO_/MeanPlot17.png">=20
</DIV></DIV><BR><A name=3DIDX115></A>
<DIV>
<DIV class=3Dc><IMG class=3Dc style=3D"HEIGHT: 480px; WIDTH: 480px" =
border=3D0=20
alt=3D"Plot of all pairwise RL least-squares means differences for =
Hbgenotype with Tukey-Kramer adjustment at significance level 0.05."=20
src=3D"file:///C:/Users/HP/AppData/Local/Temp/SAS%20Temporary%20Files/_TD=
11876_DESKTOP-GL8F2SO_/DiffPlot17.png">=20
</DIV></DIV><BR>
<P style=3D"PAGE-BREAK-AFTER: always"><BR></P>
<HR SIZE=3D3>
<A name=3DIDX116></A>
<TABLE class=3Dsystitleandfootercontainer cellSpacing=3D1 =
cellPadding=3D1 rules=3Dnone=20
width=3D"100%" summary=3D"Page Layout" border=3D0 frame=3Dvoid>
  <TBODY>
  <TR>
    <TD class=3D"c systemtitle">RL</TD></TR></TBODY></TABLE><BR>
<DIV class=3D"c proctitle">The GLM Procedure</DIV>
<DIV class=3D"c proctitle">Least Squares Means</DIV>
<DIV class=3D"c proctitle">Adjustment for Multiple Comparisons: =
Tukey-Kramer</DIV>
<P>
<DIV>
<DIV align=3Dcenter>
<TABLE class=3Dtable borderColor=3D#c1c1c1 cellSpacing=3D0 =
cellPadding=3D5 rules=3Dall=20
summary=3D"Procedure GLM: LSMeans" frame=3Dbox>
  <COLGROUP>
  <COL>
  <COL></COLGROUP>
  <COLGROUP>
  <COL>
  <COL>
  <COL>
  <COL></COLGROUP>
  <THEAD>
  <TR>
    <TH class=3D"l b header" scope=3Dcol>Agroeology</TH>
    <TH class=3D"l b header" scope=3Dcol>Hbgenotype</TH>
    <TH class=3D"r b header" scope=3Dcol>RL LSMEAN</TH>
    <TH class=3D"r b header" scope=3Dcol>Standard<BR>Error</TH>
    <TH class=3D"r b header" scope=3Dcol>Pr&nbsp;&gt;&nbsp;|t|</TH>
    <TH class=3D"r b header" scope=3Dcol>LSMEAN Number</TH></TR></THEAD>
  <TBODY>
  <TR>
    <TH class=3D"l rowheader" scope=3Drow>Highland</TH>
    <TH class=3D"l rowheader" scope=3Drow>AA</TH>
    <TD class=3D"r data">19.1564342</TD>
    <TD class=3D"r data">0.2754556</TD>
    <TD class=3D"r data">&lt;.0001</TD>
    <TD class=3D"r data">1</TD></TR>
  <TR>
    <TH class=3D"l rowheader" scope=3Drow>Highland</TH>
    <TH class=3D"l rowheader" scope=3Drow>AB</TH>
    <TD class=3D"r data">19.8484537</TD>
    <TD class=3D"r data">0.3009271</TD>
    <TD class=3D"r data">&lt;.0001</TD>
    <TD class=3D"r data">2</TD></TR>
  <TR>
    <TH class=3D"l rowheader" scope=3Drow>Highland</TH>
    <TH class=3D"l rowheader" scope=3Drow>BB</TH>
    <TD class=3D"r data">21.2223771</TD>
    <TD class=3D"r data">0.3967688</TD>
    <TD class=3D"r data">&lt;.0001</TD>
    <TD class=3D"r data">3</TD></TR>
  <TR>
    <TH class=3D"l rowheader" scope=3Drow>lowland</TH>
    <TH class=3D"l rowheader" scope=3Drow>AA</TH>
    <TD class=3D"r data">20.8166364</TD>
    <TD class=3D"r data">0.3485166</TD>
    <TD class=3D"r data">&lt;.0001</TD>
    <TD class=3D"r data">4</TD></TR>
  <TR>
    <TH class=3D"l rowheader" scope=3Drow>lowland</TH>
    <TH class=3D"l rowheader" scope=3Drow>AB</TH>
    <TD class=3D"r data">20.9650898</TD>
    <TD class=3D"r data">0.2551087</TD>
    <TD class=3D"r data">&lt;.0001</TD>
    <TD class=3D"r data">5</TD></TR>
  <TR>
    <TH class=3D"l rowheader" scope=3Drow>lowland</TH>
    <TH class=3D"l rowheader" scope=3Drow>BB</TH>
    <TD class=3D"r data">22.2542698</TD>
    <TD class=3D"r data">0.3030854</TD>
    <TD class=3D"r data">&lt;.0001</TD>
    <TD class=3D"r data">6</TD></TR>
  <TR>
    <TH class=3D"l rowheader" scope=3Drow>midland</TH>
    <TH class=3D"l rowheader" scope=3Drow>AA</TH>
    <TD class=3D"r data">20.3401175</TD>
    <TD class=3D"r data">0.3219084</TD>
    <TD class=3D"r data">&lt;.0001</TD>
    <TD class=3D"r data">7</TD></TR>
  <TR>
    <TH class=3D"l rowheader" scope=3Drow>midland</TH>
    <TH class=3D"l rowheader" scope=3Drow>AB</TH>
    <TD class=3D"r data">20.5467547</TD>
    <TD class=3D"r data">0.2207921</TD>
    <TD class=3D"r data">&lt;.0001</TD>
    <TD class=3D"r data">8</TD></TR>
  <TR>
    <TH class=3D"l rowheader" scope=3Drow>midland</TH>
    <TH class=3D"l rowheader" scope=3Drow>BB</TH>
    <TD class=3D"r data">22.1484838</TD>
    <TD class=3D"r data">0.5138210</TD>
    <TD class=3D"r data">&lt;.0001</TD>
    <TD class=3D"r data">9</TD></TR></TBODY></TABLE></DIV></DIV><BR><A=20
name=3DIDX117></A>
<DIV>
<DIV align=3Dcenter>
<TABLE class=3Dtable borderColor=3D#c1c1c1 cellSpacing=3D0 =
cellPadding=3D5 rules=3Dall=20
summary=3D"Procedure GLM: Difference Matrix" frame=3Dbox>
  <COLGROUP>
  <COL></COLGROUP>
  <COLGROUP>
  <COL>
  <COL>
  <COL>
  <COL>
  <COL>
  <COL>
  <COL>
  <COL>
  <COL></COLGROUP>
  <THEAD>
  <TR>
    <TH class=3D"c b header" colSpan=3D10 scope=3Dcolgroup>Least Squares =
Means for=20
      effect Agroeolog*Hbgenotype<BR>Pr &gt; |t| for H0:=20
      LSMean(i)=3DLSMean(j)<BR>Dependent Variable: RL</TH></TR>
  <TR>
    <TH class=3D"l b header" scope=3Dcol>i/j</TH>
    <TH class=3D"r b header" scope=3Dcol>1</TH>
    <TH class=3D"r b header" scope=3Dcol>2</TH>
    <TH class=3D"r b header" scope=3Dcol>3</TH>
    <TH class=3D"r b header" scope=3Dcol>4</TH>
    <TH class=3D"r b header" scope=3Dcol>5</TH>
    <TH class=3D"r b header" scope=3Dcol>6</TH>
    <TH class=3D"r b header" scope=3Dcol>7</TH>
    <TH class=3D"r b header" scope=3Dcol>8</TH>
    <TH class=3D"r b header" scope=3Dcol>9</TH></TR></THEAD>
  <TBODY>
  <TR>
    <TH class=3D"l rowheader" scope=3Drow>1</TH>
    <TD class=3D"r data">&nbsp;</TD>
    <TD class=3D"r data">0.7483</TD>
    <TD class=3D"r data">0.0009</TD>
    <TD class=3D"r data">0.0014</TD>
    <TD class=3D"r data">&lt;.0001</TD>
    <TD class=3D"r data">&lt;.0001</TD>
    <TD class=3D"r data">0.0723</TD>
    <TD class=3D"r data">0.0035</TD>
    <TD class=3D"r data">&lt;.0001</TD></TR>
  <TR>
    <TH class=3D"l rowheader" scope=3Drow>2</TH>
    <TD class=3D"r data">0.7483</TD>
    <TD class=3D"r data">&nbsp;</TD>
    <TD class=3D"r data">0.1341</TD>
    <TD class=3D"r data">0.4743</TD>
    <TD class=3D"r data">0.0744</TD>
    <TD class=3D"r data">&lt;.0001</TD>
    <TD class=3D"r data">0.9713</TD>
    <TD class=3D"r data">0.5420</TD>
    <TD class=3D"r data">0.0046</TD></TR>
  <TR>
    <TH class=3D"l rowheader" scope=3Drow>3</TH>
    <TD class=3D"r data">0.0009</TD>
    <TD class=3D"r data">0.1341</TD>
    <TD class=3D"r data">&nbsp;</TD>
    <TD class=3D"r data">0.9976</TD>
    <TD class=3D"r data">0.9998</TD>
    <TD class=3D"r data">0.4929</TD>
    <TD class=3D"r data">0.7294</TD>
    <TD class=3D"r data">0.8601</TD>
    <TD class=3D"r data">0.8782</TD></TR>
  <TR>
    <TH class=3D"l rowheader" scope=3Drow>4</TH>
    <TD class=3D"r data">0.0014</TD>
    <TD class=3D"r data">0.4743</TD>
    <TD class=3D"r data">0.9976</TD>
    <TD class=3D"r data">&nbsp;</TD>
    <TD class=3D"r data">1.0000</TD>
    <TD class=3D"r data">0.0531</TD>
    <TD class=3D"r data">0.9783</TD>
    <TD class=3D"r data">0.9992</TD>
    <TD class=3D"r data">0.4456</TD></TR>
  <TR>
    <TH class=3D"l rowheader" scope=3Drow>5</TH>
    <TD class=3D"r data">&lt;.0001</TD>
    <TD class=3D"r data">0.0744</TD>
    <TD class=3D"r data">0.9998</TD>
    <TD class=3D"r data">1.0000</TD>
    <TD class=3D"r data">&nbsp;</TD>
    <TD class=3D"r data">0.0351</TD>
    <TD class=3D"r data">0.8443</TD>
    <TD class=3D"r data">0.9326</TD>
    <TD class=3D"r data">0.5016</TD></TR>
  <TR>
    <TH class=3D"l rowheader" scope=3Drow>6</TH>
    <TD class=3D"r data">&lt;.0001</TD>
    <TD class=3D"r data">&lt;.0001</TD>
    <TD class=3D"r data">0.4929</TD>
    <TD class=3D"r data">0.0531</TD>
    <TD class=3D"r data">0.0351</TD>
    <TD class=3D"r data">&nbsp;</TD>
    <TD class=3D"r data">0.0008</TD>
    <TD class=3D"r data">0.0003</TD>
    <TD class=3D"r data">1.0000</TD></TR>
  <TR>
    <TH class=3D"l rowheader" scope=3Drow>7</TH>
    <TD class=3D"r data">0.0723</TD>
    <TD class=3D"r data">0.9713</TD>
    <TD class=3D"r data">0.7294</TD>
    <TD class=3D"r data">0.9783</TD>
    <TD class=3D"r data">0.8443</TD>
    <TD class=3D"r data">0.0008</TD>
    <TD class=3D"r data">&nbsp;</TD>
    <TD class=3D"r data">0.9998</TD>
    <TD class=3D"r data">0.0761</TD></TR>
  <TR>
    <TH class=3D"l rowheader" scope=3Drow>8</TH>
    <TD class=3D"r data">0.0035</TD>
    <TD class=3D"r data">0.5420</TD>
    <TD class=3D"r data">0.8601</TD>
    <TD class=3D"r data">0.9992</TD>
    <TD class=3D"r data">0.9326</TD>
    <TD class=3D"r data">0.0003</TD>
    <TD class=3D"r data">0.9998</TD>
    <TD class=3D"r data">&nbsp;</TD>
    <TD class=3D"r data">0.1036</TD></TR>
  <TR>
    <TH class=3D"l rowheader" scope=3Drow>9</TH>
    <TD class=3D"r data">&lt;.0001</TD>
    <TD class=3D"r data">0.0046</TD>
    <TD class=3D"r data">0.8782</TD>
    <TD class=3D"r data">0.4456</TD>
    <TD class=3D"r data">0.5016</TD>
    <TD class=3D"r data">1.0000</TD>
    <TD class=3D"r data">0.0761</TD>
    <TD class=3D"r data">0.1036</TD>
    <TD class=3D"r =
data">&nbsp;</TD></TR></TBODY></TABLE></DIV></DIV><BR><A=20
name=3DIDX118></A>
<DIV>
<DIV class=3Dc><IMG class=3Dc style=3D"HEIGHT: 480px; WIDTH: 640px" =
border=3D0=20
alt=3D"Plot of RL least-squares means for Agroeolog*Hbgenotype."=20
src=3D"file:///C:/Users/HP/AppData/Local/Temp/SAS%20Temporary%20Files/_TD=
11876_DESKTOP-GL8F2SO_/MeanPlot18.png">=20
</DIV></DIV><BR><A name=3DIDX119></A>
<DIV>
<DIV class=3Dc><IMG class=3Dc style=3D"HEIGHT: 480px; WIDTH: 480px" =
border=3D0=20
alt=3D"Plot of all pairwise RL least-squares means differences for =
Agroeolog*Hbgenotype with Tukey-Kramer adjustment at significance level =
0.05."=20
src=3D"file:///C:/Users/HP/AppData/Local/Temp/SAS%20Temporary%20Files/_TD=
11876_DESKTOP-GL8F2SO_/DiffPlot18.png">=20
</DIV></DIV><BR>
<P style=3D"PAGE-BREAK-AFTER: always"><BR></P>
<HR SIZE=3D3>
<A name=3DIDX120></A>
<TABLE class=3Dsystitleandfootercontainer cellSpacing=3D1 =
cellPadding=3D1 rules=3Dnone=20
width=3D"100%" summary=3D"Page Layout" border=3D0 frame=3Dvoid>
  <TBODY>
  <TR>
    <TD class=3D"c systemtitle">RL</TD></TR></TBODY></TABLE><BR>
<DIV class=3D"c proctitle">The GLM Procedure</DIV>
<DIV class=3D"c proctitle">Least Squares Means</DIV>
<DIV class=3D"c proctitle">Adjustment for Multiple Comparisons: =
Tukey-Kramer</DIV>
<P>
<DIV>
<DIV align=3Dcenter>
<TABLE class=3Dtable borderColor=3D#c1c1c1 cellSpacing=3D0 =
cellPadding=3D5 rules=3Dall=20
summary=3D"Procedure GLM: LSMeans" frame=3Dbox>
  <COLGROUP>
  <COL>
  <COL></COLGROUP>
  <COLGROUP>
  <COL>
  <COL>
  <COL>
  <COL></COLGROUP>
  <THEAD>
  <TR>
    <TH class=3D"l b header" scope=3Dcol>sex</TH>
    <TH class=3D"l b header" scope=3Dcol>Hbgenotype</TH>
    <TH class=3D"r b header" scope=3Dcol>RL LSMEAN</TH>
    <TH class=3D"r b header" scope=3Dcol>Standard<BR>Error</TH>
    <TH class=3D"r b header" scope=3Dcol>Pr&nbsp;&gt;&nbsp;|t|</TH>
    <TH class=3D"r b header" scope=3Dcol>LSMEAN Number</TH></TR></THEAD>
  <TBODY>
  <TR>
    <TH class=3D"l rowheader" scope=3Drow>F</TH>
    <TH class=3D"l rowheader" scope=3Drow>AA</TH>
    <TD class=3D"r data">19.8663440</TD>
    <TD class=3D"r data">0.1875818</TD>
    <TD class=3D"r data">&lt;.0001</TD>
    <TD class=3D"r data">1</TD></TR>
  <TR>
    <TH class=3D"l rowheader" scope=3Drow>F</TH>
    <TH class=3D"l rowheader" scope=3Drow>AB</TH>
    <TD class=3D"r data">19.6958970</TD>
    <TD class=3D"r data">0.1601098</TD>
    <TD class=3D"r data">&lt;.0001</TD>
    <TD class=3D"r data">2</TD></TR>
  <TR>
    <TH class=3D"l rowheader" scope=3Drow>F</TH>
    <TH class=3D"l rowheader" scope=3Drow>BB</TH>
    <TD class=3D"r data">21.5780760</TD>
    <TD class=3D"r data">0.2858879</TD>
    <TD class=3D"r data">&lt;.0001</TD>
    <TD class=3D"r data">3</TD></TR>
  <TR>
    <TH class=3D"l rowheader" scope=3Drow>M</TH>
    <TH class=3D"l rowheader" scope=3Drow>AA</TH>
    <TD class=3D"r data">20.3424481</TD>
    <TD class=3D"r data">0.3696074</TD>
    <TD class=3D"r data">&lt;.0001</TD>
    <TD class=3D"r data">4</TD></TR>
  <TR>
    <TH class=3D"l rowheader" scope=3Drow>M</TH>
    <TH class=3D"l rowheader" scope=3Drow>AB</TH>
    <TD class=3D"r data">21.2109685</TD>
    <TD class=3D"r data">0.2871393</TD>
    <TD class=3D"r data">&lt;.0001</TD>
    <TD class=3D"r data">5</TD></TR>
  <TR>
    <TH class=3D"l rowheader" scope=3Drow>M</TH>
    <TH class=3D"l rowheader" scope=3Drow>BB</TH>
    <TD class=3D"r data">22.1720112</TD>
    <TD class=3D"r data">0.3696774</TD>
    <TD class=3D"r data">&lt;.0001</TD>
    <TD class=3D"r data">6</TD></TR></TBODY></TABLE></DIV></DIV><BR><A=20
name=3DIDX121></A>
<DIV>
<DIV align=3Dcenter>
<TABLE class=3Dtable borderColor=3D#c1c1c1 cellSpacing=3D0 =
cellPadding=3D5 rules=3Dall=20
summary=3D"Procedure GLM: Difference Matrix" frame=3Dbox>
  <COLGROUP>
  <COL></COLGROUP>
  <COLGROUP>
  <COL>
  <COL>
  <COL>
  <COL>
  <COL>
  <COL></COLGROUP>
  <THEAD>
  <TR>
    <TH class=3D"c b header" colSpan=3D7 scope=3Dcolgroup>Least Squares =
Means for=20
      effect sex*Hbgenotype<BR>Pr &gt; |t| for H0:=20
      LSMean(i)=3DLSMean(j)<BR>Dependent Variable: RL</TH></TR>
  <TR>
    <TH class=3D"l b header" scope=3Dcol>i/j</TH>
    <TH class=3D"r b header" scope=3Dcol>1</TH>
    <TH class=3D"r b header" scope=3Dcol>2</TH>
    <TH class=3D"r b header" scope=3Dcol>3</TH>
    <TH class=3D"r b header" scope=3Dcol>4</TH>
    <TH class=3D"r b header" scope=3Dcol>5</TH>
    <TH class=3D"r b header" scope=3Dcol>6</TH></TR></THEAD>
  <TBODY>
  <TR>
    <TH class=3D"l rowheader" scope=3Drow>1</TH>
    <TD class=3D"r data">&nbsp;</TD>
    <TD class=3D"r data">0.9828</TD>
    <TD class=3D"r data">&lt;.0001</TD>
    <TD class=3D"r data">0.8582</TD>
    <TD class=3D"r data">0.0016</TD>
    <TD class=3D"r data">&lt;.0001</TD></TR>
  <TR>
    <TH class=3D"l rowheader" scope=3Drow>2</TH>
    <TD class=3D"r data">0.9828</TD>
    <TD class=3D"r data">&nbsp;</TD>
    <TD class=3D"r data">&lt;.0001</TD>
    <TD class=3D"r data">0.5961</TD>
    <TD class=3D"r data">&lt;.0001</TD>
    <TD class=3D"r data">&lt;.0001</TD></TR>
  <TR>
    <TH class=3D"l rowheader" scope=3Drow>3</TH>
    <TD class=3D"r data">&lt;.0001</TD>
    <TD class=3D"r data">&lt;.0001</TD>
    <TD class=3D"r data">&nbsp;</TD>
    <TD class=3D"r data">0.0913</TD>
    <TD class=3D"r data">0.9447</TD>
    <TD class=3D"r data">0.7702</TD></TR>
  <TR>
    <TH class=3D"l rowheader" scope=3Drow>4</TH>
    <TD class=3D"r data">0.8582</TD>
    <TD class=3D"r data">0.5961</TD>
    <TD class=3D"r data">0.0913</TD>
    <TD class=3D"r data">&nbsp;</TD>
    <TD class=3D"r data">0.4325</TD>
    <TD class=3D"r data">0.0074</TD></TR>
  <TR>
    <TH class=3D"l rowheader" scope=3Drow>5</TH>
    <TD class=3D"r data">0.0016</TD>
    <TD class=3D"r data">&lt;.0001</TD>
    <TD class=3D"r data">0.9447</TD>
    <TD class=3D"r data">0.4325</TD>
    <TD class=3D"r data">&nbsp;</TD>
    <TD class=3D"r data">0.3162</TD></TR>
  <TR>
    <TH class=3D"l rowheader" scope=3Drow>6</TH>
    <TD class=3D"r data">&lt;.0001</TD>
    <TD class=3D"r data">&lt;.0001</TD>
    <TD class=3D"r data">0.7702</TD>
    <TD class=3D"r data">0.0074</TD>
    <TD class=3D"r data">0.3162</TD>
    <TD class=3D"r =
data">&nbsp;</TD></TR></TBODY></TABLE></DIV></DIV><BR><A=20
name=3DIDX122></A>
<DIV>
<DIV class=3Dc><IMG class=3Dc style=3D"HEIGHT: 480px; WIDTH: 640px" =
border=3D0=20
alt=3D"Plot of RL least-squares means for sex*Hbgenotype."=20
src=3D"file:///C:/Users/HP/AppData/Local/Temp/SAS%20Temporary%20Files/_TD=
11876_DESKTOP-GL8F2SO_/MeanPlot19.png">=20
</DIV></DIV><BR><A name=3DIDX123></A>
<DIV>
<DIV class=3Dc><IMG class=3Dc style=3D"HEIGHT: 480px; WIDTH: 480px" =
border=3D0=20
alt=3D"Plot of all pairwise RL least-squares means differences for =
sex*Hbgenotype with Tukey-Kramer adjustment at significance level 0.05." =

src=3D"file:///C:/Users/HP/AppData/Local/Temp/SAS%20Temporary%20Files/_TD=
11876_DESKTOP-GL8F2SO_/DiffPlot19.png">=20
</DIV></DIV><BR></DIV>
<DIV class=3Dbranch>
<P style=3D"PAGE-BREAK-AFTER: always"><BR></P>
<HR SIZE=3D3>
<A name=3DIDX124></A>
<TABLE class=3Dsystitleandfootercontainer cellSpacing=3D1 =
cellPadding=3D1 rules=3Dnone=20
width=3D"100%" summary=3D"Page Layout" border=3D0 frame=3Dvoid>
  <TBODY>
  <TR>
    <TD class=3D"c systemtitle">RW</TD></TR></TBODY></TABLE><BR>
<DIV class=3D"c proctitle">The GLM Procedure</DIV>
<P>
<DIV>
<DIV align=3Dcenter>
<TABLE class=3Dtable borderColor=3D#c1c1c1 cellSpacing=3D0 =
cellPadding=3D5 rules=3Dall=20
summary=3D"Procedure GLM: Class Levels" frame=3Dbox>
  <COLGROUP>
  <COL></COLGROUP>
  <COLGROUP>
  <COL>
  <COL></COLGROUP>
  <THEAD>
  <TR>
    <TH class=3D"c b header" colSpan=3D3 scope=3Dcolgroup>Class Level=20
  Information</TH></TR>
  <TR>
    <TH class=3D"l b header" scope=3Dcol>Class</TH>
    <TH class=3D"r b header" scope=3Dcol>Levels</TH>
    <TH class=3D"l b header" scope=3Dcol>Values</TH></TR></THEAD>
  <TBODY>
  <TR>
    <TH class=3D"l rowheader" scope=3Drow>Agroeology</TH>
    <TD class=3D"r data">3</TD>
    <TD class=3D"l data">Highland lowland midland</TD></TR>
  <TR>
    <TH class=3D"l rowheader" scope=3Drow>sex</TH>
    <TD class=3D"r data">2</TD>
    <TD class=3D"l data">F M</TD></TR>
  <TR>
    <TH class=3D"l rowheader" scope=3Drow>Hbgenotype</TH>
    <TD class=3D"r data">3</TD>
    <TD class=3D"l data">AA AB =
BB</TD></TR></TBODY></TABLE></DIV></DIV><BR><A=20
name=3DIDX125></A>
<DIV>
<DIV align=3Dcenter>
<TABLE class=3Dtable borderColor=3D#c1c1c1 cellSpacing=3D0 =
cellPadding=3D5 rules=3Dall=20
summary=3D"Procedure GLM: Number of Observations" frame=3Dbox>
  <COLGROUP>
  <COL>
  <COL></COLGROUP>
  <TBODY>
  <TR>
    <TH class=3D"l rowheader" scope=3Drow>Number of Observations =
Read</TH>
    <TD class=3D"r data">225</TD></TR>
  <TR>
    <TH class=3D"l rowheader" scope=3Drow>Number of Observations =
Used</TH>
    <TD class=3D"r data">225</TD></TR></TBODY></TABLE></DIV></DIV><BR>
<P style=3D"PAGE-BREAK-AFTER: always"><BR></P>
<HR SIZE=3D3>
<A name=3DIDX126></A>
<TABLE class=3Dsystitleandfootercontainer cellSpacing=3D1 =
cellPadding=3D1 rules=3Dnone=20
width=3D"100%" summary=3D"Page Layout" border=3D0 frame=3Dvoid>
  <TBODY>
  <TR>
    <TD class=3D"c systemtitle">RW</TD></TR></TBODY></TABLE><BR>
<DIV class=3D"c proctitle">The GLM Procedure</DIV>
<DIV class=3D"c proctitle">&nbsp;</DIV>
<DIV class=3D"c proctitle">Dependent Variable: RW </DIV>
<P>
<DIV>
<DIV align=3Dcenter>
<TABLE class=3Dtable borderColor=3D#c1c1c1 cellSpacing=3D0 =
cellPadding=3D5 rules=3Dall=20
summary=3D"Procedure GLM: Overall ANOVA" frame=3Dbox>
  <COLGROUP>
  <COL></COLGROUP>
  <COLGROUP>
  <COL>
  <COL>
  <COL>
  <COL>
  <COL></COLGROUP>
  <THEAD>
  <TR>
    <TH class=3D"l b header" scope=3Dcol>Source</TH>
    <TH class=3D"r b header" scope=3Dcol>DF</TH>
    <TH class=3D"r b header" scope=3Dcol>Sum of Squares</TH>
    <TH class=3D"r b header" scope=3Dcol>Mean Square</TH>
    <TH class=3D"r b header" scope=3Dcol>F Value</TH>
    <TH class=3D"r b header" =
scope=3Dcol>Pr&nbsp;&gt;&nbsp;F</TH></TR></THEAD>
  <TBODY>
  <TR>
    <TH class=3D"l rowheader" scope=3Drow>Model</TH>
    <TD class=3D"r data">11</TD>
    <TD class=3D"r data">112.1329352</TD>
    <TD class=3D"r data">10.1939032</TD>
    <TD class=3D"r data">5.31</TD>
    <TD class=3D"r data">&lt;.0001</TD></TR>
  <TR>
    <TH class=3D"l rowheader" scope=3Drow>Error</TH>
    <TD class=3D"r data">213</TD>
    <TD class=3D"r data">409.1826204</TD>
    <TD class=3D"r data">1.9210452</TD>
    <TD class=3D"r data">&nbsp;</TD>
    <TD class=3D"r data">&nbsp;</TD></TR>
  <TR>
    <TH class=3D"l rowheader" scope=3Drow>Corrected Total</TH>
    <TD class=3D"r data">224</TD>
    <TD class=3D"r data">521.3155556</TD>
    <TD class=3D"r data">&nbsp;</TD>
    <TD class=3D"r data">&nbsp;</TD>
    <TD class=3D"r =
data">&nbsp;</TD></TR></TBODY></TABLE></DIV></DIV><BR><A=20
name=3DIDX127></A>
<DIV>
<DIV align=3Dcenter>
<TABLE class=3Dtable borderColor=3D#c1c1c1 cellSpacing=3D0 =
cellPadding=3D5 rules=3Dall=20
summary=3D"Procedure GLM: Fit Statistics" frame=3Dbox>
  <COLGROUP>
  <COL>
  <COL>
  <COL>
  <COL></COLGROUP>
  <THEAD>
  <TR>
    <TH class=3D"r b header" scope=3Dcol>R-Square</TH>
    <TH class=3D"r b header" scope=3Dcol>Coeff Var</TH>
    <TH class=3D"r b header" scope=3Dcol>Root MSE</TH>
    <TH class=3D"r b header" scope=3Dcol>RW&nbsp;Mean</TH></TR></THEAD>
  <TBODY>
  <TR>
    <TD class=3D"r data">0.215096</TD>
    <TD class=3D"r data">9.516448</TD>
    <TD class=3D"r data">1.386018</TD>
    <TD class=3D"r =
data">14.56444</TD></TR></TBODY></TABLE></DIV></DIV><BR><A=20
name=3DIDX128></A>
<DIV>
<DIV align=3Dcenter>
<TABLE class=3Dtable borderColor=3D#c1c1c1 cellSpacing=3D0 =
cellPadding=3D5 rules=3Dall=20
summary=3D"Procedure GLM: Type I Model ANOVA" frame=3Dbox>
  <COLGROUP>
  <COL></COLGROUP>
  <COLGROUP>
  <COL>
  <COL>
  <COL>
  <COL>
  <COL></COLGROUP>
  <THEAD>
  <TR>
    <TH class=3D"l b header" scope=3Dcol>Source</TH>
    <TH class=3D"r b header" scope=3Dcol>DF</TH>
    <TH class=3D"r b header" scope=3Dcol>Type I SS</TH>
    <TH class=3D"r b header" scope=3Dcol>Mean Square</TH>
    <TH class=3D"r b header" scope=3Dcol>F Value</TH>
    <TH class=3D"r b header" =
scope=3Dcol>Pr&nbsp;&gt;&nbsp;F</TH></TR></THEAD>
  <TBODY>
  <TR>
    <TH class=3D"l rowheader" scope=3Drow>Agroeology</TH>
    <TD class=3D"r data">2</TD>
    <TD class=3D"r data">98.24888889</TD>
    <TD class=3D"r data">49.12444444</TD>
    <TD class=3D"r data">25.57</TD>
    <TD class=3D"r data">&lt;.0001</TD></TR>
  <TR>
    <TH class=3D"l rowheader" scope=3Drow>sex</TH>
    <TD class=3D"r data">1</TD>
    <TD class=3D"r data">5.89026801</TD>
    <TD class=3D"r data">5.89026801</TD>
    <TD class=3D"r data">3.07</TD>
    <TD class=3D"r data">0.0814</TD></TR>
  <TR>
    <TH class=3D"l rowheader" scope=3Drow>Hbgenotype</TH>
    <TD class=3D"r data">2</TD>
    <TD class=3D"r data">0.30595300</TD>
    <TD class=3D"r data">0.15297650</TD>
    <TD class=3D"r data">0.08</TD>
    <TD class=3D"r data">0.9235</TD></TR>
  <TR>
    <TH class=3D"l rowheader" scope=3Drow>Agroeolog*Hbgenotype</TH>
    <TD class=3D"r data">4</TD>
    <TD class=3D"r data">5.35368941</TD>
    <TD class=3D"r data">1.33842235</TD>
    <TD class=3D"r data">0.70</TD>
    <TD class=3D"r data">0.5950</TD></TR>
  <TR>
    <TH class=3D"l rowheader" scope=3Drow>sex*Hbgenotype</TH>
    <TD class=3D"r data">2</TD>
    <TD class=3D"r data">2.33413585</TD>
    <TD class=3D"r data">1.16706793</TD>
    <TD class=3D"r data">0.61</TD>
    <TD class=3D"r =
data">0.5456</TD></TR></TBODY></TABLE></DIV></DIV><BR><A=20
name=3DIDX129></A>
<DIV>
<DIV align=3Dcenter>
<TABLE class=3Dtable borderColor=3D#c1c1c1 cellSpacing=3D0 =
cellPadding=3D5 rules=3Dall=20
summary=3D"Procedure GLM: Type III Model ANOVA" frame=3Dbox>
  <COLGROUP>
  <COL></COLGROUP>
  <COLGROUP>
  <COL>
  <COL>
  <COL>
  <COL>
  <COL></COLGROUP>
  <THEAD>
  <TR>
    <TH class=3D"l b header" scope=3Dcol>Source</TH>
    <TH class=3D"r b header" scope=3Dcol>DF</TH>
    <TH class=3D"r b header" scope=3Dcol>Type III SS</TH>
    <TH class=3D"r b header" scope=3Dcol>Mean Square</TH>
    <TH class=3D"r b header" scope=3Dcol>F Value</TH>
    <TH class=3D"r b header" =
scope=3Dcol>Pr&nbsp;&gt;&nbsp;F</TH></TR></THEAD>
  <TBODY>
  <TR>
    <TH class=3D"l rowheader" scope=3Drow>Agroeology</TH>
    <TD class=3D"r data">2</TD>
    <TD class=3D"r data">78.62797398</TD>
    <TD class=3D"r data">39.31398699</TD>
    <TD class=3D"r data">20.46</TD>
    <TD class=3D"r data">&lt;.0001</TD></TR>
  <TR>
    <TH class=3D"l rowheader" scope=3Drow>sex</TH>
    <TD class=3D"r data">1</TD>
    <TD class=3D"r data">3.15882780</TD>
    <TD class=3D"r data">3.15882780</TD>
    <TD class=3D"r data">1.64</TD>
    <TD class=3D"r data">0.2011</TD></TR>
  <TR>
    <TH class=3D"l rowheader" scope=3Drow>Hbgenotype</TH>
    <TD class=3D"r data">2</TD>
    <TD class=3D"r data">0.90469358</TD>
    <TD class=3D"r data">0.45234679</TD>
    <TD class=3D"r data">0.24</TD>
    <TD class=3D"r data">0.7904</TD></TR>
  <TR>
    <TH class=3D"l rowheader" scope=3Drow>Agroeolog*Hbgenotype</TH>
    <TD class=3D"r data">4</TD>
    <TD class=3D"r data">4.40783045</TD>
    <TD class=3D"r data">1.10195761</TD>
    <TD class=3D"r data">0.57</TD>
    <TD class=3D"r data">0.6821</TD></TR>
  <TR>
    <TH class=3D"l rowheader" scope=3Drow>sex*Hbgenotype</TH>
    <TD class=3D"r data">2</TD>
    <TD class=3D"r data">2.33413585</TD>
    <TD class=3D"r data">1.16706793</TD>
    <TD class=3D"r data">0.61</TD>
    <TD class=3D"r =
data">0.5456</TD></TR></TBODY></TABLE></DIV></DIV><BR>
<P style=3D"PAGE-BREAK-AFTER: always"><BR></P>
<HR SIZE=3D3>
<A name=3DIDX130></A>
<TABLE class=3Dsystitleandfootercontainer cellSpacing=3D1 =
cellPadding=3D1 rules=3Dnone=20
width=3D"100%" summary=3D"Page Layout" border=3D0 frame=3Dvoid>
  <TBODY>
  <TR>
    <TD class=3D"c systemtitle">RW</TD></TR></TBODY></TABLE><BR>
<DIV class=3D"c proctitle">The GLM Procedure</DIV>
<P>
<DIV>
<DIV class=3Dc><IMG class=3Dc style=3D"HEIGHT: 480px; WIDTH: 640px" =
border=3D0=20
alt=3D"Distribution of RW by Agroeology"=20
src=3D"file:///C:/Users/HP/AppData/Local/Temp/SAS%20Temporary%20Files/_TD=
11876_DESKTOP-GL8F2SO_/BoxPlot12.png">=20
</DIV></DIV><BR><A name=3DIDX131></A>
<DIV>
<DIV align=3Dcenter>
<TABLE class=3Dtable borderColor=3D#c1c1c1 cellSpacing=3D0 =
cellPadding=3D5 rules=3Dall=20
summary=3D"Procedure GLM: Means" frame=3Dbox>
  <COLGROUP>
  <COL>
  <COL></COLGROUP>
  <COLGROUP>
  <COL>
  <COL></COLGROUP>
  <THEAD>
  <TR>
    <TH class=3D"l b header" rowSpan=3D2 scope=3Dcol>Level =
of<BR>Agroeology</TH>
    <TH class=3D"r b header" rowSpan=3D2 scope=3Dcol>N</TH>
    <TH class=3D"c b header" colSpan=3D2 scope=3Dcolgroup>RW</TH></TR>
  <TR>
    <TH class=3D"r b header" scope=3Dcol>Mean</TH>
    <TH class=3D"r b header" scope=3Dcol>Std Dev</TH></TR></THEAD>
  <TBODY>
  <TR>
    <TH class=3D"l rowheader" scope=3Drow>Highland</TH>
    <TH class=3D"r data">75</TH>
    <TD class=3D"r data">13.7200000</TD>
    <TD class=3D"r data">1.32093333</TD></TR>
  <TR>
    <TH class=3D"l rowheader" scope=3Drow>lowland</TH>
    <TH class=3D"r data">75</TH>
    <TD class=3D"r data">15.3333333</TD>
    <TD class=3D"r data">1.17787410</TD></TR>
  <TR>
    <TH class=3D"l rowheader" scope=3Drow>midland</TH>
    <TH class=3D"r data">75</TH>
    <TD class=3D"r data">14.6400000</TD>
    <TD class=3D"r =
data">1.60775149</TD></TR></TBODY></TABLE></DIV></DIV><BR><A=20
name=3DIDX132></A>
<DIV>
<DIV class=3Dc><IMG class=3Dc style=3D"HEIGHT: 480px; WIDTH: 640px" =
border=3D0=20
alt=3D"Distribution of RW by sex"=20
src=3D"file:///C:/Users/HP/AppData/Local/Temp/SAS%20Temporary%20Files/_TD=
11876_DESKTOP-GL8F2SO_/BoxPlot13.png">=20
</DIV></DIV><BR><A name=3DIDX133></A>
<DIV>
<DIV align=3Dcenter>
<TABLE class=3Dtable borderColor=3D#c1c1c1 cellSpacing=3D0 =
cellPadding=3D5 rules=3Dall=20
summary=3D"Procedure GLM: Means" frame=3Dbox>
  <COLGROUP>
  <COL>
  <COL></COLGROUP>
  <COLGROUP>
  <COL>
  <COL></COLGROUP>
  <THEAD>
  <TR>
    <TH class=3D"l b header" rowSpan=3D2 scope=3Dcol>Level =
of<BR>sex</TH>
    <TH class=3D"r b header" rowSpan=3D2 scope=3Dcol>N</TH>
    <TH class=3D"c b header" colSpan=3D2 scope=3Dcolgroup>RW</TH></TR>
  <TR>
    <TH class=3D"r b header" scope=3Dcol>Mean</TH>
    <TH class=3D"r b header" scope=3Dcol>Std Dev</TH></TR></THEAD>
  <TBODY>
  <TR>
    <TH class=3D"l rowheader" scope=3Drow>F</TH>
    <TH class=3D"r data">167</TH>
    <TD class=3D"r data">14.4251497</TD>
    <TD class=3D"r data">1.30063555</TD></TR>
  <TR>
    <TH class=3D"l rowheader" scope=3Drow>M</TH>
    <TH class=3D"r data">58</TH>
    <TD class=3D"r data">14.9655172</TD>
    <TD class=3D"r =
data">1.99969750</TD></TR></TBODY></TABLE></DIV></DIV><BR><A=20
name=3DIDX134></A>
<DIV>
<DIV class=3Dc><IMG class=3Dc style=3D"HEIGHT: 480px; WIDTH: 640px" =
border=3D0=20
alt=3D"Distribution of RW by Hbgenotype"=20
src=3D"file:///C:/Users/HP/AppData/Local/Temp/SAS%20Temporary%20Files/_TD=
11876_DESKTOP-GL8F2SO_/BoxPlot14.png">=20
</DIV></DIV><BR><A name=3DIDX135></A>
<DIV>
<DIV align=3Dcenter>
<TABLE class=3Dtable borderColor=3D#c1c1c1 cellSpacing=3D0 =
cellPadding=3D5 rules=3Dall=20
summary=3D"Procedure GLM: Means" frame=3Dbox>
  <COLGROUP>
  <COL>
  <COL></COLGROUP>
  <COLGROUP>
  <COL>
  <COL></COLGROUP>
  <THEAD>
  <TR>
    <TH class=3D"l b header" rowSpan=3D2 scope=3Dcol>Level =
of<BR>Hbgenotype</TH>
    <TH class=3D"r b header" rowSpan=3D2 scope=3Dcol>N</TH>
    <TH class=3D"c b header" colSpan=3D2 scope=3Dcolgroup>RW</TH></TR>
  <TR>
    <TH class=3D"r b header" scope=3Dcol>Mean</TH>
    <TH class=3D"r b header" scope=3Dcol>Std Dev</TH></TR></THEAD>
  <TBODY>
  <TR>
    <TH class=3D"l rowheader" scope=3Drow>AA</TH>
    <TH class=3D"r data">76</TH>
    <TD class=3D"r data">14.3552632</TD>
    <TD class=3D"r data">1.36336786</TD></TR>
  <TR>
    <TH class=3D"l rowheader" scope=3Drow>AB</TH>
    <TH class=3D"r data">106</TH>
    <TD class=3D"r data">14.6037736</TD>
    <TD class=3D"r data">1.79246702</TD></TR>
  <TR>
    <TH class=3D"l rowheader" scope=3Drow>BB</TH>
    <TH class=3D"r data">43</TH>
    <TD class=3D"r data">14.8372093</TD>
    <TD class=3D"r =
data">0.94944175</TD></TR></TBODY></TABLE></DIV></DIV><BR>
<P style=3D"PAGE-BREAK-AFTER: always"><BR></P>
<HR SIZE=3D3>
<A name=3DIDX136></A>
<TABLE class=3Dsystitleandfootercontainer cellSpacing=3D1 =
cellPadding=3D1 rules=3Dnone=20
width=3D"100%" summary=3D"Page Layout" border=3D0 frame=3Dvoid>
  <TBODY>
  <TR>
    <TD class=3D"c systemtitle">RW</TD></TR></TBODY></TABLE><BR>
<DIV class=3D"c proctitle">The GLM Procedure</DIV>
<DIV class=3D"c proctitle">Least Squares Means</DIV>
<DIV class=3D"c proctitle">Adjustment for Multiple Comparisons: =
Tukey-Kramer</DIV>
<P>
<DIV>
<DIV align=3Dcenter>
<TABLE class=3Dtable borderColor=3D#c1c1c1 cellSpacing=3D0 =
cellPadding=3D5 rules=3Dall=20
summary=3D"Procedure GLM: LSMeans" frame=3Dbox>
  <COLGROUP>
  <COL></COLGROUP>
  <COLGROUP>
  <COL>
  <COL>
  <COL>
  <COL></COLGROUP>
  <THEAD>
  <TR>
    <TH class=3D"l b header" scope=3Dcol>Agroeology</TH>
    <TH class=3D"r b header" scope=3Dcol>RW LSMEAN</TH>
    <TH class=3D"r b header" scope=3Dcol>Standard<BR>Error</TH>
    <TH class=3D"r b header" scope=3Dcol>Pr&nbsp;&gt;&nbsp;|t|</TH>
    <TH class=3D"r b header" scope=3Dcol>LSMEAN Number</TH></TR></THEAD>
  <TBODY>
  <TR>
    <TH class=3D"l rowheader" scope=3Drow>Highland</TH>
    <TD class=3D"r data">13.8528605</TD>
    <TD class=3D"r data">0.1853662</TD>
    <TD class=3D"r data">&lt;.0001</TD>
    <TD class=3D"r data">1</TD></TR>
  <TR>
    <TH class=3D"l rowheader" scope=3Drow>lowland</TH>
    <TD class=3D"r data">15.3907192</TD>
    <TD class=3D"r data">0.1718666</TD>
    <TD class=3D"r data">&lt;.0001</TD>
    <TD class=3D"r data">2</TD></TR>
  <TR>
    <TH class=3D"l rowheader" scope=3Drow>midland</TH>
    <TD class=3D"r data">14.6447268</TD>
    <TD class=3D"r data">0.2101847</TD>
    <TD class=3D"r data">&lt;.0001</TD>
    <TD class=3D"r data">3</TD></TR></TBODY></TABLE></DIV></DIV><BR><A=20
name=3DIDX137></A>
<DIV>
<DIV align=3Dcenter>
<TABLE class=3Dtable borderColor=3D#c1c1c1 cellSpacing=3D0 =
cellPadding=3D5 rules=3Dall=20
summary=3D"Procedure GLM: Difference Matrix" frame=3Dbox>
  <COLGROUP>
  <COL></COLGROUP>
  <COLGROUP>
  <COL>
  <COL>
  <COL></COLGROUP>
  <THEAD>
  <TR>
    <TH class=3D"c b header" colSpan=3D4 scope=3Dcolgroup>Least Squares =
Means for=20
      effect Agroeology<BR>Pr &gt; |t| for H0: =
LSMean(i)=3DLSMean(j)<BR>Dependent=20
      Variable: RW</TH></TR>
  <TR>
    <TH class=3D"l b header" scope=3Dcol>i/j</TH>
    <TH class=3D"r b header" scope=3Dcol>1</TH>
    <TH class=3D"r b header" scope=3Dcol>2</TH>
    <TH class=3D"r b header" scope=3Dcol>3</TH></TR></THEAD>
  <TBODY>
  <TR>
    <TH class=3D"l rowheader" scope=3Drow>1</TH>
    <TD class=3D"r data">&nbsp;</TD>
    <TD class=3D"r data">&lt;.0001</TD>
    <TD class=3D"r data">0.0103</TD></TR>
  <TR>
    <TH class=3D"l rowheader" scope=3Drow>2</TH>
    <TD class=3D"r data">&lt;.0001</TD>
    <TD class=3D"r data">&nbsp;</TD>
    <TD class=3D"r data">0.0141</TD></TR>
  <TR>
    <TH class=3D"l rowheader" scope=3Drow>3</TH>
    <TD class=3D"r data">0.0103</TD>
    <TD class=3D"r data">0.0141</TD>
    <TD class=3D"r =
data">&nbsp;</TD></TR></TBODY></TABLE></DIV></DIV><BR><A=20
name=3DIDX138></A>
<DIV>
<DIV class=3Dc><IMG class=3Dc style=3D"HEIGHT: 480px; WIDTH: 640px" =
border=3D0=20
alt=3D"Plot of RW least-squares means for Agroeology."=20
src=3D"file:///C:/Users/HP/AppData/Local/Temp/SAS%20Temporary%20Files/_TD=
11876_DESKTOP-GL8F2SO_/MeanPlot20.png">=20
</DIV></DIV><BR><A name=3DIDX139></A>
<DIV>
<DIV class=3Dc><IMG class=3Dc style=3D"HEIGHT: 480px; WIDTH: 480px" =
border=3D0=20
alt=3D"Plot of all pairwise RW least-squares means differences for =
Agroeology with Tukey-Kramer adjustment at significance level 0.05."=20
src=3D"file:///C:/Users/HP/AppData/Local/Temp/SAS%20Temporary%20Files/_TD=
11876_DESKTOP-GL8F2SO_/DiffPlot20.png">=20
</DIV></DIV><BR>
<P style=3D"PAGE-BREAK-AFTER: always"><BR></P>
<HR SIZE=3D3>
<A name=3DIDX140></A>
<TABLE class=3Dsystitleandfootercontainer cellSpacing=3D1 =
cellPadding=3D1 rules=3Dnone=20
width=3D"100%" summary=3D"Page Layout" border=3D0 frame=3Dvoid>
  <TBODY>
  <TR>
    <TD class=3D"c systemtitle">RW</TD></TR></TBODY></TABLE><BR>
<DIV class=3D"c proctitle">The GLM Procedure</DIV>
<DIV class=3D"c proctitle">Least Squares Means</DIV>
<DIV class=3D"c proctitle">Adjustment for Multiple Comparisons: =
Tukey-Kramer</DIV>
<P>
<DIV>
<DIV align=3Dcenter>
<TABLE class=3Dtable borderColor=3D#c1c1c1 cellSpacing=3D0 =
cellPadding=3D5 rules=3Dall=20
summary=3D"Procedure GLM: LSMeans" frame=3Dbox>
  <COLGROUP>
  <COL></COLGROUP>
  <COLGROUP>
  <COL>
  <COL>
  <COL>
  <COL></COLGROUP>
  <THEAD>
  <TR>
    <TH class=3D"l b header" rowSpan=3D2 scope=3Dcol>sex</TH>
    <TH class=3D"r b header" rowSpan=3D2 scope=3Dcol>RW LSMEAN</TH>
    <TH class=3D"r b header" rowSpan=3D2 =
scope=3Dcol>Standard<BR>Error</TH>
    <TH class=3D"c b header" scope=3Dcol>H0:LSMEAN=3D0</TH>
    <TH class=3D"c b header" scope=3Dcol>H0:LSMean1=3DLSMean2</TH></TR>
  <TR>
    <TH class=3D"r b header" scope=3Dcol>Pr&nbsp;&gt;&nbsp;|t|</TH>
    <TH class=3D"r b header" =
scope=3Dcol>Pr&nbsp;&gt;&nbsp;|t|</TH></TR></THEAD>
  <TBODY>
  <TR>
    <TH class=3D"l rowheader" scope=3Drow>F</TH>
    <TD class=3D"r data">14.4851932</TD>
    <TD class=3D"r data">0.1229823</TD>
    <TD class=3D"r data">&lt;.0001</TD>
    <TD class=3D"r data">0.2011</TD></TR>
  <TR>
    <TH class=3D"l rowheader" scope=3Drow>M</TH>
    <TD class=3D"r data">14.7736778</TD>
    <TD class=3D"r data">0.1942706</TD>
    <TD class=3D"r data">&lt;.0001</TD>
    <TD class=3D"r =
data">&nbsp;</TD></TR></TBODY></TABLE></DIV></DIV><BR><A=20
name=3DIDX141></A>
<DIV>
<DIV class=3Dc><IMG class=3Dc style=3D"HEIGHT: 480px; WIDTH: 640px" =
border=3D0=20
alt=3D"Plot of RW least-squares means for sex."=20
src=3D"file:///C:/Users/HP/AppData/Local/Temp/SAS%20Temporary%20Files/_TD=
11876_DESKTOP-GL8F2SO_/MeanPlot21.png">=20
</DIV></DIV><BR><A name=3DIDX142></A>
<DIV>
<DIV class=3Dc><IMG class=3Dc style=3D"HEIGHT: 480px; WIDTH: 480px" =
border=3D0=20
alt=3D"Plot of all pairwise RW least-squares means differences for sex =
with Tukey-Kramer adjustment at significance level 0.05."=20
src=3D"file:///C:/Users/HP/AppData/Local/Temp/SAS%20Temporary%20Files/_TD=
11876_DESKTOP-GL8F2SO_/DiffPlot21.png">=20
</DIV></DIV><BR>
<P style=3D"PAGE-BREAK-AFTER: always"><BR></P>
<HR SIZE=3D3>
<A name=3DIDX143></A>
<TABLE class=3Dsystitleandfootercontainer cellSpacing=3D1 =
cellPadding=3D1 rules=3Dnone=20
width=3D"100%" summary=3D"Page Layout" border=3D0 frame=3Dvoid>
  <TBODY>
  <TR>
    <TD class=3D"c systemtitle">RW</TD></TR></TBODY></TABLE><BR>
<DIV class=3D"c proctitle">The GLM Procedure</DIV>
<DIV class=3D"c proctitle">Least Squares Means</DIV>
<DIV class=3D"c proctitle">Adjustment for Multiple Comparisons: =
Tukey-Kramer</DIV>
<P>
<DIV>
<DIV align=3Dcenter>
<TABLE class=3Dtable borderColor=3D#c1c1c1 cellSpacing=3D0 =
cellPadding=3D5 rules=3Dall=20
summary=3D"Procedure GLM: LSMeans" frame=3Dbox>
  <COLGROUP>
  <COL></COLGROUP>
  <COLGROUP>
  <COL>
  <COL>
  <COL>
  <COL></COLGROUP>
  <THEAD>
  <TR>
    <TH class=3D"l b header" scope=3Dcol>Hbgenotype</TH>
    <TH class=3D"r b header" scope=3Dcol>RW LSMEAN</TH>
    <TH class=3D"r b header" scope=3Dcol>Standard<BR>Error</TH>
    <TH class=3D"r b header" scope=3Dcol>Pr&nbsp;&gt;&nbsp;|t|</TH>
    <TH class=3D"r b header" scope=3Dcol>LSMEAN Number</TH></TR></THEAD>
  <TBODY>
  <TR>
    <TH class=3D"l rowheader" scope=3Drow>AA</TH>
    <TD class=3D"r data">14.5157491</TD>
    <TD class=3D"r data">0.2033395</TD>
    <TD class=3D"r data">&lt;.0001</TD>
    <TD class=3D"r data">1</TD></TR>
  <TR>
    <TH class=3D"l rowheader" scope=3Drow>AB</TH>
    <TD class=3D"r data">14.6718777</TD>
    <TD class=3D"r data">0.1621008</TD>
    <TD class=3D"r data">&lt;.0001</TD>
    <TD class=3D"r data">2</TD></TR>
  <TR>
    <TH class=3D"l rowheader" scope=3Drow>BB</TH>
    <TD class=3D"r data">14.7006797</TD>
    <TD class=3D"r data">0.2374744</TD>
    <TD class=3D"r data">&lt;.0001</TD>
    <TD class=3D"r data">3</TD></TR></TBODY></TABLE></DIV></DIV><BR><A=20
name=3DIDX144></A>
<DIV>
<DIV align=3Dcenter>
<TABLE class=3Dtable borderColor=3D#c1c1c1 cellSpacing=3D0 =
cellPadding=3D5 rules=3Dall=20
summary=3D"Procedure GLM: Difference Matrix" frame=3Dbox>
  <COLGROUP>
  <COL></COLGROUP>
  <COLGROUP>
  <COL>
  <COL>
  <COL></COLGROUP>
  <THEAD>
  <TR>
    <TH class=3D"c b header" colSpan=3D4 scope=3Dcolgroup>Least Squares =
Means for=20
      effect Hbgenotype<BR>Pr &gt; |t| for H0: =
LSMean(i)=3DLSMean(j)<BR>Dependent=20
      Variable: RW</TH></TR>
  <TR>
    <TH class=3D"l b header" scope=3Dcol>i/j</TH>
    <TH class=3D"r b header" scope=3Dcol>1</TH>
    <TH class=3D"r b header" scope=3Dcol>2</TH>
    <TH class=3D"r b header" scope=3Dcol>3</TH></TR></THEAD>
  <TBODY>
  <TR>
    <TH class=3D"l rowheader" scope=3Drow>1</TH>
    <TD class=3D"r data">&nbsp;</TD>
    <TD class=3D"r data">0.8200</TD>
    <TD class=3D"r data">0.8248</TD></TR>
  <TR>
    <TH class=3D"l rowheader" scope=3Drow>2</TH>
    <TD class=3D"r data">0.8200</TD>
    <TD class=3D"r data">&nbsp;</TD>
    <TD class=3D"r data">0.9945</TD></TR>
  <TR>
    <TH class=3D"l rowheader" scope=3Drow>3</TH>
    <TD class=3D"r data">0.8248</TD>
    <TD class=3D"r data">0.9945</TD>
    <TD class=3D"r =
data">&nbsp;</TD></TR></TBODY></TABLE></DIV></DIV><BR><A=20
name=3DIDX145></A>
<DIV>
<DIV class=3Dc><IMG class=3Dc style=3D"HEIGHT: 480px; WIDTH: 640px" =
border=3D0=20
alt=3D"Plot of RW least-squares means for Hbgenotype."=20
src=3D"file:///C:/Users/HP/AppData/Local/Temp/SAS%20Temporary%20Files/_TD=
11876_DESKTOP-GL8F2SO_/MeanPlot22.png">=20
</DIV></DIV><BR><A name=3DIDX146></A>
<DIV>
<DIV class=3Dc><IMG class=3Dc style=3D"HEIGHT: 480px; WIDTH: 480px" =
border=3D0=20
alt=3D"Plot of all pairwise RW least-squares means differences for =
Hbgenotype with Tukey-Kramer adjustment at significance level 0.05."=20
src=3D"file:///C:/Users/HP/AppData/Local/Temp/SAS%20Temporary%20Files/_TD=
11876_DESKTOP-GL8F2SO_/DiffPlot22.png">=20
</DIV></DIV><BR>
<P style=3D"PAGE-BREAK-AFTER: always"><BR></P>
<HR SIZE=3D3>
<A name=3DIDX147></A>
<TABLE class=3Dsystitleandfootercontainer cellSpacing=3D1 =
cellPadding=3D1 rules=3Dnone=20
width=3D"100%" summary=3D"Page Layout" border=3D0 frame=3Dvoid>
  <TBODY>
  <TR>
    <TD class=3D"c systemtitle">RW</TD></TR></TBODY></TABLE><BR>
<DIV class=3D"c proctitle">The GLM Procedure</DIV>
<DIV class=3D"c proctitle">Least Squares Means</DIV>
<DIV class=3D"c proctitle">Adjustment for Multiple Comparisons: =
Tukey-Kramer</DIV>
<P>
<DIV>
<DIV align=3Dcenter>
<TABLE class=3Dtable borderColor=3D#c1c1c1 cellSpacing=3D0 =
cellPadding=3D5 rules=3Dall=20
summary=3D"Procedure GLM: LSMeans" frame=3Dbox>
  <COLGROUP>
  <COL>
  <COL></COLGROUP>
  <COLGROUP>
  <COL>
  <COL>
  <COL>
  <COL></COLGROUP>
  <THEAD>
  <TR>
    <TH class=3D"l b header" scope=3Dcol>Agroeology</TH>
    <TH class=3D"l b header" scope=3Dcol>Hbgenotype</TH>
    <TH class=3D"r b header" scope=3Dcol>RW LSMEAN</TH>
    <TH class=3D"r b header" scope=3Dcol>Standard<BR>Error</TH>
    <TH class=3D"r b header" scope=3Dcol>Pr&nbsp;&gt;&nbsp;|t|</TH>
    <TH class=3D"r b header" scope=3Dcol>LSMEAN Number</TH></TR></THEAD>
  <TBODY>
  <TR>
    <TH class=3D"l rowheader" scope=3Drow>Highland</TH>
    <TH class=3D"l rowheader" scope=3Drow>AA</TH>
    <TD class=3D"r data">13.8599775</TD>
    <TD class=3D"r data">0.2691694</TD>
    <TD class=3D"r data">&lt;.0001</TD>
    <TD class=3D"r data">1</TD></TR>
  <TR>
    <TH class=3D"l rowheader" scope=3Drow>Highland</TH>
    <TH class=3D"l rowheader" scope=3Drow>AB</TH>
    <TD class=3D"r data">13.6795206</TD>
    <TD class=3D"r data">0.2940596</TD>
    <TD class=3D"r data">&lt;.0001</TD>
    <TD class=3D"r data">2</TD></TR>
  <TR>
    <TH class=3D"l rowheader" scope=3Drow>Highland</TH>
    <TH class=3D"l rowheader" scope=3Drow>BB</TH>
    <TD class=3D"r data">14.0190833</TD>
    <TD class=3D"r data">0.3877142</TD>
    <TD class=3D"r data">&lt;.0001</TD>
    <TD class=3D"r data">3</TD></TR>
  <TR>
    <TH class=3D"l rowheader" scope=3Drow>lowland</TH>
    <TH class=3D"l rowheader" scope=3Drow>AA</TH>
    <TD class=3D"r data">15.3334543</TD>
    <TD class=3D"r data">0.3405631</TD>
    <TD class=3D"r data">&lt;.0001</TD>
    <TD class=3D"r data">4</TD></TR>
  <TR>
    <TH class=3D"l rowheader" scope=3Drow>lowland</TH>
    <TH class=3D"l rowheader" scope=3Drow>AB</TH>
    <TD class=3D"r data">15.4220948</TD>
    <TD class=3D"r data">0.2492869</TD>
    <TD class=3D"r data">&lt;.0001</TD>
    <TD class=3D"r data">5</TD></TR>
  <TR>
    <TH class=3D"l rowheader" scope=3Drow>lowland</TH>
    <TH class=3D"l rowheader" scope=3Drow>BB</TH>
    <TD class=3D"r data">15.4166086</TD>
    <TD class=3D"r data">0.2961687</TD>
    <TD class=3D"r data">&lt;.0001</TD>
    <TD class=3D"r data">6</TD></TR>
  <TR>
    <TH class=3D"l rowheader" scope=3Drow>midland</TH>
    <TH class=3D"l rowheader" scope=3Drow>AA</TH>
    <TD class=3D"r data">14.3538156</TD>
    <TD class=3D"r data">0.3145622</TD>
    <TD class=3D"r data">&lt;.0001</TD>
    <TD class=3D"r data">7</TD></TR>
  <TR>
    <TH class=3D"l rowheader" scope=3Drow>midland</TH>
    <TH class=3D"l rowheader" scope=3Drow>AB</TH>
    <TD class=3D"r data">14.9140177</TD>
    <TD class=3D"r data">0.2157535</TD>
    <TD class=3D"r data">&lt;.0001</TD>
    <TD class=3D"r data">8</TD></TR>
  <TR>
    <TH class=3D"l rowheader" scope=3Drow>midland</TH>
    <TH class=3D"l rowheader" scope=3Drow>BB</TH>
    <TD class=3D"r data">14.6663472</TD>
    <TD class=3D"r data">0.5020951</TD>
    <TD class=3D"r data">&lt;.0001</TD>
    <TD class=3D"r data">9</TD></TR></TBODY></TABLE></DIV></DIV><BR><A=20
name=3DIDX148></A>
<DIV>
<DIV align=3Dcenter>
<TABLE class=3Dtable borderColor=3D#c1c1c1 cellSpacing=3D0 =
cellPadding=3D5 rules=3Dall=20
summary=3D"Procedure GLM: Difference Matrix" frame=3Dbox>
  <COLGROUP>
  <COL></COLGROUP>
  <COLGROUP>
  <COL>
  <COL>
  <COL>
  <COL>
  <COL>
  <COL>
  <COL>
  <COL>
  <COL></COLGROUP>
  <THEAD>
  <TR>
    <TH class=3D"c b header" colSpan=3D10 scope=3Dcolgroup>Least Squares =
Means for=20
      effect Agroeolog*Hbgenotype<BR>Pr &gt; |t| for H0:=20
      LSMean(i)=3DLSMean(j)<BR>Dependent Variable: RW</TH></TR>
  <TR>
    <TH class=3D"l b header" scope=3Dcol>i/j</TH>
    <TH class=3D"r b header" scope=3Dcol>1</TH>
    <TH class=3D"r b header" scope=3Dcol>2</TH>
    <TH class=3D"r b header" scope=3Dcol>3</TH>
    <TH class=3D"r b header" scope=3Dcol>4</TH>
    <TH class=3D"r b header" scope=3Dcol>5</TH>
    <TH class=3D"r b header" scope=3Dcol>6</TH>
    <TH class=3D"r b header" scope=3Dcol>7</TH>
    <TH class=3D"r b header" scope=3Dcol>8</TH>
    <TH class=3D"r b header" scope=3Dcol>9</TH></TR></THEAD>
  <TBODY>
  <TR>
    <TH class=3D"l rowheader" scope=3Drow>1</TH>
    <TD class=3D"r data">&nbsp;</TD>
    <TD class=3D"r data">1.0000</TD>
    <TD class=3D"r data">1.0000</TD>
    <TD class=3D"r data">0.0060</TD>
    <TD class=3D"r data">0.0010</TD>
    <TD class=3D"r data">0.0042</TD>
    <TD class=3D"r data">0.9358</TD>
    <TD class=3D"r data">0.0624</TD>
    <TD class=3D"r data">0.8909</TD></TR>
  <TR>
    <TH class=3D"l rowheader" scope=3Drow>2</TH>
    <TD class=3D"r data">1.0000</TD>
    <TD class=3D"r data">&nbsp;</TD>
    <TD class=3D"r data">0.9988</TD>
    <TD class=3D"r data">0.0090</TD>
    <TD class=3D"r data">0.0001</TD>
    <TD class=3D"r data">0.0015</TD>
    <TD class=3D"r data">0.8221</TD>
    <TD class=3D"r data">0.0106</TD>
    <TD class=3D"r data">0.7485</TD></TR>
  <TR>
    <TH class=3D"l rowheader" scope=3Drow>3</TH>
    <TD class=3D"r data">1.0000</TD>
    <TD class=3D"r data">0.9988</TD>
    <TD class=3D"r data">&nbsp;</TD>
    <TD class=3D"r data">0.2159</TD>
    <TD class=3D"r data">0.0644</TD>
    <TD class=3D"r data">0.1004</TD>
    <TD class=3D"r data">0.9991</TD>
    <TD class=3D"r data">0.5333</TD>
    <TD class=3D"r data">0.9821</TD></TR>
  <TR>
    <TH class=3D"l rowheader" scope=3Drow>4</TH>
    <TD class=3D"r data">0.0060</TD>
    <TD class=3D"r data">0.0090</TD>
    <TD class=3D"r data">0.2159</TD>
    <TD class=3D"r data">&nbsp;</TD>
    <TD class=3D"r data">1.0000</TD>
    <TD class=3D"r data">1.0000</TD>
    <TD class=3D"r data">0.3811</TD>
    <TD class=3D"r data">0.9814</TD>
    <TD class=3D"r data">0.9738</TD></TR>
  <TR>
    <TH class=3D"l rowheader" scope=3Drow>5</TH>
    <TD class=3D"r data">0.0010</TD>
    <TD class=3D"r data">0.0001</TD>
    <TD class=3D"r data">0.0644</TD>
    <TD class=3D"r data">1.0000</TD>
    <TD class=3D"r data">&nbsp;</TD>
    <TD class=3D"r data">1.0000</TD>
    <TD class=3D"r data">0.1682</TD>
    <TD class=3D"r data">0.8004</TD>
    <TD class=3D"r data">0.9154</TD></TR>
  <TR>
    <TH class=3D"l rowheader" scope=3Drow>6</TH>
    <TD class=3D"r data">0.0042</TD>
    <TD class=3D"r data">0.0015</TD>
    <TD class=3D"r data">0.1004</TD>
    <TD class=3D"r data">1.0000</TD>
    <TD class=3D"r data">1.0000</TD>
    <TD class=3D"r data">&nbsp;</TD>
    <TD class=3D"r data">0.2578</TD>
    <TD class=3D"r data">0.9073</TD>
    <TD class=3D"r data">0.9318</TD></TR>
  <TR>
    <TH class=3D"l rowheader" scope=3Drow>7</TH>
    <TD class=3D"r data">0.9358</TD>
    <TD class=3D"r data">0.8221</TD>
    <TD class=3D"r data">0.9991</TD>
    <TD class=3D"r data">0.3811</TD>
    <TD class=3D"r data">0.1682</TD>
    <TD class=3D"r data">0.2578</TD>
    <TD class=3D"r data">&nbsp;</TD>
    <TD class=3D"r data">0.8688</TD>
    <TD class=3D"r data">0.9998</TD></TR>
  <TR>
    <TH class=3D"l rowheader" scope=3Drow>8</TH>
    <TD class=3D"r data">0.0624</TD>
    <TD class=3D"r data">0.0106</TD>
    <TD class=3D"r data">0.5333</TD>
    <TD class=3D"r data">0.9814</TD>
    <TD class=3D"r data">0.8004</TD>
    <TD class=3D"r data">0.9073</TD>
    <TD class=3D"r data">0.8688</TD>
    <TD class=3D"r data">&nbsp;</TD>
    <TD class=3D"r data">1.0000</TD></TR>
  <TR>
    <TH class=3D"l rowheader" scope=3Drow>9</TH>
    <TD class=3D"r data">0.8909</TD>
    <TD class=3D"r data">0.7485</TD>
    <TD class=3D"r data">0.9821</TD>
    <TD class=3D"r data">0.9738</TD>
    <TD class=3D"r data">0.9154</TD>
    <TD class=3D"r data">0.9318</TD>
    <TD class=3D"r data">0.9998</TD>
    <TD class=3D"r data">1.0000</TD>
    <TD class=3D"r =
data">&nbsp;</TD></TR></TBODY></TABLE></DIV></DIV><BR><A=20
name=3DIDX149></A>
<DIV>
<DIV class=3Dc><IMG class=3Dc style=3D"HEIGHT: 480px; WIDTH: 640px" =
border=3D0=20
alt=3D"Plot of RW least-squares means for Agroeolog*Hbgenotype."=20
src=3D"file:///C:/Users/HP/AppData/Local/Temp/SAS%20Temporary%20Files/_TD=
11876_DESKTOP-GL8F2SO_/MeanPlot23.png">=20
</DIV></DIV><BR><A name=3DIDX150></A>
<DIV>
<DIV class=3Dc><IMG class=3Dc style=3D"HEIGHT: 480px; WIDTH: 480px" =
border=3D0=20
alt=3D"Plot of all pairwise RW least-squares means differences for =
Agroeolog*Hbgenotype with Tukey-Kramer adjustment at significance level =
0.05."=20
src=3D"file:///C:/Users/HP/AppData/Local/Temp/SAS%20Temporary%20Files/_TD=
11876_DESKTOP-GL8F2SO_/DiffPlot23.png">=20
</DIV></DIV><BR>
<P style=3D"PAGE-BREAK-AFTER: always"><BR></P>
<HR SIZE=3D3>
<A name=3DIDX151></A>
<TABLE class=3Dsystitleandfootercontainer cellSpacing=3D1 =
cellPadding=3D1 rules=3Dnone=20
width=3D"100%" summary=3D"Page Layout" border=3D0 frame=3Dvoid>
  <TBODY>
  <TR>
    <TD class=3D"c systemtitle">RW</TD></TR></TBODY></TABLE><BR>
<DIV class=3D"c proctitle">The GLM Procedure</DIV>
<DIV class=3D"c proctitle">Least Squares Means</DIV>
<DIV class=3D"c proctitle">Adjustment for Multiple Comparisons: =
Tukey-Kramer</DIV>
<P>
<DIV>
<DIV align=3Dcenter>
<TABLE class=3Dtable borderColor=3D#c1c1c1 cellSpacing=3D0 =
cellPadding=3D5 rules=3Dall=20
summary=3D"Procedure GLM: LSMeans" frame=3Dbox>
  <COLGROUP>
  <COL>
  <COL></COLGROUP>
  <COLGROUP>
  <COL>
  <COL>
  <COL>
  <COL></COLGROUP>
  <THEAD>
  <TR>
    <TH class=3D"l b header" scope=3Dcol>sex</TH>
    <TH class=3D"l b header" scope=3Dcol>Hbgenotype</TH>
    <TH class=3D"r b header" scope=3Dcol>RW LSMEAN</TH>
    <TH class=3D"r b header" scope=3Dcol>Standard<BR>Error</TH>
    <TH class=3D"r b header" scope=3Dcol>Pr&nbsp;&gt;&nbsp;|t|</TH>
    <TH class=3D"r b header" scope=3Dcol>LSMEAN Number</TH></TR></THEAD>
  <TBODY>
  <TR>
    <TH class=3D"l rowheader" scope=3Drow>F</TH>
    <TH class=3D"l rowheader" scope=3Drow>AA</TH>
    <TD class=3D"r data">14.4679572</TD>
    <TD class=3D"r data">0.1833010</TD>
    <TD class=3D"r data">&lt;.0001</TD>
    <TD class=3D"r data">1</TD></TR>
  <TR>
    <TH class=3D"l rowheader" scope=3Drow>F</TH>
    <TH class=3D"l rowheader" scope=3Drow>AB</TH>
    <TD class=3D"r data">14.3696370</TD>
    <TD class=3D"r data">0.1564559</TD>
    <TD class=3D"r data">&lt;.0001</TD>
    <TD class=3D"r data">2</TD></TR>
  <TR>
    <TH class=3D"l rowheader" scope=3Drow>F</TH>
    <TH class=3D"l rowheader" scope=3Drow>BB</TH>
    <TD class=3D"r data">14.6179854</TD>
    <TD class=3D"r data">0.2793637</TD>
    <TD class=3D"r data">&lt;.0001</TD>
    <TD class=3D"r data">3</TD></TR>
  <TR>
    <TH class=3D"l rowheader" scope=3Drow>M</TH>
    <TH class=3D"l rowheader" scope=3Drow>AA</TH>
    <TD class=3D"r data">14.5635410</TD>
    <TD class=3D"r data">0.3611726</TD>
    <TD class=3D"r data">&lt;.0001</TD>
    <TD class=3D"r data">4</TD></TR>
  <TR>
    <TH class=3D"l rowheader" scope=3Drow>M</TH>
    <TH class=3D"l rowheader" scope=3Drow>AB</TH>
    <TD class=3D"r data">14.9741185</TD>
    <TD class=3D"r data">0.2805865</TD>
    <TD class=3D"r data">&lt;.0001</TD>
    <TD class=3D"r data">5</TD></TR>
  <TR>
    <TH class=3D"l rowheader" scope=3Drow>M</TH>
    <TH class=3D"l rowheader" scope=3Drow>BB</TH>
    <TD class=3D"r data">14.7833740</TD>
    <TD class=3D"r data">0.3612410</TD>
    <TD class=3D"r data">&lt;.0001</TD>
    <TD class=3D"r data">6</TD></TR></TBODY></TABLE></DIV></DIV><BR><A=20
name=3DIDX152></A>
<DIV>
<DIV align=3Dcenter>
<TABLE class=3Dtable borderColor=3D#c1c1c1 cellSpacing=3D0 =
cellPadding=3D5 rules=3Dall=20
summary=3D"Procedure GLM: Difference Matrix" frame=3Dbox>
  <COLGROUP>
  <COL></COLGROUP>
  <COLGROUP>
  <COL>
  <COL>
  <COL>
  <COL>
  <COL>
  <COL></COLGROUP>
  <THEAD>
  <TR>
    <TH class=3D"c b header" colSpan=3D7 scope=3Dcolgroup>Least Squares =
Means for=20
      effect sex*Hbgenotype<BR>Pr &gt; |t| for H0:=20
      LSMean(i)=3DLSMean(j)<BR>Dependent Variable: RW</TH></TR>
  <TR>
    <TH class=3D"l b header" scope=3Dcol>i/j</TH>
    <TH class=3D"r b header" scope=3Dcol>1</TH>
    <TH class=3D"r b header" scope=3Dcol>2</TH>
    <TH class=3D"r b header" scope=3Dcol>3</TH>
    <TH class=3D"r b header" scope=3Dcol>4</TH>
    <TH class=3D"r b header" scope=3Dcol>5</TH>
    <TH class=3D"r b header" scope=3Dcol>6</TH></TR></THEAD>
  <TBODY>
  <TR>
    <TH class=3D"l rowheader" scope=3Drow>1</TH>
    <TD class=3D"r data">&nbsp;</TD>
    <TD class=3D"r data">0.9985</TD>
    <TD class=3D"r data">0.9977</TD>
    <TD class=3D"r data">0.9999</TD>
    <TD class=3D"r data">0.6581</TD>
    <TD class=3D"r data">0.9709</TD></TR>
  <TR>
    <TH class=3D"l rowheader" scope=3Drow>2</TH>
    <TD class=3D"r data">0.9985</TD>
    <TD class=3D"r data">&nbsp;</TD>
    <TD class=3D"r data">0.9714</TD>
    <TD class=3D"r data">0.9964</TD>
    <TD class=3D"r data">0.4055</TD>
    <TD class=3D"r data">0.8999</TD></TR>
  <TR>
    <TH class=3D"l rowheader" scope=3Drow>3</TH>
    <TD class=3D"r data">0.9977</TD>
    <TD class=3D"r data">0.9714</TD>
    <TD class=3D"r data">&nbsp;</TD>
    <TD class=3D"r data">1.0000</TD>
    <TD class=3D"r data">0.9463</TD>
    <TD class=3D"r data">0.9990</TD></TR>
  <TR>
    <TH class=3D"l rowheader" scope=3Drow>4</TH>
    <TD class=3D"r data">0.9999</TD>
    <TD class=3D"r data">0.9964</TD>
    <TD class=3D"r data">1.0000</TD>
    <TD class=3D"r data">&nbsp;</TD>
    <TD class=3D"r data">0.9467</TD>
    <TD class=3D"r data">0.9981</TD></TR>
  <TR>
    <TH class=3D"l rowheader" scope=3Drow>5</TH>
    <TD class=3D"r data">0.6581</TD>
    <TD class=3D"r data">0.4055</TD>
    <TD class=3D"r data">0.9463</TD>
    <TD class=3D"r data">0.9467</TD>
    <TD class=3D"r data">&nbsp;</TD>
    <TD class=3D"r data">0.9984</TD></TR>
  <TR>
    <TH class=3D"l rowheader" scope=3Drow>6</TH>
    <TD class=3D"r data">0.9709</TD>
    <TD class=3D"r data">0.8999</TD>
    <TD class=3D"r data">0.9990</TD>
    <TD class=3D"r data">0.9981</TD>
    <TD class=3D"r data">0.9984</TD>
    <TD class=3D"r =
data">&nbsp;</TD></TR></TBODY></TABLE></DIV></DIV><BR><A=20
name=3DIDX153></A>
<DIV>
<DIV class=3Dc><IMG class=3Dc style=3D"HEIGHT: 480px; WIDTH: 640px" =
border=3D0=20
alt=3D"Plot of RW least-squares means for sex*Hbgenotype."=20
src=3D"file:///C:/Users/HP/AppData/Local/Temp/SAS%20Temporary%20Files/_TD=
11876_DESKTOP-GL8F2SO_/MeanPlot24.png">=20
</DIV></DIV><BR><A name=3DIDX154></A>
<DIV>
<DIV class=3Dc><IMG class=3Dc style=3D"HEIGHT: 480px; WIDTH: 480px" =
border=3D0=20
alt=3D"Plot of all pairwise RW least-squares means differences for =
sex*Hbgenotype with Tukey-Kramer adjustment at significance level 0.05." =

src=3D"file:///C:/Users/HP/AppData/Local/Temp/SAS%20Temporary%20Files/_TD=
11876_DESKTOP-GL8F2SO_/DiffPlot24.png">=20
</DIV></DIV><BR></DIV>
<DIV class=3Dbranch>
<P style=3D"PAGE-BREAK-AFTER: always"><BR></P>
<HR SIZE=3D3>
<A name=3DIDX155></A>
<TABLE class=3Dsystitleandfootercontainer cellSpacing=3D1 =
cellPadding=3D1 rules=3Dnone=20
width=3D"100%" summary=3D"Page Layout" border=3D0 frame=3Dvoid>
  <TBODY>
  <TR>
    <TD class=3D"c systemtitle">RH</TD></TR></TBODY></TABLE><BR>
<DIV class=3D"c proctitle">The GLM Procedure</DIV>
<P>
<DIV>
<DIV align=3Dcenter>
<TABLE class=3Dtable borderColor=3D#c1c1c1 cellSpacing=3D0 =
cellPadding=3D5 rules=3Dall=20
summary=3D"Procedure GLM: Class Levels" frame=3Dbox>
  <COLGROUP>
  <COL></COLGROUP>
  <COLGROUP>
  <COL>
  <COL></COLGROUP>
  <THEAD>
  <TR>
    <TH class=3D"c b header" colSpan=3D3 scope=3Dcolgroup>Class Level=20
  Information</TH></TR>
  <TR>
    <TH class=3D"l b header" scope=3Dcol>Class</TH>
    <TH class=3D"r b header" scope=3Dcol>Levels</TH>
    <TH class=3D"l b header" scope=3Dcol>Values</TH></TR></THEAD>
  <TBODY>
  <TR>
    <TH class=3D"l rowheader" scope=3Drow>Agroeology</TH>
    <TD class=3D"r data">3</TD>
    <TD class=3D"l data">Highland lowland midland</TD></TR>
  <TR>
    <TH class=3D"l rowheader" scope=3Drow>sex</TH>
    <TD class=3D"r data">2</TD>
    <TD class=3D"l data">F M</TD></TR>
  <TR>
    <TH class=3D"l rowheader" scope=3Drow>Hbgenotype</TH>
    <TD class=3D"r data">3</TD>
    <TD class=3D"l data">AA AB =
BB</TD></TR></TBODY></TABLE></DIV></DIV><BR><A=20
name=3DIDX156></A>
<DIV>
<DIV align=3Dcenter>
<TABLE class=3Dtable borderColor=3D#c1c1c1 cellSpacing=3D0 =
cellPadding=3D5 rules=3Dall=20
summary=3D"Procedure GLM: Number of Observations" frame=3Dbox>
  <COLGROUP>
  <COL>
  <COL></COLGROUP>
  <TBODY>
  <TR>
    <TH class=3D"l rowheader" scope=3Drow>Number of Observations =
Read</TH>
    <TD class=3D"r data">225</TD></TR>
  <TR>
    <TH class=3D"l rowheader" scope=3Drow>Number of Observations =
Used</TH>
    <TD class=3D"r data">225</TD></TR></TBODY></TABLE></DIV></DIV><BR>
<P style=3D"PAGE-BREAK-AFTER: always"><BR></P>
<HR SIZE=3D3>
<A name=3DIDX157></A>
<TABLE class=3Dsystitleandfootercontainer cellSpacing=3D1 =
cellPadding=3D1 rules=3Dnone=20
width=3D"100%" summary=3D"Page Layout" border=3D0 frame=3Dvoid>
  <TBODY>
  <TR>
    <TD class=3D"c systemtitle">RH</TD></TR></TBODY></TABLE><BR>
<DIV class=3D"c proctitle">The GLM Procedure</DIV>
<DIV class=3D"c proctitle">&nbsp;</DIV>
<DIV class=3D"c proctitle">Dependent Variable: RH </DIV>
<P>
<DIV>
<DIV align=3Dcenter>
<TABLE class=3Dtable borderColor=3D#c1c1c1 cellSpacing=3D0 =
cellPadding=3D5 rules=3Dall=20
summary=3D"Procedure GLM: Overall ANOVA" frame=3Dbox>
  <COLGROUP>
  <COL></COLGROUP>
  <COLGROUP>
  <COL>
  <COL>
  <COL>
  <COL>
  <COL></COLGROUP>
  <THEAD>
  <TR>
    <TH class=3D"l b header" scope=3Dcol>Source</TH>
    <TH class=3D"r b header" scope=3Dcol>DF</TH>
    <TH class=3D"r b header" scope=3Dcol>Sum of Squares</TH>
    <TH class=3D"r b header" scope=3Dcol>Mean Square</TH>
    <TH class=3D"r b header" scope=3Dcol>F Value</TH>
    <TH class=3D"r b header" =
scope=3Dcol>Pr&nbsp;&gt;&nbsp;F</TH></TR></THEAD>
  <TBODY>
  <TR>
    <TH class=3D"l rowheader" scope=3Drow>Model</TH>
    <TD class=3D"r data">11</TD>
    <TD class=3D"r data">1461.972010</TD>
    <TD class=3D"r data">132.906546</TD>
    <TD class=3D"r data">12.33</TD>
    <TD class=3D"r data">&lt;.0001</TD></TR>
  <TR>
    <TH class=3D"l rowheader" scope=3Drow>Error</TH>
    <TD class=3D"r data">213</TD>
    <TD class=3D"r data">2295.787990</TD>
    <TD class=3D"r data">10.778347</TD>
    <TD class=3D"r data">&nbsp;</TD>
    <TD class=3D"r data">&nbsp;</TD></TR>
  <TR>
    <TH class=3D"l rowheader" scope=3Drow>Corrected Total</TH>
    <TD class=3D"r data">224</TD>
    <TD class=3D"r data">3757.760000</TD>
    <TD class=3D"r data">&nbsp;</TD>
    <TD class=3D"r data">&nbsp;</TD>
    <TD class=3D"r =
data">&nbsp;</TD></TR></TBODY></TABLE></DIV></DIV><BR><A=20
name=3DIDX158></A>
<DIV>
<DIV align=3Dcenter>
<TABLE class=3Dtable borderColor=3D#c1c1c1 cellSpacing=3D0 =
cellPadding=3D5 rules=3Dall=20
summary=3D"Procedure GLM: Fit Statistics" frame=3Dbox>
  <COLGROUP>
  <COL>
  <COL>
  <COL>
  <COL></COLGROUP>
  <THEAD>
  <TR>
    <TH class=3D"r b header" scope=3Dcol>R-Square</TH>
    <TH class=3D"r b header" scope=3Dcol>Coeff Var</TH>
    <TH class=3D"r b header" scope=3Dcol>Root MSE</TH>
    <TH class=3D"r b header" scope=3Dcol>RH&nbsp;Mean</TH></TR></THEAD>
  <TBODY>
  <TR>
    <TD class=3D"r data">0.389054</TD>
    <TD class=3D"r data">4.983363</TD>
    <TD class=3D"r data">3.283039</TD>
    <TD class=3D"r =
data">65.88000</TD></TR></TBODY></TABLE></DIV></DIV><BR><A=20
name=3DIDX159></A>
<DIV>
<DIV align=3Dcenter>
<TABLE class=3Dtable borderColor=3D#c1c1c1 cellSpacing=3D0 =
cellPadding=3D5 rules=3Dall=20
summary=3D"Procedure GLM: Type I Model ANOVA" frame=3Dbox>
  <COLGROUP>
  <COL></COLGROUP>
  <COLGROUP>
  <COL>
  <COL>
  <COL>
  <COL>
  <COL></COLGROUP>
  <THEAD>
  <TR>
    <TH class=3D"l b header" scope=3Dcol>Source</TH>
    <TH class=3D"r b header" scope=3Dcol>DF</TH>
    <TH class=3D"r b header" scope=3Dcol>Type I SS</TH>
    <TH class=3D"r b header" scope=3Dcol>Mean Square</TH>
    <TH class=3D"r b header" scope=3Dcol>F Value</TH>
    <TH class=3D"r b header" =
scope=3Dcol>Pr&nbsp;&gt;&nbsp;F</TH></TR></THEAD>
  <TBODY>
  <TR>
    <TH class=3D"l rowheader" scope=3Drow>Agroeology</TH>
    <TD class=3D"r data">2</TD>
    <TD class=3D"r data">709.5200000</TD>
    <TD class=3D"r data">354.7600000</TD>
    <TD class=3D"r data">32.91</TD>
    <TD class=3D"r data">&lt;.0001</TD></TR>
  <TR>
    <TH class=3D"l rowheader" scope=3Drow>sex</TH>
    <TD class=3D"r data">1</TD>
    <TD class=3D"r data">394.9872027</TD>
    <TD class=3D"r data">394.9872027</TD>
    <TD class=3D"r data">36.65</TD>
    <TD class=3D"r data">&lt;.0001</TD></TR>
  <TR>
    <TH class=3D"l rowheader" scope=3Drow>Hbgenotype</TH>
    <TD class=3D"r data">2</TD>
    <TD class=3D"r data">237.4460147</TD>
    <TD class=3D"r data">118.7230073</TD>
    <TD class=3D"r data">11.01</TD>
    <TD class=3D"r data">&lt;.0001</TD></TR>
  <TR>
    <TH class=3D"l rowheader" scope=3Drow>Agroeolog*Hbgenotype</TH>
    <TD class=3D"r data">4</TD>
    <TD class=3D"r data">73.9036268</TD>
    <TD class=3D"r data">18.4759067</TD>
    <TD class=3D"r data">1.71</TD>
    <TD class=3D"r data">0.1480</TD></TR>
  <TR>
    <TH class=3D"l rowheader" scope=3Drow>sex*Hbgenotype</TH>
    <TD class=3D"r data">2</TD>
    <TD class=3D"r data">46.1151655</TD>
    <TD class=3D"r data">23.0575827</TD>
    <TD class=3D"r data">2.14</TD>
    <TD class=3D"r =
data">0.1203</TD></TR></TBODY></TABLE></DIV></DIV><BR><A=20
name=3DIDX160></A>
<DIV>
<DIV align=3Dcenter>
<TABLE class=3Dtable borderColor=3D#c1c1c1 cellSpacing=3D0 =
cellPadding=3D5 rules=3Dall=20
summary=3D"Procedure GLM: Type III Model ANOVA" frame=3Dbox>
  <COLGROUP>
  <COL></COLGROUP>
  <COLGROUP>
  <COL>
  <COL>
  <COL>
  <COL>
  <COL></COLGROUP>
  <THEAD>
  <TR>
    <TH class=3D"l b header" scope=3Dcol>Source</TH>
    <TH class=3D"r b header" scope=3Dcol>DF</TH>
    <TH class=3D"r b header" scope=3Dcol>Type III SS</TH>
    <TH class=3D"r b header" scope=3Dcol>Mean Square</TH>
    <TH class=3D"r b header" scope=3Dcol>F Value</TH>
    <TH class=3D"r b header" =
scope=3Dcol>Pr&nbsp;&gt;&nbsp;F</TH></TR></THEAD>
  <TBODY>
  <TR>
    <TH class=3D"l rowheader" scope=3Drow>Agroeology</TH>
    <TD class=3D"r data">2</TD>
    <TD class=3D"r data">534.3300906</TD>
    <TD class=3D"r data">267.1650453</TD>
    <TD class=3D"r data">24.79</TD>
    <TD class=3D"r data">&lt;.0001</TD></TR>
  <TR>
    <TH class=3D"l rowheader" scope=3Drow>sex</TH>
    <TD class=3D"r data">1</TD>
    <TD class=3D"r data">253.9129814</TD>
    <TD class=3D"r data">253.9129814</TD>
    <TD class=3D"r data">23.56</TD>
    <TD class=3D"r data">&lt;.0001</TD></TR>
  <TR>
    <TH class=3D"l rowheader" scope=3Drow>Hbgenotype</TH>
    <TD class=3D"r data">2</TD>
    <TD class=3D"r data">232.8349106</TD>
    <TD class=3D"r data">116.4174553</TD>
    <TD class=3D"r data">10.80</TD>
    <TD class=3D"r data">&lt;.0001</TD></TR>
  <TR>
    <TH class=3D"l rowheader" scope=3Drow>Agroeolog*Hbgenotype</TH>
    <TD class=3D"r data">4</TD>
    <TD class=3D"r data">68.0147993</TD>
    <TD class=3D"r data">17.0036998</TD>
    <TD class=3D"r data">1.58</TD>
    <TD class=3D"r data">0.1814</TD></TR>
  <TR>
    <TH class=3D"l rowheader" scope=3Drow>sex*Hbgenotype</TH>
    <TD class=3D"r data">2</TD>
    <TD class=3D"r data">46.1151655</TD>
    <TD class=3D"r data">23.0575827</TD>
    <TD class=3D"r data">2.14</TD>
    <TD class=3D"r =
data">0.1203</TD></TR></TBODY></TABLE></DIV></DIV><BR>
<P style=3D"PAGE-BREAK-AFTER: always"><BR></P>
<HR SIZE=3D3>
<A name=3DIDX161></A>
<TABLE class=3Dsystitleandfootercontainer cellSpacing=3D1 =
cellPadding=3D1 rules=3Dnone=20
width=3D"100%" summary=3D"Page Layout" border=3D0 frame=3Dvoid>
  <TBODY>
  <TR>
    <TD class=3D"c systemtitle">RH</TD></TR></TBODY></TABLE><BR>
<DIV class=3D"c proctitle">The GLM Procedure</DIV>
<P>
<DIV>
<DIV class=3Dc><IMG class=3Dc style=3D"HEIGHT: 480px; WIDTH: 640px" =
border=3D0=20
alt=3D"Distribution of RH by Agroeology"=20
src=3D"file:///C:/Users/HP/AppData/Local/Temp/SAS%20Temporary%20Files/_TD=
11876_DESKTOP-GL8F2SO_/BoxPlot15.png">=20
</DIV></DIV><BR><A name=3DIDX162></A>
<DIV>
<DIV align=3Dcenter>
<TABLE class=3Dtable borderColor=3D#c1c1c1 cellSpacing=3D0 =
cellPadding=3D5 rules=3Dall=20
summary=3D"Procedure GLM: Means" frame=3Dbox>
  <COLGROUP>
  <COL>
  <COL></COLGROUP>
  <COLGROUP>
  <COL>
  <COL></COLGROUP>
  <THEAD>
  <TR>
    <TH class=3D"l b header" rowSpan=3D2 scope=3Dcol>Level =
of<BR>Agroeology</TH>
    <TH class=3D"r b header" rowSpan=3D2 scope=3Dcol>N</TH>
    <TH class=3D"c b header" colSpan=3D2 scope=3Dcolgroup>RH</TH></TR>
  <TR>
    <TH class=3D"r b header" scope=3Dcol>Mean</TH>
    <TH class=3D"r b header" scope=3Dcol>Std Dev</TH></TR></THEAD>
  <TBODY>
  <TR>
    <TH class=3D"l rowheader" scope=3Drow>Highland</TH>
    <TH class=3D"r data">75</TH>
    <TD class=3D"r data">63.3866667</TD>
    <TD class=3D"r data">3.03089200</TD></TR>
  <TR>
    <TH class=3D"l rowheader" scope=3Drow>lowland</TH>
    <TH class=3D"r data">75</TH>
    <TD class=3D"r data">67.3866667</TD>
    <TD class=3D"r data">4.07660873</TD></TR>
  <TR>
    <TH class=3D"l rowheader" scope=3Drow>midland</TH>
    <TH class=3D"r data">75</TH>
    <TD class=3D"r data">66.8666667</TD>
    <TD class=3D"r =
data">3.92267605</TD></TR></TBODY></TABLE></DIV></DIV><BR><A=20
name=3DIDX163></A>
<DIV>
<DIV class=3Dc><IMG class=3Dc style=3D"HEIGHT: 480px; WIDTH: 640px" =
border=3D0=20
alt=3D"Distribution of RH by sex"=20
src=3D"file:///C:/Users/HP/AppData/Local/Temp/SAS%20Temporary%20Files/_TD=
11876_DESKTOP-GL8F2SO_/BoxPlot16.png">=20
</DIV></DIV><BR><A name=3DIDX164></A>
<DIV>
<DIV align=3Dcenter>
<TABLE class=3Dtable borderColor=3D#c1c1c1 cellSpacing=3D0 =
cellPadding=3D5 rules=3Dall=20
summary=3D"Procedure GLM: Means" frame=3Dbox>
  <COLGROUP>
  <COL>
  <COL></COLGROUP>
  <COLGROUP>
  <COL>
  <COL></COLGROUP>
  <THEAD>
  <TR>
    <TH class=3D"l b header" rowSpan=3D2 scope=3Dcol>Level =
of<BR>sex</TH>
    <TH class=3D"r b header" rowSpan=3D2 scope=3Dcol>N</TH>
    <TH class=3D"c b header" colSpan=3D2 scope=3Dcolgroup>RH</TH></TR>
  <TR>
    <TH class=3D"r b header" scope=3Dcol>Mean</TH>
    <TH class=3D"r b header" scope=3Dcol>Std Dev</TH></TR></THEAD>
  <TBODY>
  <TR>
    <TH class=3D"l rowheader" scope=3Drow>F</TH>
    <TH class=3D"r data">167</TH>
    <TD class=3D"r data">64.9820359</TD>
    <TD class=3D"r data">3.62965207</TD></TR>
  <TR>
    <TH class=3D"l rowheader" scope=3Drow>M</TH>
    <TH class=3D"r data">58</TH>
    <TD class=3D"r data">68.4655172</TD>
    <TD class=3D"r =
data">4.28876753</TD></TR></TBODY></TABLE></DIV></DIV><BR><A=20
name=3DIDX165></A>
<DIV>
<DIV class=3Dc><IMG class=3Dc style=3D"HEIGHT: 480px; WIDTH: 640px" =
border=3D0=20
alt=3D"Distribution of RH by Hbgenotype"=20
src=3D"file:///C:/Users/HP/AppData/Local/Temp/SAS%20Temporary%20Files/_TD=
11876_DESKTOP-GL8F2SO_/BoxPlot17.png">=20
</DIV></DIV><BR><A name=3DIDX166></A>
<DIV>
<DIV align=3Dcenter>
<TABLE class=3Dtable borderColor=3D#c1c1c1 cellSpacing=3D0 =
cellPadding=3D5 rules=3Dall=20
summary=3D"Procedure GLM: Means" frame=3Dbox>
  <COLGROUP>
  <COL>
  <COL></COLGROUP>
  <COLGROUP>
  <COL>
  <COL></COLGROUP>
  <THEAD>
  <TR>
    <TH class=3D"l b header" rowSpan=3D2 scope=3Dcol>Level =
of<BR>Hbgenotype</TH>
    <TH class=3D"r b header" rowSpan=3D2 scope=3Dcol>N</TH>
    <TH class=3D"c b header" colSpan=3D2 scope=3Dcolgroup>RH</TH></TR>
  <TR>
    <TH class=3D"r b header" scope=3Dcol>Mean</TH>
    <TH class=3D"r b header" scope=3Dcol>Std Dev</TH></TR></THEAD>
  <TBODY>
  <TR>
    <TH class=3D"l rowheader" scope=3Drow>AA</TH>
    <TH class=3D"r data">76</TH>
    <TD class=3D"r data">64.6184211</TD>
    <TD class=3D"r data">3.44467553</TD></TR>
  <TR>
    <TH class=3D"l rowheader" scope=3Drow>AB</TH>
    <TH class=3D"r data">106</TH>
    <TD class=3D"r data">65.7169811</TD>
    <TD class=3D"r data">4.12369394</TD></TR>
  <TR>
    <TH class=3D"l rowheader" scope=3Drow>BB</TH>
    <TH class=3D"r data">43</TH>
    <TD class=3D"r data">68.5116279</TD>
    <TD class=3D"r =
data">3.96635909</TD></TR></TBODY></TABLE></DIV></DIV><BR>
<P style=3D"PAGE-BREAK-AFTER: always"><BR></P>
<HR SIZE=3D3>
<A name=3DIDX167></A>
<TABLE class=3Dsystitleandfootercontainer cellSpacing=3D1 =
cellPadding=3D1 rules=3Dnone=20
width=3D"100%" summary=3D"Page Layout" border=3D0 frame=3Dvoid>
  <TBODY>
  <TR>
    <TD class=3D"c systemtitle">RH</TD></TR></TBODY></TABLE><BR>
<DIV class=3D"c proctitle">The GLM Procedure</DIV>
<DIV class=3D"c proctitle">Least Squares Means</DIV>
<DIV class=3D"c proctitle">Adjustment for Multiple Comparisons: =
Tukey-Kramer</DIV>
<P>
<DIV>
<DIV align=3Dcenter>
<TABLE class=3Dtable borderColor=3D#c1c1c1 cellSpacing=3D0 =
cellPadding=3D5 rules=3Dall=20
summary=3D"Procedure GLM: LSMeans" frame=3Dbox>
  <COLGROUP>
  <COL></COLGROUP>
  <COLGROUP>
  <COL>
  <COL>
  <COL>
  <COL></COLGROUP>
  <THEAD>
  <TR>
    <TH class=3D"l b header" scope=3Dcol>Agroeology</TH>
    <TH class=3D"r b header" scope=3Dcol>RH LSMEAN</TH>
    <TH class=3D"r b header" scope=3Dcol>Standard<BR>Error</TH>
    <TH class=3D"r b header" scope=3Dcol>Pr&nbsp;&gt;&nbsp;|t|</TH>
    <TH class=3D"r b header" scope=3Dcol>LSMEAN Number</TH></TR></THEAD>
  <TBODY>
  <TR>
    <TH class=3D"l rowheader" scope=3Drow>Highland</TH>
    <TD class=3D"r data">64.4056150</TD>
    <TD class=3D"r data">0.4390740</TD>
    <TD class=3D"r data">&lt;.0001</TD>
    <TD class=3D"r data">1</TD></TR>
  <TR>
    <TH class=3D"l rowheader" scope=3Drow>lowland</TH>
    <TD class=3D"r data">67.9859384</TD>
    <TD class=3D"r data">0.4070978</TD>
    <TD class=3D"r data">&lt;.0001</TD>
    <TD class=3D"r data">2</TD></TR>
  <TR>
    <TH class=3D"l rowheader" scope=3Drow>midland</TH>
    <TD class=3D"r data">68.0857146</TD>
    <TD class=3D"r data">0.4978613</TD>
    <TD class=3D"r data">&lt;.0001</TD>
    <TD class=3D"r data">3</TD></TR></TBODY></TABLE></DIV></DIV><BR><A=20
name=3DIDX168></A>
<DIV>
<DIV align=3Dcenter>
<TABLE class=3Dtable borderColor=3D#c1c1c1 cellSpacing=3D0 =
cellPadding=3D5 rules=3Dall=20
summary=3D"Procedure GLM: Difference Matrix" frame=3Dbox>
  <COLGROUP>
  <COL></COLGROUP>
  <COLGROUP>
  <COL>
  <COL>
  <COL></COLGROUP>
  <THEAD>
  <TR>
    <TH class=3D"c b header" colSpan=3D4 scope=3Dcolgroup>Least Squares =
Means for=20
      effect Agroeology<BR>Pr &gt; |t| for H0: =
LSMean(i)=3DLSMean(j)<BR>Dependent=20
      Variable: RH</TH></TR>
  <TR>
    <TH class=3D"l b header" scope=3Dcol>i/j</TH>
    <TH class=3D"r b header" scope=3Dcol>1</TH>
    <TH class=3D"r b header" scope=3Dcol>2</TH>
    <TH class=3D"r b header" scope=3Dcol>3</TH></TR></THEAD>
  <TBODY>
  <TR>
    <TH class=3D"l rowheader" scope=3Drow>1</TH>
    <TD class=3D"r data">&nbsp;</TD>
    <TD class=3D"r data">&lt;.0001</TD>
    <TD class=3D"r data">&lt;.0001</TD></TR>
  <TR>
    <TH class=3D"l rowheader" scope=3Drow>2</TH>
    <TD class=3D"r data">&lt;.0001</TD>
    <TD class=3D"r data">&nbsp;</TD>
    <TD class=3D"r data">0.9860</TD></TR>
  <TR>
    <TH class=3D"l rowheader" scope=3Drow>3</TH>
    <TD class=3D"r data">&lt;.0001</TD>
    <TD class=3D"r data">0.9860</TD>
    <TD class=3D"r =
data">&nbsp;</TD></TR></TBODY></TABLE></DIV></DIV><BR><A=20
name=3DIDX169></A>
<DIV>
<DIV class=3Dc><IMG class=3Dc style=3D"HEIGHT: 480px; WIDTH: 640px" =
border=3D0=20
alt=3D"Plot of RH least-squares means for Agroeology."=20
src=3D"file:///C:/Users/HP/AppData/Local/Temp/SAS%20Temporary%20Files/_TD=
11876_DESKTOP-GL8F2SO_/MeanPlot25.png">=20
</DIV></DIV><BR><A name=3DIDX170></A>
<DIV>
<DIV class=3Dc><IMG class=3Dc style=3D"HEIGHT: 480px; WIDTH: 480px" =
border=3D0=20
alt=3D"Plot of all pairwise RH least-squares means differences for =
Agroeology with Tukey-Kramer adjustment at significance level 0.05."=20
src=3D"file:///C:/Users/HP/AppData/Local/Temp/SAS%20Temporary%20Files/_TD=
11876_DESKTOP-GL8F2SO_/DiffPlot25.png">=20
</DIV></DIV><BR>
<P style=3D"PAGE-BREAK-AFTER: always"><BR></P>
<HR SIZE=3D3>
<A name=3DIDX171></A>
<TABLE class=3Dsystitleandfootercontainer cellSpacing=3D1 =
cellPadding=3D1 rules=3Dnone=20
width=3D"100%" summary=3D"Page Layout" border=3D0 frame=3Dvoid>
  <TBODY>
  <TR>
    <TD class=3D"c systemtitle">RH</TD></TR></TBODY></TABLE><BR>
<DIV class=3D"c proctitle">The GLM Procedure</DIV>
<DIV class=3D"c proctitle">Least Squares Means</DIV>
<DIV class=3D"c proctitle">Adjustment for Multiple Comparisons: =
Tukey-Kramer</DIV>
<P>
<DIV>
<DIV align=3Dcenter>
<TABLE class=3Dtable borderColor=3D#c1c1c1 cellSpacing=3D0 =
cellPadding=3D5 rules=3Dall=20
summary=3D"Procedure GLM: LSMeans" frame=3Dbox>
  <COLGROUP>
  <COL></COLGROUP>
  <COLGROUP>
  <COL>
  <COL>
  <COL>
  <COL></COLGROUP>
  <THEAD>
  <TR>
    <TH class=3D"l b header" rowSpan=3D2 scope=3Dcol>sex</TH>
    <TH class=3D"r b header" rowSpan=3D2 scope=3Dcol>RH LSMEAN</TH>
    <TH class=3D"r b header" rowSpan=3D2 =
scope=3Dcol>Standard<BR>Error</TH>
    <TH class=3D"c b header" scope=3Dcol>H0:LSMEAN=3D0</TH>
    <TH class=3D"c b header" scope=3Dcol>H0:LSMean1=3DLSMean2</TH></TR>
  <TR>
    <TH class=3D"r b header" scope=3Dcol>Pr&nbsp;&gt;&nbsp;|t|</TH>
    <TH class=3D"r b header" =
scope=3Dcol>Pr&nbsp;&gt;&nbsp;|t|</TH></TR></THEAD>
  <TBODY>
  <TR>
    <TH class=3D"l rowheader" scope=3Drow>F</TH>
    <TD class=3D"r data">65.5325367</TD>
    <TD class=3D"r data">0.2913063</TD>
    <TD class=3D"r data">&lt;.0001</TD>
    <TD class=3D"r data">&lt;.0001</TD></TR>
  <TR>
    <TH class=3D"l rowheader" scope=3Drow>M</TH>
    <TD class=3D"r data">68.1189753</TD>
    <TD class=3D"r data">0.4601658</TD>
    <TD class=3D"r data">&lt;.0001</TD>
    <TD class=3D"r =
data">&nbsp;</TD></TR></TBODY></TABLE></DIV></DIV><BR><A=20
name=3DIDX172></A>
<DIV>
<DIV class=3Dc><IMG class=3Dc style=3D"HEIGHT: 480px; WIDTH: 640px" =
border=3D0=20
alt=3D"Plot of RH least-squares means for sex."=20
src=3D"file:///C:/Users/HP/AppData/Local/Temp/SAS%20Temporary%20Files/_TD=
11876_DESKTOP-GL8F2SO_/MeanPlot26.png">=20
</DIV></DIV><BR><A name=3DIDX173></A>
<DIV>
<DIV class=3Dc><IMG class=3Dc style=3D"HEIGHT: 480px; WIDTH: 480px" =
border=3D0=20
alt=3D"Plot of all pairwise RH least-squares means differences for sex =
with Tukey-Kramer adjustment at significance level 0.05."=20
src=3D"file:///C:/Users/HP/AppData/Local/Temp/SAS%20Temporary%20Files/_TD=
11876_DESKTOP-GL8F2SO_/DiffPlot26.png">=20
</DIV></DIV><BR>
<P style=3D"PAGE-BREAK-AFTER: always"><BR></P>
<HR SIZE=3D3>
<A name=3DIDX174></A>
<TABLE class=3Dsystitleandfootercontainer cellSpacing=3D1 =
cellPadding=3D1 rules=3Dnone=20
width=3D"100%" summary=3D"Page Layout" border=3D0 frame=3Dvoid>
  <TBODY>
  <TR>
    <TD class=3D"c systemtitle">RH</TD></TR></TBODY></TABLE><BR>
<DIV class=3D"c proctitle">The GLM Procedure</DIV>
<DIV class=3D"c proctitle">Least Squares Means</DIV>
<DIV class=3D"c proctitle">Adjustment for Multiple Comparisons: =
Tukey-Kramer</DIV>
<P>
<DIV>
<DIV align=3Dcenter>
<TABLE class=3Dtable borderColor=3D#c1c1c1 cellSpacing=3D0 =
cellPadding=3D5 rules=3Dall=20
summary=3D"Procedure GLM: LSMeans" frame=3Dbox>
  <COLGROUP>
  <COL></COLGROUP>
  <COLGROUP>
  <COL>
  <COL>
  <COL>
  <COL></COLGROUP>
  <THEAD>
  <TR>
    <TH class=3D"l b header" scope=3Dcol>Hbgenotype</TH>
    <TH class=3D"r b header" scope=3Dcol>RH LSMEAN</TH>
    <TH class=3D"r b header" scope=3Dcol>Standard<BR>Error</TH>
    <TH class=3D"r b header" scope=3Dcol>Pr&nbsp;&gt;&nbsp;|t|</TH>
    <TH class=3D"r b header" scope=3Dcol>LSMEAN Number</TH></TR></THEAD>
  <TBODY>
  <TR>
    <TH class=3D"l rowheader" scope=3Drow>AA</TH>
    <TD class=3D"r data">65.3440613</TD>
    <TD class=3D"r data">0.4816472</TD>
    <TD class=3D"r data">&lt;.0001</TD>
    <TD class=3D"r data">1</TD></TR>
  <TR>
    <TH class=3D"l rowheader" scope=3Drow>AB</TH>
    <TD class=3D"r data">66.3908168</TD>
    <TD class=3D"r data">0.3839657</TD>
    <TD class=3D"r data">&lt;.0001</TD>
    <TD class=3D"r data">2</TD></TR>
  <TR>
    <TH class=3D"l rowheader" scope=3Drow>BB</TH>
    <TD class=3D"r data">68.7423899</TD>
    <TD class=3D"r data">0.5625021</TD>
    <TD class=3D"r data">&lt;.0001</TD>
    <TD class=3D"r data">3</TD></TR></TBODY></TABLE></DIV></DIV><BR><A=20
name=3DIDX175></A>
<DIV>
<DIV align=3Dcenter>
<TABLE class=3Dtable borderColor=3D#c1c1c1 cellSpacing=3D0 =
cellPadding=3D5 rules=3Dall=20
summary=3D"Procedure GLM: Difference Matrix" frame=3Dbox>
  <COLGROUP>
  <COL></COLGROUP>
  <COLGROUP>
  <COL>
  <COL>
  <COL></COLGROUP>
  <THEAD>
  <TR>
    <TH class=3D"c b header" colSpan=3D4 scope=3Dcolgroup>Least Squares =
Means for=20
      effect Hbgenotype<BR>Pr &gt; |t| for H0: =
LSMean(i)=3DLSMean(j)<BR>Dependent=20
      Variable: RH</TH></TR>
  <TR>
    <TH class=3D"l b header" scope=3Dcol>i/j</TH>
    <TH class=3D"r b header" scope=3Dcol>1</TH>
    <TH class=3D"r b header" scope=3Dcol>2</TH>
    <TH class=3D"r b header" scope=3Dcol>3</TH></TR></THEAD>
  <TBODY>
  <TR>
    <TH class=3D"l rowheader" scope=3Drow>1</TH>
    <TD class=3D"r data">&nbsp;</TD>
    <TD class=3D"r data">0.2078</TD>
    <TD class=3D"r data">&lt;.0001</TD></TR>
  <TR>
    <TH class=3D"l rowheader" scope=3Drow>2</TH>
    <TD class=3D"r data">0.2078</TD>
    <TD class=3D"r data">&nbsp;</TD>
    <TD class=3D"r data">0.0019</TD></TR>
  <TR>
    <TH class=3D"l rowheader" scope=3Drow>3</TH>
    <TD class=3D"r data">&lt;.0001</TD>
    <TD class=3D"r data">0.0019</TD>
    <TD class=3D"r =
data">&nbsp;</TD></TR></TBODY></TABLE></DIV></DIV><BR><A=20
name=3DIDX176></A>
<DIV>
<DIV class=3Dc><IMG class=3Dc style=3D"HEIGHT: 480px; WIDTH: 640px" =
border=3D0=20
alt=3D"Plot of RH least-squares means for Hbgenotype."=20
src=3D"file:///C:/Users/HP/AppData/Local/Temp/SAS%20Temporary%20Files/_TD=
11876_DESKTOP-GL8F2SO_/MeanPlot27.png">=20
</DIV></DIV><BR><A name=3DIDX177></A>
<DIV>
<DIV class=3Dc><IMG class=3Dc style=3D"HEIGHT: 480px; WIDTH: 480px" =
border=3D0=20
alt=3D"Plot of all pairwise RH least-squares means differences for =
Hbgenotype with Tukey-Kramer adjustment at significance level 0.05."=20
src=3D"file:///C:/Users/HP/AppData/Local/Temp/SAS%20Temporary%20Files/_TD=
11876_DESKTOP-GL8F2SO_/DiffPlot27.png">=20
</DIV></DIV><BR>
<P style=3D"PAGE-BREAK-AFTER: always"><BR></P>
<HR SIZE=3D3>
<A name=3DIDX178></A>
<TABLE class=3Dsystitleandfootercontainer cellSpacing=3D1 =
cellPadding=3D1 rules=3Dnone=20
width=3D"100%" summary=3D"Page Layout" border=3D0 frame=3Dvoid>
  <TBODY>
  <TR>
    <TD class=3D"c systemtitle">RH</TD></TR></TBODY></TABLE><BR>
<DIV class=3D"c proctitle">The GLM Procedure</DIV>
<DIV class=3D"c proctitle">Least Squares Means</DIV>
<DIV class=3D"c proctitle">Adjustment for Multiple Comparisons: =
Tukey-Kramer</DIV>
<P>
<DIV>
<DIV align=3Dcenter>
<TABLE class=3Dtable borderColor=3D#c1c1c1 cellSpacing=3D0 =
cellPadding=3D5 rules=3Dall=20
summary=3D"Procedure GLM: LSMeans" frame=3Dbox>
  <COLGROUP>
  <COL>
  <COL></COLGROUP>
  <COLGROUP>
  <COL>
  <COL>
  <COL>
  <COL></COLGROUP>
  <THEAD>
  <TR>
    <TH class=3D"l b header" scope=3Dcol>Agroeology</TH>
    <TH class=3D"l b header" scope=3Dcol>Hbgenotype</TH>
    <TH class=3D"r b header" scope=3Dcol>RH LSMEAN</TH>
    <TH class=3D"r b header" scope=3Dcol>Standard<BR>Error</TH>
    <TH class=3D"r b header" scope=3Dcol>Pr&nbsp;&gt;&nbsp;|t|</TH>
    <TH class=3D"r b header" scope=3Dcol>LSMEAN Number</TH></TR></THEAD>
  <TBODY>
  <TR>
    <TH class=3D"l rowheader" scope=3Drow>Highland</TH>
    <TH class=3D"l rowheader" scope=3Drow>AA</TH>
    <TD class=3D"r data">63.5507389</TD>
    <TD class=3D"r data">0.6375775</TD>
    <TD class=3D"r data">&lt;.0001</TD>
    <TD class=3D"r data">1</TD></TR>
  <TR>
    <TH class=3D"l rowheader" scope=3Drow>Highland</TH>
    <TH class=3D"l rowheader" scope=3Drow>AB</TH>
    <TD class=3D"r data">64.4246457</TD>
    <TD class=3D"r data">0.6965346</TD>
    <TD class=3D"r data">&lt;.0001</TD>
    <TD class=3D"r data">2</TD></TR>
  <TR>
    <TH class=3D"l rowheader" scope=3Drow>Highland</TH>
    <TH class=3D"l rowheader" scope=3Drow>BB</TH>
    <TD class=3D"r data">65.2414604</TD>
    <TD class=3D"r data">0.9183727</TD>
    <TD class=3D"r data">&lt;.0001</TD>
    <TD class=3D"r data">3</TD></TR>
  <TR>
    <TH class=3D"l rowheader" scope=3Drow>lowland</TH>
    <TH class=3D"l rowheader" scope=3Drow>AA</TH>
    <TD class=3D"r data">66.8344828</TD>
    <TD class=3D"r data">0.8066868</TD>
    <TD class=3D"r data">&lt;.0001</TD>
    <TD class=3D"r data">4</TD></TR>
  <TR>
    <TH class=3D"l rowheader" scope=3Drow>lowland</TH>
    <TH class=3D"l rowheader" scope=3Drow>AB</TH>
    <TD class=3D"r data">66.9524540</TD>
    <TD class=3D"r data">0.5904820</TD>
    <TD class=3D"r data">&lt;.0001</TD>
    <TD class=3D"r data">5</TD></TR>
  <TR>
    <TH class=3D"l rowheader" scope=3Drow>lowland</TH>
    <TH class=3D"l rowheader" scope=3Drow>BB</TH>
    <TD class=3D"r data">70.1708784</TD>
    <TD class=3D"r data">0.7015303</TD>
    <TD class=3D"r data">&lt;.0001</TD>
    <TD class=3D"r data">6</TD></TR>
  <TR>
    <TH class=3D"l rowheader" scope=3Drow>midland</TH>
    <TH class=3D"l rowheader" scope=3Drow>AA</TH>
    <TD class=3D"r data">65.6469622</TD>
    <TD class=3D"r data">0.7450986</TD>
    <TD class=3D"r data">&lt;.0001</TD>
    <TD class=3D"r data">7</TD></TR>
  <TR>
    <TH class=3D"l rowheader" scope=3Drow>midland</TH>
    <TH class=3D"l rowheader" scope=3Drow>AB</TH>
    <TD class=3D"r data">67.7953506</TD>
    <TD class=3D"r data">0.5110520</TD>
    <TD class=3D"r data">&lt;.0001</TD>
    <TD class=3D"r data">8</TD></TR>
  <TR>
    <TH class=3D"l rowheader" scope=3Drow>midland</TH>
    <TH class=3D"l rowheader" scope=3Drow>BB</TH>
    <TD class=3D"r data">70.8148310</TD>
    <TD class=3D"r data">1.1893052</TD>
    <TD class=3D"r data">&lt;.0001</TD>
    <TD class=3D"r data">9</TD></TR></TBODY></TABLE></DIV></DIV><BR><A=20
name=3DIDX179></A>
<DIV>
<DIV align=3Dcenter>
<TABLE class=3Dtable borderColor=3D#c1c1c1 cellSpacing=3D0 =
cellPadding=3D5 rules=3Dall=20
summary=3D"Procedure GLM: Difference Matrix" frame=3Dbox>
  <COLGROUP>
  <COL></COLGROUP>
  <COLGROUP>
  <COL>
  <COL>
  <COL>
  <COL>
  <COL>
  <COL>
  <COL>
  <COL>
  <COL></COLGROUP>
  <THEAD>
  <TR>
    <TH class=3D"c b header" colSpan=3D10 scope=3Dcolgroup>Least Squares =
Means for=20
      effect Agroeolog*Hbgenotype<BR>Pr &gt; |t| for H0:=20
      LSMean(i)=3DLSMean(j)<BR>Dependent Variable: RH</TH></TR>
  <TR>
    <TH class=3D"l b header" scope=3Dcol>i/j</TH>
    <TH class=3D"r b header" scope=3Dcol>1</TH>
    <TH class=3D"r b header" scope=3Dcol>2</TH>
    <TH class=3D"r b header" scope=3Dcol>3</TH>
    <TH class=3D"r b header" scope=3Dcol>4</TH>
    <TH class=3D"r b header" scope=3Dcol>5</TH>
    <TH class=3D"r b header" scope=3Dcol>6</TH>
    <TH class=3D"r b header" scope=3Dcol>7</TH>
    <TH class=3D"r b header" scope=3Dcol>8</TH>
    <TH class=3D"r b header" scope=3Dcol>9</TH></TR></THEAD>
  <TBODY>
  <TR>
    <TH class=3D"l rowheader" scope=3Drow>1</TH>
    <TD class=3D"r data">&nbsp;</TD>
    <TD class=3D"r data">0.9913</TD>
    <TD class=3D"r data">0.8488</TD>
    <TD class=3D"r data">0.0130</TD>
    <TD class=3D"r data">0.0038</TD>
    <TD class=3D"r data">&lt;.0001</TD>
    <TD class=3D"r data">0.3489</TD>
    <TD class=3D"r data">&lt;.0001</TD>
    <TD class=3D"r data">&lt;.0001</TD></TR>
  <TR>
    <TH class=3D"l rowheader" scope=3Drow>2</TH>
    <TD class=3D"r data">0.9913</TD>
    <TD class=3D"r data">&nbsp;</TD>
    <TD class=3D"r data">0.9986</TD>
    <TD class=3D"r data">0.3707</TD>
    <TD class=3D"r data">0.0885</TD>
    <TD class=3D"r data">&lt;.0001</TD>
    <TD class=3D"r data">0.9561</TD>
    <TD class=3D"r data">0.0014</TD>
    <TD class=3D"r data">0.0002</TD></TR>
  <TR>
    <TH class=3D"l rowheader" scope=3Drow>3</TH>
    <TD class=3D"r data">0.8488</TD>
    <TD class=3D"r data">0.9986</TD>
    <TD class=3D"r data">&nbsp;</TD>
    <TD class=3D"r data">0.9295</TD>
    <TD class=3D"r data">0.8215</TD>
    <TD class=3D"r data">0.0009</TD>
    <TD class=3D"r data">1.0000</TD>
    <TD class=3D"r data">0.2733</TD>
    <TD class=3D"r data">0.0067</TD></TR>
  <TR>
    <TH class=3D"l rowheader" scope=3Drow>4</TH>
    <TD class=3D"r data">0.0130</TD>
    <TD class=3D"r data">0.3707</TD>
    <TD class=3D"r data">0.9295</TD>
    <TD class=3D"r data">&nbsp;</TD>
    <TD class=3D"r data">1.0000</TD>
    <TD class=3D"r data">0.0519</TD>
    <TD class=3D"r data">0.9659</TD>
    <TD class=3D"r data">0.9850</TD>
    <TD class=3D"r data">0.1307</TD></TR>
  <TR>
    <TH class=3D"l rowheader" scope=3Drow>5</TH>
    <TD class=3D"r data">0.0038</TD>
    <TD class=3D"r data">0.0885</TD>
    <TD class=3D"r data">0.8215</TD>
    <TD class=3D"r data">1.0000</TD>
    <TD class=3D"r data">&nbsp;</TD>
    <TD class=3D"r data">0.0157</TD>
    <TD class=3D"r data">0.9067</TD>
    <TD class=3D"r data">0.9698</TD>
    <TD class=3D"r data">0.0924</TD></TR>
  <TR>
    <TH class=3D"l rowheader" scope=3Drow>6</TH>
    <TD class=3D"r data">&lt;.0001</TD>
    <TD class=3D"r data">&lt;.0001</TD>
    <TD class=3D"r data">0.0009</TD>
    <TD class=3D"r data">0.0519</TD>
    <TD class=3D"r data">0.0157</TD>
    <TD class=3D"r data">&nbsp;</TD>
    <TD class=3D"r data">0.0005</TD>
    <TD class=3D"r data">0.1413</TD>
    <TD class=3D"r data">0.9999</TD></TR>
  <TR>
    <TH class=3D"l rowheader" scope=3Drow>7</TH>
    <TD class=3D"r data">0.3489</TD>
    <TD class=3D"r data">0.9561</TD>
    <TD class=3D"r data">1.0000</TD>
    <TD class=3D"r data">0.9659</TD>
    <TD class=3D"r data">0.9067</TD>
    <TD class=3D"r data">0.0005</TD>
    <TD class=3D"r data">&nbsp;</TD>
    <TD class=3D"r data">0.3016</TD>
    <TD class=3D"r data">0.0088</TD></TR>
  <TR>
    <TH class=3D"l rowheader" scope=3Drow>8</TH>
    <TD class=3D"r data">&lt;.0001</TD>
    <TD class=3D"r data">0.0014</TD>
    <TD class=3D"r data">0.2733</TD>
    <TD class=3D"r data">0.9850</TD>
    <TD class=3D"r data">0.9698</TD>
    <TD class=3D"r data">0.1413</TD>
    <TD class=3D"r data">0.3016</TD>
    <TD class=3D"r data">&nbsp;</TD>
    <TD class=3D"r data">0.3275</TD></TR>
  <TR>
    <TH class=3D"l rowheader" scope=3Drow>9</TH>
    <TD class=3D"r data">&lt;.0001</TD>
    <TD class=3D"r data">0.0002</TD>
    <TD class=3D"r data">0.0067</TD>
    <TD class=3D"r data">0.1307</TD>
    <TD class=3D"r data">0.0924</TD>
    <TD class=3D"r data">0.9999</TD>
    <TD class=3D"r data">0.0088</TD>
    <TD class=3D"r data">0.3275</TD>
    <TD class=3D"r =
data">&nbsp;</TD></TR></TBODY></TABLE></DIV></DIV><BR><A=20
name=3DIDX180></A>
<DIV>
<DIV class=3Dc><IMG class=3Dc style=3D"HEIGHT: 480px; WIDTH: 640px" =
border=3D0=20
alt=3D"Plot of RH least-squares means for Agroeolog*Hbgenotype."=20
src=3D"file:///C:/Users/HP/AppData/Local/Temp/SAS%20Temporary%20Files/_TD=
11876_DESKTOP-GL8F2SO_/MeanPlot28.png">=20
</DIV></DIV><BR><A name=3DIDX181></A>
<DIV>
<DIV class=3Dc><IMG class=3Dc style=3D"HEIGHT: 480px; WIDTH: 480px" =
border=3D0=20
alt=3D"Plot of all pairwise RH least-squares means differences for =
Agroeolog*Hbgenotype with Tukey-Kramer adjustment at significance level =
0.05."=20
src=3D"file:///C:/Users/HP/AppData/Local/Temp/SAS%20Temporary%20Files/_TD=
11876_DESKTOP-GL8F2SO_/DiffPlot28.png">=20
</DIV></DIV><BR>
<P style=3D"PAGE-BREAK-AFTER: always"><BR></P>
<HR SIZE=3D3>
<A name=3DIDX182></A>
<TABLE class=3Dsystitleandfootercontainer cellSpacing=3D1 =
cellPadding=3D1 rules=3Dnone=20
width=3D"100%" summary=3D"Page Layout" border=3D0 frame=3Dvoid>
  <TBODY>
  <TR>
    <TD class=3D"c systemtitle">RH</TD></TR></TBODY></TABLE><BR>
<DIV class=3D"c proctitle">The GLM Procedure</DIV>
<DIV class=3D"c proctitle">Least Squares Means</DIV>
<DIV class=3D"c proctitle">Adjustment for Multiple Comparisons: =
Tukey-Kramer</DIV>
<P>
<DIV>
<DIV align=3Dcenter>
<TABLE class=3Dtable borderColor=3D#c1c1c1 cellSpacing=3D0 =
cellPadding=3D5 rules=3Dall=20
summary=3D"Procedure GLM: LSMeans" frame=3Dbox>
  <COLGROUP>
  <COL>
  <COL></COLGROUP>
  <COLGROUP>
  <COL>
  <COL>
  <COL>
  <COL></COLGROUP>
  <THEAD>
  <TR>
    <TH class=3D"l b header" scope=3Dcol>sex</TH>
    <TH class=3D"l b header" scope=3Dcol>Hbgenotype</TH>
    <TH class=3D"r b header" scope=3Dcol>RH LSMEAN</TH>
    <TH class=3D"r b header" scope=3Dcol>Standard<BR>Error</TH>
    <TH class=3D"r b header" scope=3Dcol>Pr&nbsp;&gt;&nbsp;|t|</TH>
    <TH class=3D"r b header" scope=3Dcol>LSMEAN Number</TH></TR></THEAD>
  <TBODY>
  <TR>
    <TH class=3D"l rowheader" scope=3Drow>F</TH>
    <TH class=3D"l rowheader" scope=3Drow>AA</TH>
    <TD class=3D"r data">64.7233716</TD>
    <TD class=3D"r data">0.4341822</TD>
    <TD class=3D"r data">&lt;.0001</TD>
    <TD class=3D"r data">1</TD></TR>
  <TR>
    <TH class=3D"l rowheader" scope=3Drow>F</TH>
    <TH class=3D"l rowheader" scope=3Drow>AB</TH>
    <TD class=3D"r data">64.5115104</TD>
    <TD class=3D"r data">0.3705948</TD>
    <TD class=3D"r data">&lt;.0001</TD>
    <TD class=3D"r data">2</TD></TR>
  <TR>
    <TH class=3D"l rowheader" scope=3Drow>F</TH>
    <TH class=3D"l rowheader" scope=3Drow>BB</TH>
    <TD class=3D"r data">67.3627280</TD>
    <TD class=3D"r data">0.6617246</TD>
    <TD class=3D"r data">&lt;.0001</TD>
    <TD class=3D"r data">3</TD></TR>
  <TR>
    <TH class=3D"l rowheader" scope=3Drow>M</TH>
    <TH class=3D"l rowheader" scope=3Drow>AA</TH>
    <TD class=3D"r data">65.9647510</TD>
    <TD class=3D"r data">0.8555041</TD>
    <TD class=3D"r data">&lt;.0001</TD>
    <TD class=3D"r data">4</TD></TR>
  <TR>
    <TH class=3D"l rowheader" scope=3Drow>M</TH>
    <TH class=3D"l rowheader" scope=3Drow>AB</TH>
    <TD class=3D"r data">68.2701231</TD>
    <TD class=3D"r data">0.6646211</TD>
    <TD class=3D"r data">&lt;.0001</TD>
    <TD class=3D"r data">5</TD></TR>
  <TR>
    <TH class=3D"l rowheader" scope=3Drow>M</TH>
    <TH class=3D"l rowheader" scope=3Drow>BB</TH>
    <TD class=3D"r data">70.1220518</TD>
    <TD class=3D"r data">0.8556662</TD>
    <TD class=3D"r data">&lt;.0001</TD>
    <TD class=3D"r data">6</TD></TR></TBODY></TABLE></DIV></DIV><BR><A=20
name=3DIDX183></A>
<DIV>
<DIV align=3Dcenter>
<TABLE class=3Dtable borderColor=3D#c1c1c1 cellSpacing=3D0 =
cellPadding=3D5 rules=3Dall=20
summary=3D"Procedure GLM: Difference Matrix" frame=3Dbox>
  <COLGROUP>
  <COL></COLGROUP>
  <COLGROUP>
  <COL>
  <COL>
  <COL>
  <COL>
  <COL>
  <COL></COLGROUP>
  <THEAD>
  <TR>
    <TH class=3D"c b header" colSpan=3D7 scope=3Dcolgroup>Least Squares =
Means for=20
      effect sex*Hbgenotype<BR>Pr &gt; |t| for H0:=20
      LSMean(i)=3DLSMean(j)<BR>Dependent Variable: RH</TH></TR>
  <TR>
    <TH class=3D"l b header" scope=3Dcol>i/j</TH>
    <TH class=3D"r b header" scope=3Dcol>1</TH>
    <TH class=3D"r b header" scope=3Dcol>2</TH>
    <TH class=3D"r b header" scope=3Dcol>3</TH>
    <TH class=3D"r b header" scope=3Dcol>4</TH>
    <TH class=3D"r b header" scope=3Dcol>5</TH>
    <TH class=3D"r b header" scope=3Dcol>6</TH></TR></THEAD>
  <TBODY>
  <TR>
    <TH class=3D"l rowheader" scope=3Drow>1</TH>
    <TD class=3D"r data">&nbsp;</TD>
    <TD class=3D"r data">0.9991</TD>
    <TD class=3D"r data">0.0127</TD>
    <TD class=3D"r data">0.7852</TD>
    <TD class=3D"r data">0.0002</TD>
    <TD class=3D"r data">&lt;.0001</TD></TR>
  <TR>
    <TH class=3D"l rowheader" scope=3Drow>2</TH>
    <TD class=3D"r data">0.9991</TD>
    <TD class=3D"r data">&nbsp;</TD>
    <TD class=3D"r data">0.0030</TD>
    <TD class=3D"r data">0.6266</TD>
    <TD class=3D"r data">&lt;.0001</TD>
    <TD class=3D"r data">&lt;.0001</TD></TR>
  <TR>
    <TH class=3D"l rowheader" scope=3Drow>3</TH>
    <TD class=3D"r data">0.0127</TD>
    <TD class=3D"r data">0.0030</TD>
    <TD class=3D"r data">&nbsp;</TD>
    <TD class=3D"r data">0.7889</TD>
    <TD class=3D"r data">0.9277</TD>
    <TD class=3D"r data">0.0874</TD></TR>
  <TR>
    <TH class=3D"l rowheader" scope=3Drow>4</TH>
    <TD class=3D"r data">0.7852</TD>
    <TD class=3D"r data">0.6266</TD>
    <TD class=3D"r data">0.7889</TD>
    <TD class=3D"r data">&nbsp;</TD>
    <TD class=3D"r data">0.2769</TD>
    <TD class=3D"r data">0.0092</TD></TR>
  <TR>
    <TH class=3D"l rowheader" scope=3Drow>5</TH>
    <TD class=3D"r data">0.0002</TD>
    <TD class=3D"r data">&lt;.0001</TD>
    <TD class=3D"r data">0.9277</TD>
    <TD class=3D"r data">0.2769</TD>
    <TD class=3D"r data">&nbsp;</TD>
    <TD class=3D"r data">0.5272</TD></TR>
  <TR>
    <TH class=3D"l rowheader" scope=3Drow>6</TH>
    <TD class=3D"r data">&lt;.0001</TD>
    <TD class=3D"r data">&lt;.0001</TD>
    <TD class=3D"r data">0.0874</TD>
    <TD class=3D"r data">0.0092</TD>
    <TD class=3D"r data">0.5272</TD>
    <TD class=3D"r =
data">&nbsp;</TD></TR></TBODY></TABLE></DIV></DIV><BR><A=20
name=3DIDX184></A>
<DIV>
<DIV class=3Dc><IMG class=3Dc style=3D"HEIGHT: 480px; WIDTH: 640px" =
border=3D0=20
alt=3D"Plot of RH least-squares means for sex*Hbgenotype."=20
src=3D"file:///C:/Users/HP/AppData/Local/Temp/SAS%20Temporary%20Files/_TD=
11876_DESKTOP-GL8F2SO_/MeanPlot29.png">=20
</DIV></DIV><BR><A name=3DIDX185></A>
<DIV>
<DIV class=3Dc><IMG class=3Dc style=3D"HEIGHT: 480px; WIDTH: 480px" =
border=3D0=20
alt=3D"Plot of all pairwise RH least-squares means differences for =
sex*Hbgenotype with Tukey-Kramer adjustment at significance level 0.05." =

src=3D"file:///C:/Users/HP/AppData/Local/Temp/SAS%20Temporary%20Files/_TD=
11876_DESKTOP-GL8F2SO_/DiffPlot29.png">=20
</DIV></DIV><BR></DIV>
<DIV class=3Dbranch>
<P style=3D"PAGE-BREAK-AFTER: always"><BR></P>
<HR SIZE=3D3>
<A name=3DIDX186></A>
<TABLE class=3Dsystitleandfootercontainer cellSpacing=3D1 =
cellPadding=3D1 rules=3Dnone=20
width=3D"100%" summary=3D"Page Layout" border=3D0 frame=3Dvoid>
  <TBODY>
  <TR>
    <TD class=3D"c systemtitle">CHD</TD></TR></TBODY></TABLE><BR>
<DIV class=3D"c proctitle">The GLM Procedure</DIV>
<P>
<DIV>
<DIV align=3Dcenter>
<TABLE class=3Dtable borderColor=3D#c1c1c1 cellSpacing=3D0 =
cellPadding=3D5 rules=3Dall=20
summary=3D"Procedure GLM: Class Levels" frame=3Dbox>
  <COLGROUP>
  <COL></COLGROUP>
  <COLGROUP>
  <COL>
  <COL></COLGROUP>
  <THEAD>
  <TR>
    <TH class=3D"c b header" colSpan=3D3 scope=3Dcolgroup>Class Level=20
  Information</TH></TR>
  <TR>
    <TH class=3D"l b header" scope=3Dcol>Class</TH>
    <TH class=3D"r b header" scope=3Dcol>Levels</TH>
    <TH class=3D"l b header" scope=3Dcol>Values</TH></TR></THEAD>
  <TBODY>
  <TR>
    <TH class=3D"l rowheader" scope=3Drow>Agroeology</TH>
    <TD class=3D"r data">3</TD>
    <TD class=3D"l data">Highland lowland midland</TD></TR>
  <TR>
    <TH class=3D"l rowheader" scope=3Drow>sex</TH>
    <TD class=3D"r data">2</TD>
    <TD class=3D"l data">F M</TD></TR>
  <TR>
    <TH class=3D"l rowheader" scope=3Drow>Hbgenotype</TH>
    <TD class=3D"r data">3</TD>
    <TD class=3D"l data">AA AB =
BB</TD></TR></TBODY></TABLE></DIV></DIV><BR><A=20
name=3DIDX187></A>
<DIV>
<DIV align=3Dcenter>
<TABLE class=3Dtable borderColor=3D#c1c1c1 cellSpacing=3D0 =
cellPadding=3D5 rules=3Dall=20
summary=3D"Procedure GLM: Number of Observations" frame=3Dbox>
  <COLGROUP>
  <COL>
  <COL></COLGROUP>
  <TBODY>
  <TR>
    <TH class=3D"l rowheader" scope=3Drow>Number of Observations =
Read</TH>
    <TD class=3D"r data">225</TD></TR>
  <TR>
    <TH class=3D"l rowheader" scope=3Drow>Number of Observations =
Used</TH>
    <TD class=3D"r data">225</TD></TR></TBODY></TABLE></DIV></DIV><BR>
<P style=3D"PAGE-BREAK-AFTER: always"><BR></P>
<HR SIZE=3D3>
<A name=3DIDX188></A>
<TABLE class=3Dsystitleandfootercontainer cellSpacing=3D1 =
cellPadding=3D1 rules=3Dnone=20
width=3D"100%" summary=3D"Page Layout" border=3D0 frame=3Dvoid>
  <TBODY>
  <TR>
    <TD class=3D"c systemtitle">CHD</TD></TR></TBODY></TABLE><BR>
<DIV class=3D"c proctitle">The GLM Procedure</DIV>
<DIV class=3D"c proctitle">&nbsp;</DIV>
<DIV class=3D"c proctitle">Dependent Variable: CHD </DIV>
<P>
<DIV>
<DIV align=3Dcenter>
<TABLE class=3Dtable borderColor=3D#c1c1c1 cellSpacing=3D0 =
cellPadding=3D5 rules=3Dall=20
summary=3D"Procedure GLM: Overall ANOVA" frame=3Dbox>
  <COLGROUP>
  <COL></COLGROUP>
  <COLGROUP>
  <COL>
  <COL>
  <COL>
  <COL>
  <COL></COLGROUP>
  <THEAD>
  <TR>
    <TH class=3D"l b header" scope=3Dcol>Source</TH>
    <TH class=3D"r b header" scope=3Dcol>DF</TH>
    <TH class=3D"r b header" scope=3Dcol>Sum of Squares</TH>
    <TH class=3D"r b header" scope=3Dcol>Mean Square</TH>
    <TH class=3D"r b header" scope=3Dcol>F Value</TH>
    <TH class=3D"r b header" =
scope=3Dcol>Pr&nbsp;&gt;&nbsp;F</TH></TR></THEAD>
  <TBODY>
  <TR>
    <TH class=3D"l rowheader" scope=3Drow>Model</TH>
    <TD class=3D"r data">11</TD>
    <TD class=3D"r data">111.3167822</TD>
    <TD class=3D"r data">10.1197075</TD>
    <TD class=3D"r data">3.12</TD>
    <TD class=3D"r data">0.0006</TD></TR>
  <TR>
    <TH class=3D"l rowheader" scope=3Drow>Error</TH>
    <TD class=3D"r data">213</TD>
    <TD class=3D"r data">691.2787733</TD>
    <TD class=3D"r data">3.2454403</TD>
    <TD class=3D"r data">&nbsp;</TD>
    <TD class=3D"r data">&nbsp;</TD></TR>
  <TR>
    <TH class=3D"l rowheader" scope=3Drow>Corrected Total</TH>
    <TD class=3D"r data">224</TD>
    <TD class=3D"r data">802.5955556</TD>
    <TD class=3D"r data">&nbsp;</TD>
    <TD class=3D"r data">&nbsp;</TD>
    <TD class=3D"r =
data">&nbsp;</TD></TR></TBODY></TABLE></DIV></DIV><BR><A=20
name=3DIDX189></A>
<DIV>
<DIV align=3Dcenter>
<TABLE class=3Dtable borderColor=3D#c1c1c1 cellSpacing=3D0 =
cellPadding=3D5 rules=3Dall=20
summary=3D"Procedure GLM: Fit Statistics" frame=3Dbox>
  <COLGROUP>
  <COL>
  <COL>
  <COL>
  <COL></COLGROUP>
  <THEAD>
  <TR>
    <TH class=3D"r b header" scope=3Dcol>R-Square</TH>
    <TH class=3D"r b header" scope=3Dcol>Coeff Var</TH>
    <TH class=3D"r b header" scope=3Dcol>Root MSE</TH>
    <TH class=3D"r b header" scope=3Dcol>CHD&nbsp;Mean</TH></TR></THEAD>
  <TBODY>
  <TR>
    <TD class=3D"r data">0.138696</TD>
    <TD class=3D"r data">5.942529</TD>
    <TD class=3D"r data">1.801511</TD>
    <TD class=3D"r =
data">30.31556</TD></TR></TBODY></TABLE></DIV></DIV><BR><A=20
name=3DIDX190></A>
<DIV>
<DIV align=3Dcenter>
<TABLE class=3Dtable borderColor=3D#c1c1c1 cellSpacing=3D0 =
cellPadding=3D5 rules=3Dall=20
summary=3D"Procedure GLM: Type I Model ANOVA" frame=3Dbox>
  <COLGROUP>
  <COL></COLGROUP>
  <COLGROUP>
  <COL>
  <COL>
  <COL>
  <COL>
  <COL></COLGROUP>
  <THEAD>
  <TR>
    <TH class=3D"l b header" scope=3Dcol>Source</TH>
    <TH class=3D"r b header" scope=3Dcol>DF</TH>
    <TH class=3D"r b header" scope=3Dcol>Type I SS</TH>
    <TH class=3D"r b header" scope=3Dcol>Mean Square</TH>
    <TH class=3D"r b header" scope=3Dcol>F Value</TH>
    <TH class=3D"r b header" =
scope=3Dcol>Pr&nbsp;&gt;&nbsp;F</TH></TR></THEAD>
  <TBODY>
  <TR>
    <TH class=3D"l rowheader" scope=3Drow>Agroeology</TH>
    <TD class=3D"r data">2</TD>
    <TD class=3D"r data">30.88888889</TD>
    <TD class=3D"r data">15.44444444</TD>
    <TD class=3D"r data">4.76</TD>
    <TD class=3D"r data">0.0095</TD></TR>
  <TR>
    <TH class=3D"l rowheader" scope=3Drow>sex</TH>
    <TD class=3D"r data">1</TD>
    <TD class=3D"r data">12.80988693</TD>
    <TD class=3D"r data">12.80988693</TD>
    <TD class=3D"r data">3.95</TD>
    <TD class=3D"r data">0.0482</TD></TR>
  <TR>
    <TH class=3D"l rowheader" scope=3Drow>Hbgenotype</TH>
    <TD class=3D"r data">2</TD>
    <TD class=3D"r data">5.08751290</TD>
    <TD class=3D"r data">2.54375645</TD>
    <TD class=3D"r data">0.78</TD>
    <TD class=3D"r data">0.4580</TD></TR>
  <TR>
    <TH class=3D"l rowheader" scope=3Drow>Agroeolog*Hbgenotype</TH>
    <TD class=3D"r data">4</TD>
    <TD class=3D"r data">52.50083470</TD>
    <TD class=3D"r data">13.12520868</TD>
    <TD class=3D"r data">4.04</TD>
    <TD class=3D"r data">0.0035</TD></TR>
  <TR>
    <TH class=3D"l rowheader" scope=3Drow>sex*Hbgenotype</TH>
    <TD class=3D"r data">2</TD>
    <TD class=3D"r data">10.02965881</TD>
    <TD class=3D"r data">5.01482940</TD>
    <TD class=3D"r data">1.55</TD>
    <TD class=3D"r =
data">0.2157</TD></TR></TBODY></TABLE></DIV></DIV><BR><A=20
name=3DIDX191></A>
<DIV>
<DIV align=3Dcenter>
<TABLE class=3Dtable borderColor=3D#c1c1c1 cellSpacing=3D0 =
cellPadding=3D5 rules=3Dall=20
summary=3D"Procedure GLM: Type III Model ANOVA" frame=3Dbox>
  <COLGROUP>
  <COL></COLGROUP>
  <COLGROUP>
  <COL>
  <COL>
  <COL>
  <COL>
  <COL></COLGROUP>
  <THEAD>
  <TR>
    <TH class=3D"l b header" scope=3Dcol>Source</TH>
    <TH class=3D"r b header" scope=3Dcol>DF</TH>
    <TH class=3D"r b header" scope=3Dcol>Type III SS</TH>
    <TH class=3D"r b header" scope=3Dcol>Mean Square</TH>
    <TH class=3D"r b header" scope=3Dcol>F Value</TH>
    <TH class=3D"r b header" =
scope=3Dcol>Pr&nbsp;&gt;&nbsp;F</TH></TR></THEAD>
  <TBODY>
  <TR>
    <TH class=3D"l rowheader" scope=3Drow>Agroeology</TH>
    <TD class=3D"r data">2</TD>
    <TD class=3D"r data">27.70056391</TD>
    <TD class=3D"r data">13.85028196</TD>
    <TD class=3D"r data">4.27</TD>
    <TD class=3D"r data">0.0152</TD></TR>
  <TR>
    <TH class=3D"l rowheader" scope=3Drow>sex</TH>
    <TD class=3D"r data">1</TD>
    <TD class=3D"r data">6.21298114</TD>
    <TD class=3D"r data">6.21298114</TD>
    <TD class=3D"r data">1.91</TD>
    <TD class=3D"r data">0.1679</TD></TR>
  <TR>
    <TH class=3D"l rowheader" scope=3Drow>Hbgenotype</TH>
    <TD class=3D"r data">2</TD>
    <TD class=3D"r data">13.89271197</TD>
    <TD class=3D"r data">6.94635599</TD>
    <TD class=3D"r data">2.14</TD>
    <TD class=3D"r data">0.1201</TD></TR>
  <TR>
    <TH class=3D"l rowheader" scope=3Drow>Agroeolog*Hbgenotype</TH>
    <TD class=3D"r data">4</TD>
    <TD class=3D"r data">52.40856775</TD>
    <TD class=3D"r data">13.10214194</TD>
    <TD class=3D"r data">4.04</TD>
    <TD class=3D"r data">0.0035</TD></TR>
  <TR>
    <TH class=3D"l rowheader" scope=3Drow>sex*Hbgenotype</TH>
    <TD class=3D"r data">2</TD>
    <TD class=3D"r data">10.02965881</TD>
    <TD class=3D"r data">5.01482940</TD>
    <TD class=3D"r data">1.55</TD>
    <TD class=3D"r =
data">0.2157</TD></TR></TBODY></TABLE></DIV></DIV><BR>
<P style=3D"PAGE-BREAK-AFTER: always"><BR></P>
<HR SIZE=3D3>
<A name=3DIDX192></A>
<TABLE class=3Dsystitleandfootercontainer cellSpacing=3D1 =
cellPadding=3D1 rules=3Dnone=20
width=3D"100%" summary=3D"Page Layout" border=3D0 frame=3Dvoid>
  <TBODY>
  <TR>
    <TD class=3D"c systemtitle">CHD</TD></TR></TBODY></TABLE><BR>
<DIV class=3D"c proctitle">The GLM Procedure</DIV>
<P>
<DIV>
<DIV class=3Dc><IMG class=3Dc style=3D"HEIGHT: 480px; WIDTH: 640px" =
border=3D0=20
alt=3D"Distribution of CHD by Agroeology"=20
src=3D"file:///C:/Users/HP/AppData/Local/Temp/SAS%20Temporary%20Files/_TD=
11876_DESKTOP-GL8F2SO_/BoxPlot18.png">=20
</DIV></DIV><BR><A name=3DIDX193></A>
<DIV>
<DIV align=3Dcenter>
<TABLE class=3Dtable borderColor=3D#c1c1c1 cellSpacing=3D0 =
cellPadding=3D5 rules=3Dall=20
summary=3D"Procedure GLM: Means" frame=3Dbox>
  <COLGROUP>
  <COL>
  <COL></COLGROUP>
  <COLGROUP>
  <COL>
  <COL></COLGROUP>
  <THEAD>
  <TR>
    <TH class=3D"l b header" rowSpan=3D2 scope=3Dcol>Level =
of<BR>Agroeology</TH>
    <TH class=3D"r b header" rowSpan=3D2 scope=3Dcol>N</TH>
    <TH class=3D"c b header" colSpan=3D2 scope=3Dcolgroup>CHD</TH></TR>
  <TR>
    <TH class=3D"r b header" scope=3Dcol>Mean</TH>
    <TH class=3D"r b header" scope=3Dcol>Std Dev</TH></TR></THEAD>
  <TBODY>
  <TR>
    <TH class=3D"l rowheader" scope=3Drow>Highland</TH>
    <TH class=3D"r data">75</TH>
    <TD class=3D"r data">30.1600000</TD>
    <TD class=3D"r data">1.76328931</TD></TR>
  <TR>
    <TH class=3D"l rowheader" scope=3Drow>lowland</TH>
    <TH class=3D"r data">75</TH>
    <TD class=3D"r data">29.9600000</TD>
    <TD class=3D"r data">2.05623639</TD></TR>
  <TR>
    <TH class=3D"l rowheader" scope=3Drow>midland</TH>
    <TH class=3D"r data">75</TH>
    <TD class=3D"r data">30.8266667</TD>
    <TD class=3D"r =
data">1.75817268</TD></TR></TBODY></TABLE></DIV></DIV><BR><A=20
name=3DIDX194></A>
<DIV>
<DIV class=3Dc><IMG class=3Dc style=3D"HEIGHT: 480px; WIDTH: 640px" =
border=3D0=20
alt=3D"Distribution of CHD by sex"=20
src=3D"file:///C:/Users/HP/AppData/Local/Temp/SAS%20Temporary%20Files/_TD=
11876_DESKTOP-GL8F2SO_/BoxPlot19.png">=20
</DIV></DIV><BR><A name=3DIDX195></A>
<DIV>
<DIV align=3Dcenter>
<TABLE class=3Dtable borderColor=3D#c1c1c1 cellSpacing=3D0 =
cellPadding=3D5 rules=3Dall=20
summary=3D"Procedure GLM: Means" frame=3Dbox>
  <COLGROUP>
  <COL>
  <COL></COLGROUP>
  <COLGROUP>
  <COL>
  <COL></COLGROUP>
  <THEAD>
  <TR>
    <TH class=3D"l b header" rowSpan=3D2 scope=3Dcol>Level =
of<BR>sex</TH>
    <TH class=3D"r b header" rowSpan=3D2 scope=3Dcol>N</TH>
    <TH class=3D"c b header" colSpan=3D2 scope=3Dcolgroup>CHD</TH></TR>
  <TR>
    <TH class=3D"r b header" scope=3Dcol>Mean</TH>
    <TH class=3D"r b header" scope=3Dcol>Std Dev</TH></TR></THEAD>
  <TBODY>
  <TR>
    <TH class=3D"l rowheader" scope=3Drow>F</TH>
    <TH class=3D"r data">167</TH>
    <TD class=3D"r data">30.1736527</TD>
    <TD class=3D"r data">1.90744273</TD></TR>
  <TR>
    <TH class=3D"l rowheader" scope=3Drow>M</TH>
    <TH class=3D"r data">58</TH>
    <TD class=3D"r data">30.7241379</TD>
    <TD class=3D"r =
data">1.80441081</TD></TR></TBODY></TABLE></DIV></DIV><BR><A=20
name=3DIDX196></A>
<DIV>
<DIV class=3Dc><IMG class=3Dc style=3D"HEIGHT: 480px; WIDTH: 640px" =
border=3D0=20
alt=3D"Distribution of CHD by Hbgenotype"=20
src=3D"file:///C:/Users/HP/AppData/Local/Temp/SAS%20Temporary%20Files/_TD=
11876_DESKTOP-GL8F2SO_/BoxPlot20.png">=20
</DIV></DIV><BR><A name=3DIDX197></A>
<DIV>
<DIV align=3Dcenter>
<TABLE class=3Dtable borderColor=3D#c1c1c1 cellSpacing=3D0 =
cellPadding=3D5 rules=3Dall=20
summary=3D"Procedure GLM: Means" frame=3Dbox>
  <COLGROUP>
  <COL>
  <COL></COLGROUP>
  <COLGROUP>
  <COL>
  <COL></COLGROUP>
  <THEAD>
  <TR>
    <TH class=3D"l b header" rowSpan=3D2 scope=3Dcol>Level =
of<BR>Hbgenotype</TH>
    <TH class=3D"r b header" rowSpan=3D2 scope=3Dcol>N</TH>
    <TH class=3D"c b header" colSpan=3D2 scope=3Dcolgroup>CHD</TH></TR>
  <TR>
    <TH class=3D"r b header" scope=3Dcol>Mean</TH>
    <TH class=3D"r b header" scope=3Dcol>Std Dev</TH></TR></THEAD>
  <TBODY>
  <TR>
    <TH class=3D"l rowheader" scope=3Drow>AA</TH>
    <TH class=3D"r data">76</TH>
    <TD class=3D"r data">30.0789474</TD>
    <TD class=3D"r data">2.00508126</TD></TR>
  <TR>
    <TH class=3D"l rowheader" scope=3Drow>AB</TH>
    <TH class=3D"r data">106</TH>
    <TD class=3D"r data">30.4245283</TD>
    <TD class=3D"r data">1.97579695</TD></TR>
  <TR>
    <TH class=3D"l rowheader" scope=3Drow>BB</TH>
    <TH class=3D"r data">43</TH>
    <TD class=3D"r data">30.4651163</TD>
    <TD class=3D"r =
data">1.42007440</TD></TR></TBODY></TABLE></DIV></DIV><BR>
<P style=3D"PAGE-BREAK-AFTER: always"><BR></P>
<HR SIZE=3D3>
<A name=3DIDX198></A>
<TABLE class=3Dsystitleandfootercontainer cellSpacing=3D1 =
cellPadding=3D1 rules=3Dnone=20
width=3D"100%" summary=3D"Page Layout" border=3D0 frame=3Dvoid>
  <TBODY>
  <TR>
    <TD class=3D"c systemtitle">CHD</TD></TR></TBODY></TABLE><BR>
<DIV class=3D"c proctitle">The GLM Procedure</DIV>
<DIV class=3D"c proctitle">Least Squares Means</DIV>
<DIV class=3D"c proctitle">Adjustment for Multiple Comparisons: =
Tukey-Kramer</DIV>
<P>
<DIV>
<DIV align=3Dcenter>
<TABLE class=3Dtable borderColor=3D#c1c1c1 cellSpacing=3D0 =
cellPadding=3D5 rules=3Dall=20
summary=3D"Procedure GLM: LSMeans" frame=3Dbox>
  <COLGROUP>
  <COL></COLGROUP>
  <COLGROUP>
  <COL>
  <COL>
  <COL>
  <COL></COLGROUP>
  <THEAD>
  <TR>
    <TH class=3D"l b header" scope=3Dcol>Agroeology</TH>
    <TH class=3D"r b header" scope=3Dcol>CHD LSMEAN</TH>
    <TH class=3D"r b header" scope=3Dcol>Standard<BR>Error</TH>
    <TH class=3D"r b header" scope=3Dcol>Pr&nbsp;&gt;&nbsp;|t|</TH>
    <TH class=3D"r b header" scope=3Dcol>LSMEAN Number</TH></TR></THEAD>
  <TBODY>
  <TR>
    <TH class=3D"l rowheader" scope=3Drow>Highland</TH>
    <TD class=3D"r data">30.0797851</TD>
    <TD class=3D"r data">0.2409342</TD>
    <TD class=3D"r data">&lt;.0001</TD>
    <TD class=3D"r data">1</TD></TR>
  <TR>
    <TH class=3D"l rowheader" scope=3Drow>lowland</TH>
    <TD class=3D"r data">30.0132870</TD>
    <TD class=3D"r data">0.2233878</TD>
    <TD class=3D"r data">&lt;.0001</TD>
    <TD class=3D"r data">2</TD></TR>
  <TR>
    <TH class=3D"l rowheader" scope=3Drow>midland</TH>
    <TD class=3D"r data">30.9465452</TD>
    <TD class=3D"r data">0.2731927</TD>
    <TD class=3D"r data">&lt;.0001</TD>
    <TD class=3D"r data">3</TD></TR></TBODY></TABLE></DIV></DIV><BR><A=20
name=3DIDX199></A>
<DIV>
<DIV align=3Dcenter>
<TABLE class=3Dtable borderColor=3D#c1c1c1 cellSpacing=3D0 =
cellPadding=3D5 rules=3Dall=20
summary=3D"Procedure GLM: Difference Matrix" frame=3Dbox>
  <COLGROUP>
  <COL></COLGROUP>
  <COLGROUP>
  <COL>
  <COL>
  <COL></COLGROUP>
  <THEAD>
  <TR>
    <TH class=3D"c b header" colSpan=3D4 scope=3Dcolgroup>Least Squares =
Means for=20
      effect Agroeology<BR>Pr &gt; |t| for H0: =
LSMean(i)=3DLSMean(j)<BR>Dependent=20
      Variable: CHD</TH></TR>
  <TR>
    <TH class=3D"l b header" scope=3Dcol>i/j</TH>
    <TH class=3D"r b header" scope=3Dcol>1</TH>
    <TH class=3D"r b header" scope=3Dcol>2</TH>
    <TH class=3D"r b header" scope=3Dcol>3</TH></TR></THEAD>
  <TBODY>
  <TR>
    <TH class=3D"l rowheader" scope=3Drow>1</TH>
    <TD class=3D"r data">&nbsp;</TD>
    <TD class=3D"r data">0.9753</TD>
    <TD class=3D"r data">0.0378</TD></TR>
  <TR>
    <TH class=3D"l rowheader" scope=3Drow>2</TH>
    <TD class=3D"r data">0.9753</TD>
    <TD class=3D"r data">&nbsp;</TD>
    <TD class=3D"r data">0.0191</TD></TR>
  <TR>
    <TH class=3D"l rowheader" scope=3Drow>3</TH>
    <TD class=3D"r data">0.0378</TD>
    <TD class=3D"r data">0.0191</TD>
    <TD class=3D"r =
data">&nbsp;</TD></TR></TBODY></TABLE></DIV></DIV><BR><A=20
name=3DIDX200></A>
<DIV>
<DIV class=3Dc><IMG class=3Dc style=3D"HEIGHT: 480px; WIDTH: 640px" =
border=3D0=20
alt=3D"Plot of CHD least-squares means for Agroeology."=20
src=3D"file:///C:/Users/HP/AppData/Local/Temp/SAS%20Temporary%20Files/_TD=
11876_DESKTOP-GL8F2SO_/MeanPlot30.png">=20
</DIV></DIV><BR><A name=3DIDX201></A>
<DIV>
<DIV class=3Dc><IMG class=3Dc style=3D"HEIGHT: 480px; WIDTH: 480px" =
border=3D0=20
alt=3D"Plot of all pairwise CHD least-squares means differences for =
Agroeology with Tukey-Kramer adjustment at significance level 0.05."=20
src=3D"file:///C:/Users/HP/AppData/Local/Temp/SAS%20Temporary%20Files/_TD=
11876_DESKTOP-GL8F2SO_/DiffPlot30.png">=20
</DIV></DIV><BR>
<P style=3D"PAGE-BREAK-AFTER: always"><BR></P>
<HR SIZE=3D3>
<A name=3DIDX202></A>
<TABLE class=3Dsystitleandfootercontainer cellSpacing=3D1 =
cellPadding=3D1 rules=3Dnone=20
width=3D"100%" summary=3D"Page Layout" border=3D0 frame=3Dvoid>
  <TBODY>
  <TR>
    <TD class=3D"c systemtitle">CHD</TD></TR></TBODY></TABLE><BR>
<DIV class=3D"c proctitle">The GLM Procedure</DIV>
<DIV class=3D"c proctitle">Least Squares Means</DIV>
<DIV class=3D"c proctitle">Adjustment for Multiple Comparisons: =
Tukey-Kramer</DIV>
<P>
<DIV>
<DIV align=3Dcenter>
<TABLE class=3Dtable borderColor=3D#c1c1c1 cellSpacing=3D0 =
cellPadding=3D5 rules=3Dall=20
summary=3D"Procedure GLM: LSMeans" frame=3Dbox>
  <COLGROUP>
  <COL></COLGROUP>
  <COLGROUP>
  <COL>
  <COL>
  <COL>
  <COL></COLGROUP>
  <THEAD>
  <TR>
    <TH class=3D"l b header" rowSpan=3D2 scope=3Dcol>sex</TH>
    <TH class=3D"r b header" rowSpan=3D2 scope=3Dcol>CHD LSMEAN</TH>
    <TH class=3D"r b header" rowSpan=3D2 =
scope=3Dcol>Standard<BR>Error</TH>
    <TH class=3D"c b header" scope=3Dcol>H0:LSMEAN=3D0</TH>
    <TH class=3D"c b header" scope=3Dcol>H0:LSMean1=3DLSMean2</TH></TR>
  <TR>
    <TH class=3D"r b header" scope=3Dcol>Pr&nbsp;&gt;&nbsp;|t|</TH>
    <TH class=3D"r b header" =
scope=3Dcol>Pr&nbsp;&gt;&nbsp;|t|</TH></TR></THEAD>
  <TBODY>
  <TR>
    <TH class=3D"l rowheader" scope=3Drow>F</TH>
    <TD class=3D"r data">30.1442466</TD>
    <TD class=3D"r data">0.1598492</TD>
    <TD class=3D"r data">&lt;.0001</TD>
    <TD class=3D"r data">0.1679</TD></TR>
  <TR>
    <TH class=3D"l rowheader" scope=3Drow>M</TH>
    <TD class=3D"r data">30.5488316</TD>
    <TD class=3D"r data">0.2525080</TD>
    <TD class=3D"r data">&lt;.0001</TD>
    <TD class=3D"r =
data">&nbsp;</TD></TR></TBODY></TABLE></DIV></DIV><BR><A=20
name=3DIDX203></A>
<DIV>
<DIV class=3Dc><IMG class=3Dc style=3D"HEIGHT: 480px; WIDTH: 640px" =
border=3D0=20
alt=3D"Plot of CHD least-squares means for sex."=20
src=3D"file:///C:/Users/HP/AppData/Local/Temp/SAS%20Temporary%20Files/_TD=
11876_DESKTOP-GL8F2SO_/MeanPlot31.png">=20
</DIV></DIV><BR><A name=3DIDX204></A>
<DIV>
<DIV class=3Dc><IMG class=3Dc style=3D"HEIGHT: 480px; WIDTH: 480px" =
border=3D0=20
alt=3D"Plot of all pairwise CHD least-squares means differences for sex =
with Tukey-Kramer adjustment at significance level 0.05."=20
src=3D"file:///C:/Users/HP/AppData/Local/Temp/SAS%20Temporary%20Files/_TD=
11876_DESKTOP-GL8F2SO_/DiffPlot31.png">=20
</DIV></DIV><BR>
<P style=3D"PAGE-BREAK-AFTER: always"><BR></P>
<HR SIZE=3D3>
<A name=3DIDX205></A>
<TABLE class=3Dsystitleandfootercontainer cellSpacing=3D1 =
cellPadding=3D1 rules=3Dnone=20
width=3D"100%" summary=3D"Page Layout" border=3D0 frame=3Dvoid>
  <TBODY>
  <TR>
    <TD class=3D"c systemtitle">CHD</TD></TR></TBODY></TABLE><BR>
<DIV class=3D"c proctitle">The GLM Procedure</DIV>
<DIV class=3D"c proctitle">Least Squares Means</DIV>
<DIV class=3D"c proctitle">Adjustment for Multiple Comparisons: =
Tukey-Kramer</DIV>
<P>
<DIV>
<DIV align=3Dcenter>
<TABLE class=3Dtable borderColor=3D#c1c1c1 cellSpacing=3D0 =
cellPadding=3D5 rules=3Dall=20
summary=3D"Procedure GLM: LSMeans" frame=3Dbox>
  <COLGROUP>
  <COL></COLGROUP>
  <COLGROUP>
  <COL>
  <COL>
  <COL>
  <COL></COLGROUP>
  <THEAD>
  <TR>
    <TH class=3D"l b header" scope=3Dcol>Hbgenotype</TH>
    <TH class=3D"r b header" scope=3Dcol>CHD LSMEAN</TH>
    <TH class=3D"r b header" scope=3Dcol>Standard<BR>Error</TH>
    <TH class=3D"r b header" scope=3Dcol>Pr&nbsp;&gt;&nbsp;|t|</TH>
    <TH class=3D"r b header" scope=3Dcol>LSMEAN Number</TH></TR></THEAD>
  <TBODY>
  <TR>
    <TH class=3D"l rowheader" scope=3Drow>AA</TH>
    <TD class=3D"r data">29.9248840</TD>
    <TD class=3D"r data">0.2642955</TD>
    <TD class=3D"r data">&lt;.0001</TD>
    <TD class=3D"r data">1</TD></TR>
  <TR>
    <TH class=3D"l rowheader" scope=3Drow>AB</TH>
    <TD class=3D"r data">30.6047995</TD>
    <TD class=3D"r data">0.2106945</TD>
    <TD class=3D"r data">&lt;.0001</TD>
    <TD class=3D"r data">2</TD></TR>
  <TR>
    <TH class=3D"l rowheader" scope=3Drow>BB</TH>
    <TD class=3D"r data">30.5099338</TD>
    <TD class=3D"r data">0.3086632</TD>
    <TD class=3D"r data">&lt;.0001</TD>
    <TD class=3D"r data">3</TD></TR></TBODY></TABLE></DIV></DIV><BR><A=20
name=3DIDX206></A>
<DIV>
<DIV align=3Dcenter>
<TABLE class=3Dtable borderColor=3D#c1c1c1 cellSpacing=3D0 =
cellPadding=3D5 rules=3Dall=20
summary=3D"Procedure GLM: Difference Matrix" frame=3Dbox>
  <COLGROUP>
  <COL></COLGROUP>
  <COLGROUP>
  <COL>
  <COL>
  <COL></COLGROUP>
  <THEAD>
  <TR>
    <TH class=3D"c b header" colSpan=3D4 scope=3Dcolgroup>Least Squares =
Means for=20
      effect Hbgenotype<BR>Pr &gt; |t| for H0: =
LSMean(i)=3DLSMean(j)<BR>Dependent=20
      Variable: CHD</TH></TR>
  <TR>
    <TH class=3D"l b header" scope=3Dcol>i/j</TH>
    <TH class=3D"r b header" scope=3Dcol>1</TH>
    <TH class=3D"r b header" scope=3Dcol>2</TH>
    <TH class=3D"r b header" scope=3Dcol>3</TH></TR></THEAD>
  <TBODY>
  <TR>
    <TH class=3D"l rowheader" scope=3Drow>1</TH>
    <TD class=3D"r data">&nbsp;</TD>
    <TD class=3D"r data">0.1119</TD>
    <TD class=3D"r data">0.3224</TD></TR>
  <TR>
    <TH class=3D"l rowheader" scope=3Drow>2</TH>
    <TD class=3D"r data">0.1119</TD>
    <TD class=3D"r data">&nbsp;</TD>
    <TD class=3D"r data">0.9651</TD></TR>
  <TR>
    <TH class=3D"l rowheader" scope=3Drow>3</TH>
    <TD class=3D"r data">0.3224</TD>
    <TD class=3D"r data">0.9651</TD>
    <TD class=3D"r =
data">&nbsp;</TD></TR></TBODY></TABLE></DIV></DIV><BR><A=20
name=3DIDX207></A>
<DIV>
<DIV class=3Dc><IMG class=3Dc style=3D"HEIGHT: 480px; WIDTH: 640px" =
border=3D0=20
alt=3D"Plot of CHD least-squares means for Hbgenotype."=20
src=3D"file:///C:/Users/HP/AppData/Local/Temp/SAS%20Temporary%20Files/_TD=
11876_DESKTOP-GL8F2SO_/MeanPlot32.png">=20
</DIV></DIV><BR><A name=3DIDX208></A>
<DIV>
<DIV class=3Dc><IMG class=3Dc style=3D"HEIGHT: 480px; WIDTH: 480px" =
border=3D0=20
alt=3D"Plot of all pairwise CHD least-squares means differences for =
Hbgenotype with Tukey-Kramer adjustment at significance level 0.05."=20
src=3D"file:///C:/Users/HP/AppData/Local/Temp/SAS%20Temporary%20Files/_TD=
11876_DESKTOP-GL8F2SO_/DiffPlot32.png">=20
</DIV></DIV><BR>
<P style=3D"PAGE-BREAK-AFTER: always"><BR></P>
<HR SIZE=3D3>
<A name=3DIDX209></A>
<TABLE class=3Dsystitleandfootercontainer cellSpacing=3D1 =
cellPadding=3D1 rules=3Dnone=20
width=3D"100%" summary=3D"Page Layout" border=3D0 frame=3Dvoid>
  <TBODY>
  <TR>
    <TD class=3D"c systemtitle">CHD</TD></TR></TBODY></TABLE><BR>
<DIV class=3D"c proctitle">The GLM Procedure</DIV>
<DIV class=3D"c proctitle">Least Squares Means</DIV>
<DIV class=3D"c proctitle">Adjustment for Multiple Comparisons: =
Tukey-Kramer</DIV>
<P>
<DIV>
<DIV align=3Dcenter>
<TABLE class=3Dtable borderColor=3D#c1c1c1 cellSpacing=3D0 =
cellPadding=3D5 rules=3Dall=20
summary=3D"Procedure GLM: LSMeans" frame=3Dbox>
  <COLGROUP>
  <COL>
  <COL></COLGROUP>
  <COLGROUP>
  <COL>
  <COL>
  <COL>
  <COL></COLGROUP>
  <THEAD>
  <TR>
    <TH class=3D"l b header" scope=3Dcol>Agroeology</TH>
    <TH class=3D"l b header" scope=3Dcol>Hbgenotype</TH>
    <TH class=3D"r b header" scope=3Dcol>CHD LSMEAN</TH>
    <TH class=3D"r b header" scope=3Dcol>Standard<BR>Error</TH>
    <TH class=3D"r b header" scope=3Dcol>Pr&nbsp;&gt;&nbsp;|t|</TH>
    <TH class=3D"r b header" scope=3Dcol>LSMEAN Number</TH></TR></THEAD>
  <TBODY>
  <TR>
    <TH class=3D"l rowheader" scope=3Drow>Highland</TH>
    <TH class=3D"l rowheader" scope=3Drow>AA</TH>
    <TD class=3D"r data">30.3961196</TD>
    <TD class=3D"r data">0.3498595</TD>
    <TD class=3D"r data">&lt;.0001</TD>
    <TD class=3D"r data">1</TD></TR>
  <TR>
    <TH class=3D"l rowheader" scope=3Drow>Highland</TH>
    <TH class=3D"l rowheader" scope=3Drow>AB</TH>
    <TD class=3D"r data">30.6412490</TD>
    <TD class=3D"r data">0.3822112</TD>
    <TD class=3D"r data">&lt;.0001</TD>
    <TD class=3D"r data">2</TD></TR>
  <TR>
    <TH class=3D"l rowheader" scope=3Drow>Highland</TH>
    <TH class=3D"l rowheader" scope=3Drow>BB</TH>
    <TD class=3D"r data">29.2019868</TD>
    <TD class=3D"r data">0.5039410</TD>
    <TD class=3D"r data">&lt;.0001</TD>
    <TD class=3D"r data">3</TD></TR>
  <TR>
    <TH class=3D"l rowheader" scope=3Drow>lowland</TH>
    <TH class=3D"l rowheader" scope=3Drow>AA</TH>
    <TD class=3D"r data">29.0849970</TD>
    <TD class=3D"r data">0.4426553</TD>
    <TD class=3D"r data">&lt;.0001</TD>
    <TD class=3D"r data">4</TD></TR>
  <TR>
    <TH class=3D"l rowheader" scope=3Drow>lowland</TH>
    <TH class=3D"l rowheader" scope=3Drow>AB</TH>
    <TD class=3D"r data">29.9813541</TD>
    <TD class=3D"r data">0.3240167</TD>
    <TD class=3D"r data">&lt;.0001</TD>
    <TD class=3D"r data">5</TD></TR>
  <TR>
    <TH class=3D"l rowheader" scope=3Drow>lowland</TH>
    <TH class=3D"l rowheader" scope=3Drow>BB</TH>
    <TD class=3D"r data">30.9735099</TD>
    <TD class=3D"r data">0.3849525</TD>
    <TD class=3D"r data">&lt;.0001</TD>
    <TD class=3D"r data">6</TD></TR>
  <TR>
    <TH class=3D"l rowheader" scope=3Drow>midland</TH>
    <TH class=3D"l rowheader" scope=3Drow>AA</TH>
    <TD class=3D"r data">30.2935356</TD>
    <TD class=3D"r data">0.4088599</TD>
    <TD class=3D"r data">&lt;.0001</TD>
    <TD class=3D"r data">7</TD></TR>
  <TR>
    <TH class=3D"l rowheader" scope=3Drow>midland</TH>
    <TH class=3D"l rowheader" scope=3Drow>AB</TH>
    <TD class=3D"r data">31.1917955</TD>
    <TD class=3D"r data">0.2804309</TD>
    <TD class=3D"r data">&lt;.0001</TD>
    <TD class=3D"r data">8</TD></TR>
  <TR>
    <TH class=3D"l rowheader" scope=3Drow>midland</TH>
    <TH class=3D"l rowheader" scope=3Drow>BB</TH>
    <TD class=3D"r data">31.3543046</TD>
    <TD class=3D"r data">0.6526105</TD>
    <TD class=3D"r data">&lt;.0001</TD>
    <TD class=3D"r data">9</TD></TR></TBODY></TABLE></DIV></DIV><BR><A=20
name=3DIDX210></A>
<DIV>
<DIV align=3Dcenter>
<TABLE class=3Dtable borderColor=3D#c1c1c1 cellSpacing=3D0 =
cellPadding=3D5 rules=3Dall=20
summary=3D"Procedure GLM: Difference Matrix" frame=3Dbox>
  <COLGROUP>
  <COL></COLGROUP>
  <COLGROUP>
  <COL>
  <COL>
  <COL>
  <COL>
  <COL>
  <COL>
  <COL>
  <COL>
  <COL></COLGROUP>
  <THEAD>
  <TR>
    <TH class=3D"c b header" colSpan=3D10 scope=3Dcolgroup>Least Squares =
Means for=20
      effect Agroeolog*Hbgenotype<BR>Pr &gt; |t| for H0:=20
      LSMean(i)=3DLSMean(j)<BR>Dependent Variable: CHD</TH></TR>
  <TR>
    <TH class=3D"l b header" scope=3Dcol>i/j</TH>
    <TH class=3D"r b header" scope=3Dcol>1</TH>
    <TH class=3D"r b header" scope=3Dcol>2</TH>
    <TH class=3D"r b header" scope=3Dcol>3</TH>
    <TH class=3D"r b header" scope=3Dcol>4</TH>
    <TH class=3D"r b header" scope=3Dcol>5</TH>
    <TH class=3D"r b header" scope=3Dcol>6</TH>
    <TH class=3D"r b header" scope=3Dcol>7</TH>
    <TH class=3D"r b header" scope=3Dcol>8</TH>
    <TH class=3D"r b header" scope=3Dcol>9</TH></TR></THEAD>
  <TBODY>
  <TR>
    <TH class=3D"l rowheader" scope=3Drow>1</TH>
    <TD class=3D"r data">&nbsp;</TD>
    <TD class=3D"r data">0.9999</TD>
    <TD class=3D"r data">0.5823</TD>
    <TD class=3D"r data">0.1946</TD>
    <TD class=3D"r data">0.9943</TD>
    <TD class=3D"r data">0.9722</TD>
    <TD class=3D"r data">1.0000</TD>
    <TD class=3D"r data">0.6989</TD>
    <TD class=3D"r data">0.9322</TD></TR>
  <TR>
    <TH class=3D"l rowheader" scope=3Drow>2</TH>
    <TD class=3D"r data">0.9999</TD>
    <TD class=3D"r data">&nbsp;</TD>
    <TD class=3D"r data">0.3617</TD>
    <TD class=3D"r data">0.1684</TD>
    <TD class=3D"r data">0.9000</TD>
    <TD class=3D"r data">0.9995</TD>
    <TD class=3D"r data">0.9995</TD>
    <TD class=3D"r data">0.9456</TD>
    <TD class=3D"r data">0.9902</TD></TR>
  <TR>
    <TH class=3D"l rowheader" scope=3Drow>3</TH>
    <TD class=3D"r data">0.5823</TD>
    <TD class=3D"r data">0.3617</TD>
    <TD class=3D"r data">&nbsp;</TD>
    <TD class=3D"r data">1.0000</TD>
    <TD class=3D"r data">0.9302</TD>
    <TD class=3D"r data">0.1199</TD>
    <TD class=3D"r data">0.7569</TD>
    <TD class=3D"r data">0.0191</TD>
    <TD class=3D"r data">0.1739</TD></TR>
  <TR>
    <TH class=3D"l rowheader" scope=3Drow>4</TH>
    <TD class=3D"r data">0.1946</TD>
    <TD class=3D"r data">0.1684</TD>
    <TD class=3D"r data">1.0000</TD>
    <TD class=3D"r data">&nbsp;</TD>
    <TD class=3D"r data">0.7850</TD>
    <TD class=3D"r data">0.0390</TD>
    <TD class=3D"r data">0.4557</TD>
    <TD class=3D"r data">0.0026</TD>
    <TD class=3D"r data">0.1001</TD></TR>
  <TR>
    <TH class=3D"l rowheader" scope=3Drow>5</TH>
    <TD class=3D"r data">0.9943</TD>
    <TD class=3D"r data">0.9000</TD>
    <TD class=3D"r data">0.9302</TD>
    <TD class=3D"r data">0.7850</TD>
    <TD class=3D"r data">&nbsp;</TD>
    <TD class=3D"r data">0.5647</TD>
    <TD class=3D"r data">0.9996</TD>
    <TD class=3D"r data">0.0841</TD>
    <TD class=3D"r data">0.6253</TD></TR>
  <TR>
    <TH class=3D"l rowheader" scope=3Drow>6</TH>
    <TD class=3D"r data">0.9722</TD>
    <TD class=3D"r data">0.9995</TD>
    <TD class=3D"r data">0.1199</TD>
    <TD class=3D"r data">0.0390</TD>
    <TD class=3D"r data">0.5647</TD>
    <TD class=3D"r data">&nbsp;</TD>
    <TD class=3D"r data">0.9534</TD>
    <TD class=3D"r data">0.9999</TD>
    <TD class=3D"r data">0.9999</TD></TR>
  <TR>
    <TH class=3D"l rowheader" scope=3Drow>7</TH>
    <TD class=3D"r data">1.0000</TD>
    <TD class=3D"r data">0.9995</TD>
    <TD class=3D"r data">0.7569</TD>
    <TD class=3D"r data">0.4557</TD>
    <TD class=3D"r data">0.9996</TD>
    <TD class=3D"r data">0.9534</TD>
    <TD class=3D"r data">&nbsp;</TD>
    <TD class=3D"r data">0.6744</TD>
    <TD class=3D"r data">0.9052</TD></TR>
  <TR>
    <TH class=3D"l rowheader" scope=3Drow>8</TH>
    <TD class=3D"r data">0.6989</TD>
    <TD class=3D"r data">0.9456</TD>
    <TD class=3D"r data">0.0191</TD>
    <TD class=3D"r data">0.0026</TD>
    <TD class=3D"r data">0.0841</TD>
    <TD class=3D"r data">0.9999</TD>
    <TD class=3D"r data">0.6744</TD>
    <TD class=3D"r data">&nbsp;</TD>
    <TD class=3D"r data">1.0000</TD></TR>
  <TR>
    <TH class=3D"l rowheader" scope=3Drow>9</TH>
    <TD class=3D"r data">0.9322</TD>
    <TD class=3D"r data">0.9902</TD>
    <TD class=3D"r data">0.1739</TD>
    <TD class=3D"r data">0.1001</TD>
    <TD class=3D"r data">0.6253</TD>
    <TD class=3D"r data">0.9999</TD>
    <TD class=3D"r data">0.9052</TD>
    <TD class=3D"r data">1.0000</TD>
    <TD class=3D"r =
data">&nbsp;</TD></TR></TBODY></TABLE></DIV></DIV><BR><A=20
name=3DIDX211></A>
<DIV>
<DIV class=3Dc><IMG class=3Dc style=3D"HEIGHT: 480px; WIDTH: 640px" =
border=3D0=20
alt=3D"Plot of CHD least-squares means for Agroeolog*Hbgenotype."=20
src=3D"file:///C:/Users/HP/AppData/Local/Temp/SAS%20Temporary%20Files/_TD=
11876_DESKTOP-GL8F2SO_/MeanPlot33.png">=20
</DIV></DIV><BR><A name=3DIDX212></A>
<DIV>
<DIV class=3Dc><IMG class=3Dc style=3D"HEIGHT: 480px; WIDTH: 480px" =
border=3D0=20
alt=3D"Plot of all pairwise CHD least-squares means differences for =
Agroeolog*Hbgenotype with Tukey-Kramer adjustment at significance level =
0.05."=20
src=3D"file:///C:/Users/HP/AppData/Local/Temp/SAS%20Temporary%20Files/_TD=
11876_DESKTOP-GL8F2SO_/DiffPlot33.png">=20
</DIV></DIV><BR>
<P style=3D"PAGE-BREAK-AFTER: always"><BR></P>
<HR SIZE=3D3>
<A name=3DIDX213></A>
<TABLE class=3Dsystitleandfootercontainer cellSpacing=3D1 =
cellPadding=3D1 rules=3Dnone=20
width=3D"100%" summary=3D"Page Layout" border=3D0 frame=3Dvoid>
  <TBODY>
  <TR>
    <TD class=3D"c systemtitle">CHD</TD></TR></TBODY></TABLE><BR>
<DIV class=3D"c proctitle">The GLM Procedure</DIV>
<DIV class=3D"c proctitle">Least Squares Means</DIV>
<DIV class=3D"c proctitle">Adjustment for Multiple Comparisons: =
Tukey-Kramer</DIV>
<P>
<DIV>
<DIV align=3Dcenter>
<TABLE class=3Dtable borderColor=3D#c1c1c1 cellSpacing=3D0 =
cellPadding=3D5 rules=3Dall=20
summary=3D"Procedure GLM: LSMeans" frame=3Dbox>
  <COLGROUP>
  <COL>
  <COL></COLGROUP>
  <COLGROUP>
  <COL>
  <COL>
  <COL>
  <COL></COLGROUP>
  <THEAD>
  <TR>
    <TH class=3D"l b header" scope=3Dcol>sex</TH>
    <TH class=3D"l b header" scope=3Dcol>Hbgenotype</TH>
    <TH class=3D"r b header" scope=3Dcol>CHD LSMEAN</TH>
    <TH class=3D"r b header" scope=3Dcol>Standard<BR>Error</TH>
    <TH class=3D"r b header" scope=3Dcol>Pr&nbsp;&gt;&nbsp;|t|</TH>
    <TH class=3D"r b header" scope=3Dcol>LSMEAN Number</TH></TR></THEAD>
  <TBODY>
  <TR>
    <TH class=3D"l rowheader" scope=3Drow>F</TH>
    <TH class=3D"l rowheader" scope=3Drow>AA</TH>
    <TD class=3D"r data">30.0177455</TD>
    <TD class=3D"r data">0.2382499</TD>
    <TD class=3D"r data">&lt;.0001</TD>
    <TD class=3D"r data">1</TD></TR>
  <TR>
    <TH class=3D"l rowheader" scope=3Drow>F</TH>
    <TH class=3D"l rowheader" scope=3Drow>AB</TH>
    <TD class=3D"r data">30.1136699</TD>
    <TD class=3D"r data">0.2033574</TD>
    <TD class=3D"r data">&lt;.0001</TD>
    <TD class=3D"r data">2</TD></TR>
  <TR>
    <TH class=3D"l rowheader" scope=3Drow>F</TH>
    <TH class=3D"l rowheader" scope=3Drow>BB</TH>
    <TD class=3D"r data">30.3013245</TD>
    <TD class=3D"r data">0.3631098</TD>
    <TD class=3D"r data">&lt;.0001</TD>
    <TD class=3D"r data">3</TD></TR>
  <TR>
    <TH class=3D"l rowheader" scope=3Drow>M</TH>
    <TH class=3D"l rowheader" scope=3Drow>AA</TH>
    <TD class=3D"r data">29.8320226</TD>
    <TD class=3D"r data">0.4694429</TD>
    <TD class=3D"r data">&lt;.0001</TD>
    <TD class=3D"r data">4</TD></TR>
  <TR>
    <TH class=3D"l rowheader" scope=3Drow>M</TH>
    <TH class=3D"l rowheader" scope=3Drow>AB</TH>
    <TD class=3D"r data">31.0959292</TD>
    <TD class=3D"r data">0.3646992</TD>
    <TD class=3D"r data">&lt;.0001</TD>
    <TD class=3D"r data">5</TD></TR>
  <TR>
    <TH class=3D"l rowheader" scope=3Drow>M</TH>
    <TH class=3D"l rowheader" scope=3Drow>BB</TH>
    <TD class=3D"r data">30.7185430</TD>
    <TD class=3D"r data">0.4695319</TD>
    <TD class=3D"r data">&lt;.0001</TD>
    <TD class=3D"r data">6</TD></TR></TBODY></TABLE></DIV></DIV><BR><A=20
name=3DIDX214></A>
<DIV>
<DIV align=3Dcenter>
<TABLE class=3Dtable borderColor=3D#c1c1c1 cellSpacing=3D0 =
cellPadding=3D5 rules=3Dall=20
summary=3D"Procedure GLM: Difference Matrix" frame=3Dbox>
  <COLGROUP>
  <COL></COLGROUP>
  <COLGROUP>
  <COL>
  <COL>
  <COL>
  <COL>
  <COL>
  <COL></COLGROUP>
  <THEAD>
  <TR>
    <TH class=3D"c b header" colSpan=3D7 scope=3Dcolgroup>Least Squares =
Means for=20
      effect sex*Hbgenotype<BR>Pr &gt; |t| for H0:=20
      LSMean(i)=3DLSMean(j)<BR>Dependent Variable: CHD</TH></TR>
  <TR>
    <TH class=3D"l b header" scope=3Dcol>i/j</TH>
    <TH class=3D"r b header" scope=3Dcol>1</TH>
    <TH class=3D"r b header" scope=3Dcol>2</TH>
    <TH class=3D"r b header" scope=3Dcol>3</TH>
    <TH class=3D"r b header" scope=3Dcol>4</TH>
    <TH class=3D"r b header" scope=3Dcol>5</TH>
    <TH class=3D"r b header" scope=3Dcol>6</TH></TR></THEAD>
  <TBODY>
  <TR>
    <TH class=3D"l rowheader" scope=3Drow>1</TH>
    <TD class=3D"r data">&nbsp;</TD>
    <TD class=3D"r data">0.9996</TD>
    <TD class=3D"r data">0.9867</TD>
    <TD class=3D"r data">0.9993</TD>
    <TD class=3D"r data">0.1362</TD>
    <TD class=3D"r data">0.7675</TD></TR>
  <TR>
    <TH class=3D"l rowheader" scope=3Drow>2</TH>
    <TD class=3D"r data">0.9996</TD>
    <TD class=3D"r data">&nbsp;</TD>
    <TD class=3D"r data">0.9976</TD>
    <TD class=3D"r data">0.9939</TD>
    <TD class=3D"r data">0.1700</TD>
    <TD class=3D"r data">0.8450</TD></TR>
  <TR>
    <TH class=3D"l rowheader" scope=3Drow>3</TH>
    <TD class=3D"r data">0.9867</TD>
    <TD class=3D"r data">0.9976</TD>
    <TD class=3D"r data">&nbsp;</TD>
    <TD class=3D"r data">0.9689</TD>
    <TD class=3D"r data">0.6362</TD>
    <TD class=3D"r data">0.9776</TD></TR>
  <TR>
    <TH class=3D"l rowheader" scope=3Drow>4</TH>
    <TD class=3D"r data">0.9993</TD>
    <TD class=3D"r data">0.9939</TD>
    <TD class=3D"r data">0.9689</TD>
    <TD class=3D"r data">&nbsp;</TD>
    <TD class=3D"r data">0.2779</TD>
    <TD class=3D"r data">0.7651</TD></TR>
  <TR>
    <TH class=3D"l rowheader" scope=3Drow>5</TH>
    <TD class=3D"r data">0.1362</TD>
    <TD class=3D"r data">0.1700</TD>
    <TD class=3D"r data">0.6362</TD>
    <TD class=3D"r data">0.2779</TD>
    <TD class=3D"r data">&nbsp;</TD>
    <TD class=3D"r data">0.9883</TD></TR>
  <TR>
    <TH class=3D"l rowheader" scope=3Drow>6</TH>
    <TD class=3D"r data">0.7675</TD>
    <TD class=3D"r data">0.8450</TD>
    <TD class=3D"r data">0.9776</TD>
    <TD class=3D"r data">0.7651</TD>
    <TD class=3D"r data">0.9883</TD>
    <TD class=3D"r =
data">&nbsp;</TD></TR></TBODY></TABLE></DIV></DIV><BR><A=20
name=3DIDX215></A>
<DIV>
<DIV class=3Dc><IMG class=3Dc style=3D"HEIGHT: 480px; WIDTH: 640px" =
border=3D0=20
alt=3D"Plot of CHD least-squares means for sex*Hbgenotype."=20
src=3D"file:///C:/Users/HP/AppData/Local/Temp/SAS%20Temporary%20Files/_TD=
11876_DESKTOP-GL8F2SO_/MeanPlot34.png">=20
</DIV></DIV><BR><A name=3DIDX216></A>
<DIV>
<DIV class=3Dc><IMG class=3Dc style=3D"HEIGHT: 480px; WIDTH: 480px" =
border=3D0=20
alt=3D"Plot of all pairwise CHD least-squares means differences for =
sex*Hbgenotype with Tukey-Kramer adjustment at significance level 0.05." =

src=3D"file:///C:/Users/HP/AppData/Local/Temp/SAS%20Temporary%20Files/_TD=
11876_DESKTOP-GL8F2SO_/DiffPlot34.png">=20
</DIV></DIV><BR></DIV>
<DIV class=3Dbranch>
<P style=3D"PAGE-BREAK-AFTER: always"><BR></P>
<HR SIZE=3D3>
<A name=3DIDX217></A>
<TABLE class=3Dsystitleandfootercontainer cellSpacing=3D1 =
cellPadding=3D1 rules=3Dnone=20
width=3D"100%" summary=3D"Page Layout" border=3D0 frame=3Dvoid>
  <TBODY>
  <TR>
    <TD class=3D"c systemtitle">ErL</TD></TR></TBODY></TABLE><BR>
<DIV class=3D"c proctitle">The GLM Procedure</DIV>
<P>
<DIV>
<DIV align=3Dcenter>
<TABLE class=3Dtable borderColor=3D#c1c1c1 cellSpacing=3D0 =
cellPadding=3D5 rules=3Dall=20
summary=3D"Procedure GLM: Class Levels" frame=3Dbox>
  <COLGROUP>
  <COL></COLGROUP>
  <COLGROUP>
  <COL>
  <COL></COLGROUP>
  <THEAD>
  <TR>
    <TH class=3D"c b header" colSpan=3D3 scope=3Dcolgroup>Class Level=20
  Information</TH></TR>
  <TR>
    <TH class=3D"l b header" scope=3Dcol>Class</TH>
    <TH class=3D"r b header" scope=3Dcol>Levels</TH>
    <TH class=3D"l b header" scope=3Dcol>Values</TH></TR></THEAD>
  <TBODY>
  <TR>
    <TH class=3D"l rowheader" scope=3Drow>Agroeology</TH>
    <TD class=3D"r data">3</TD>
    <TD class=3D"l data">Highland lowland midland</TD></TR>
  <TR>
    <TH class=3D"l rowheader" scope=3Drow>sex</TH>
    <TD class=3D"r data">2</TD>
    <TD class=3D"l data">F M</TD></TR>
  <TR>
    <TH class=3D"l rowheader" scope=3Drow>Hbgenotype</TH>
    <TD class=3D"r data">3</TD>
    <TD class=3D"l data">AA AB =
BB</TD></TR></TBODY></TABLE></DIV></DIV><BR><A=20
name=3DIDX218></A>
<DIV>
<DIV align=3Dcenter>
<TABLE class=3Dtable borderColor=3D#c1c1c1 cellSpacing=3D0 =
cellPadding=3D5 rules=3Dall=20
summary=3D"Procedure GLM: Number of Observations" frame=3Dbox>
  <COLGROUP>
  <COL>
  <COL></COLGROUP>
  <TBODY>
  <TR>
    <TH class=3D"l rowheader" scope=3Drow>Number of Observations =
Read</TH>
    <TD class=3D"r data">225</TD></TR>
  <TR>
    <TH class=3D"l rowheader" scope=3Drow>Number of Observations =
Used</TH>
    <TD class=3D"r data">225</TD></TR></TBODY></TABLE></DIV></DIV><BR>
<P style=3D"PAGE-BREAK-AFTER: always"><BR></P>
<HR SIZE=3D3>
<A name=3DIDX219></A>
<TABLE class=3Dsystitleandfootercontainer cellSpacing=3D1 =
cellPadding=3D1 rules=3Dnone=20
width=3D"100%" summary=3D"Page Layout" border=3D0 frame=3Dvoid>
  <TBODY>
  <TR>
    <TD class=3D"c systemtitle">ErL</TD></TR></TBODY></TABLE><BR>
<DIV class=3D"c proctitle">The GLM Procedure</DIV>
<DIV class=3D"c proctitle">&nbsp;</DIV>
<DIV class=3D"c proctitle">Dependent Variable: ErL </DIV>
<P>
<DIV>
<DIV align=3Dcenter>
<TABLE class=3Dtable borderColor=3D#c1c1c1 cellSpacing=3D0 =
cellPadding=3D5 rules=3Dall=20
summary=3D"Procedure GLM: Overall ANOVA" frame=3Dbox>
  <COLGROUP>
  <COL></COLGROUP>
  <COLGROUP>
  <COL>
  <COL>
  <COL>
  <COL>
  <COL></COLGROUP>
  <THEAD>
  <TR>
    <TH class=3D"l b header" scope=3Dcol>Source</TH>
    <TH class=3D"r b header" scope=3Dcol>DF</TH>
    <TH class=3D"r b header" scope=3Dcol>Sum of Squares</TH>
    <TH class=3D"r b header" scope=3Dcol>Mean Square</TH>
    <TH class=3D"r b header" scope=3Dcol>F Value</TH>
    <TH class=3D"r b header" =
scope=3Dcol>Pr&nbsp;&gt;&nbsp;F</TH></TR></THEAD>
  <TBODY>
  <TR>
    <TH class=3D"l rowheader" scope=3Drow>Model</TH>
    <TD class=3D"r data">11</TD>
    <TD class=3D"r data">189.8859753</TD>
    <TD class=3D"r data">17.2623614</TD>
    <TD class=3D"r data">18.04</TD>
    <TD class=3D"r data">&lt;.0001</TD></TR>
  <TR>
    <TH class=3D"l rowheader" scope=3Drow>Error</TH>
    <TD class=3D"r data">213</TD>
    <TD class=3D"r data">203.8740247</TD>
    <TD class=3D"r data">0.9571550</TD>
    <TD class=3D"r data">&nbsp;</TD>
    <TD class=3D"r data">&nbsp;</TD></TR>
  <TR>
    <TH class=3D"l rowheader" scope=3Drow>Corrected Total</TH>
    <TD class=3D"r data">224</TD>
    <TD class=3D"r data">393.7600000</TD>
    <TD class=3D"r data">&nbsp;</TD>
    <TD class=3D"r data">&nbsp;</TD>
    <TD class=3D"r =
data">&nbsp;</TD></TR></TBODY></TABLE></DIV></DIV><BR><A=20
name=3DIDX220></A>
<DIV>
<DIV align=3Dcenter>
<TABLE class=3Dtable borderColor=3D#c1c1c1 cellSpacing=3D0 =
cellPadding=3D5 rules=3Dall=20
summary=3D"Procedure GLM: Fit Statistics" frame=3Dbox>
  <COLGROUP>
  <COL>
  <COL>
  <COL>
  <COL></COLGROUP>
  <THEAD>
  <TR>
    <TH class=3D"r b header" scope=3Dcol>R-Square</TH>
    <TH class=3D"r b header" scope=3Dcol>Coeff Var</TH>
    <TH class=3D"r b header" scope=3Dcol>Root MSE</TH>
    <TH class=3D"r b header" scope=3Dcol>ErL&nbsp;Mean</TH></TR></THEAD>
  <TBODY>
  <TR>
    <TD class=3D"r data">0.482238</TD>
    <TD class=3D"r data">7.096298</TD>
    <TD class=3D"r data">0.978343</TD>
    <TD class=3D"r =
data">13.78667</TD></TR></TBODY></TABLE></DIV></DIV><BR><A=20
name=3DIDX221></A>
<DIV>
<DIV align=3Dcenter>
<TABLE class=3Dtable borderColor=3D#c1c1c1 cellSpacing=3D0 =
cellPadding=3D5 rules=3Dall=20
summary=3D"Procedure GLM: Type I Model ANOVA" frame=3Dbox>
  <COLGROUP>
  <COL></COLGROUP>
  <COLGROUP>
  <COL>
  <COL>
  <COL>
  <COL>
  <COL></COLGROUP>
  <THEAD>
  <TR>
    <TH class=3D"l b header" scope=3Dcol>Source</TH>
    <TH class=3D"r b header" scope=3Dcol>DF</TH>
    <TH class=3D"r b header" scope=3Dcol>Type I SS</TH>
    <TH class=3D"r b header" scope=3Dcol>Mean Square</TH>
    <TH class=3D"r b header" scope=3Dcol>F Value</TH>
    <TH class=3D"r b header" =
scope=3Dcol>Pr&nbsp;&gt;&nbsp;F</TH></TR></THEAD>
  <TBODY>
  <TR>
    <TH class=3D"l rowheader" scope=3Drow>Agroeology</TH>
    <TD class=3D"r data">2</TD>
    <TD class=3D"r data">183.7866667</TD>
    <TD class=3D"r data">91.8933333</TD>
    <TD class=3D"r data">96.01</TD>
    <TD class=3D"r data">&lt;.0001</TD></TR>
  <TR>
    <TH class=3D"l rowheader" scope=3Drow>sex</TH>
    <TD class=3D"r data">1</TD>
    <TD class=3D"r data">0.1658333</TD>
    <TD class=3D"r data">0.1658333</TD>
    <TD class=3D"r data">0.17</TD>
    <TD class=3D"r data">0.6777</TD></TR>
  <TR>
    <TH class=3D"l rowheader" scope=3Drow>Hbgenotype</TH>
    <TD class=3D"r data">2</TD>
    <TD class=3D"r data">2.5190267</TD>
    <TD class=3D"r data">1.2595133</TD>
    <TD class=3D"r data">1.32</TD>
    <TD class=3D"r data">0.2704</TD></TR>
  <TR>
    <TH class=3D"l rowheader" scope=3Drow>Agroeolog*Hbgenotype</TH>
    <TD class=3D"r data">4</TD>
    <TD class=3D"r data">2.7364532</TD>
    <TD class=3D"r data">0.6841133</TD>
    <TD class=3D"r data">0.71</TD>
    <TD class=3D"r data">0.5827</TD></TR>
  <TR>
    <TH class=3D"l rowheader" scope=3Drow>sex*Hbgenotype</TH>
    <TD class=3D"r data">2</TD>
    <TD class=3D"r data">0.6779954</TD>
    <TD class=3D"r data">0.3389977</TD>
    <TD class=3D"r data">0.35</TD>
    <TD class=3D"r =
data">0.7022</TD></TR></TBODY></TABLE></DIV></DIV><BR><A=20
name=3DIDX222></A>
<DIV>
<DIV align=3Dcenter>
<TABLE class=3Dtable borderColor=3D#c1c1c1 cellSpacing=3D0 =
cellPadding=3D5 rules=3Dall=20
summary=3D"Procedure GLM: Type III Model ANOVA" frame=3Dbox>
  <COLGROUP>
  <COL></COLGROUP>
  <COLGROUP>
  <COL>
  <COL>
  <COL>
  <COL>
  <COL></COLGROUP>
  <THEAD>
  <TR>
    <TH class=3D"l b header" scope=3Dcol>Source</TH>
    <TH class=3D"r b header" scope=3Dcol>DF</TH>
    <TH class=3D"r b header" scope=3Dcol>Type III SS</TH>
    <TH class=3D"r b header" scope=3Dcol>Mean Square</TH>
    <TH class=3D"r b header" scope=3Dcol>F Value</TH>
    <TH class=3D"r b header" =
scope=3Dcol>Pr&nbsp;&gt;&nbsp;F</TH></TR></THEAD>
  <TBODY>
  <TR>
    <TH class=3D"l rowheader" scope=3Drow>Agroeology</TH>
    <TD class=3D"r data">2</TD>
    <TD class=3D"r data">161.0178101</TD>
    <TD class=3D"r data">80.5089050</TD>
    <TD class=3D"r data">84.11</TD>
    <TD class=3D"r data">&lt;.0001</TD></TR>
  <TR>
    <TH class=3D"l rowheader" scope=3Drow>sex</TH>
    <TD class=3D"r data">1</TD>
    <TD class=3D"r data">0.5077105</TD>
    <TD class=3D"r data">0.5077105</TD>
    <TD class=3D"r data">0.53</TD>
    <TD class=3D"r data">0.4672</TD></TR>
  <TR>
    <TH class=3D"l rowheader" scope=3Drow>Hbgenotype</TH>
    <TD class=3D"r data">2</TD>
    <TD class=3D"r data">3.0260856</TD>
    <TD class=3D"r data">1.5130428</TD>
    <TD class=3D"r data">1.58</TD>
    <TD class=3D"r data">0.2082</TD></TR>
  <TR>
    <TH class=3D"l rowheader" scope=3Drow>Agroeolog*Hbgenotype</TH>
    <TD class=3D"r data">4</TD>
    <TD class=3D"r data">2.3279243</TD>
    <TD class=3D"r data">0.5819811</TD>
    <TD class=3D"r data">0.61</TD>
    <TD class=3D"r data">0.6573</TD></TR>
  <TR>
    <TH class=3D"l rowheader" scope=3Drow>sex*Hbgenotype</TH>
    <TD class=3D"r data">2</TD>
    <TD class=3D"r data">0.6779954</TD>
    <TD class=3D"r data">0.3389977</TD>
    <TD class=3D"r data">0.35</TD>
    <TD class=3D"r =
data">0.7022</TD></TR></TBODY></TABLE></DIV></DIV><BR>
<P style=3D"PAGE-BREAK-AFTER: always"><BR></P>
<HR SIZE=3D3>
<A name=3DIDX223></A>
<TABLE class=3Dsystitleandfootercontainer cellSpacing=3D1 =
cellPadding=3D1 rules=3Dnone=20
width=3D"100%" summary=3D"Page Layout" border=3D0 frame=3Dvoid>
  <TBODY>
  <TR>
    <TD class=3D"c systemtitle">ErL</TD></TR></TBODY></TABLE><BR>
<DIV class=3D"c proctitle">The GLM Procedure</DIV>
<P>
<DIV>
<DIV class=3Dc><IMG class=3Dc style=3D"HEIGHT: 480px; WIDTH: 640px" =
border=3D0=20
alt=3D"Distribution of ErL by Agroeology"=20
src=3D"file:///C:/Users/HP/AppData/Local/Temp/SAS%20Temporary%20Files/_TD=
11876_DESKTOP-GL8F2SO_/BoxPlot21.png">=20
</DIV></DIV><BR><A name=3DIDX224></A>
<DIV>
<DIV align=3Dcenter>
<TABLE class=3Dtable borderColor=3D#c1c1c1 cellSpacing=3D0 =
cellPadding=3D5 rules=3Dall=20
summary=3D"Procedure GLM: Means" frame=3Dbox>
  <COLGROUP>
  <COL>
  <COL></COLGROUP>
  <COLGROUP>
  <COL>
  <COL></COLGROUP>
  <THEAD>
  <TR>
    <TH class=3D"l b header" rowSpan=3D2 scope=3Dcol>Level =
of<BR>Agroeology</TH>
    <TH class=3D"r b header" rowSpan=3D2 scope=3Dcol>N</TH>
    <TH class=3D"c b header" colSpan=3D2 scope=3Dcolgroup>ErL</TH></TR>
  <TR>
    <TH class=3D"r b header" scope=3Dcol>Mean</TH>
    <TH class=3D"r b header" scope=3Dcol>Std Dev</TH></TR></THEAD>
  <TBODY>
  <TR>
    <TH class=3D"l rowheader" scope=3Drow>Highland</TH>
    <TH class=3D"r data">75</TH>
    <TD class=3D"r data">12.6666667</TD>
    <TD class=3D"r data">0.89038912</TD></TR>
  <TR>
    <TH class=3D"l rowheader" scope=3Drow>lowland</TH>
    <TH class=3D"r data">75</TH>
    <TD class=3D"r data">14.8800000</TD>
    <TD class=3D"r data">1.03923048</TD></TR>
  <TR>
    <TH class=3D"l rowheader" scope=3Drow>midland</TH>
    <TH class=3D"r data">75</TH>
    <TD class=3D"r data">13.8133333</TD>
    <TD class=3D"r =
data">0.98218363</TD></TR></TBODY></TABLE></DIV></DIV><BR><A=20
name=3DIDX225></A>
<DIV>
<DIV class=3Dc><IMG class=3Dc style=3D"HEIGHT: 480px; WIDTH: 640px" =
border=3D0=20
alt=3D"Distribution of ErL by sex"=20
src=3D"file:///C:/Users/HP/AppData/Local/Temp/SAS%20Temporary%20Files/_TD=
11876_DESKTOP-GL8F2SO_/BoxPlot22.png">=20
</DIV></DIV><BR><A name=3DIDX226></A>
<DIV>
<DIV align=3Dcenter>
<TABLE class=3Dtable borderColor=3D#c1c1c1 cellSpacing=3D0 =
cellPadding=3D5 rules=3Dall=20
summary=3D"Procedure GLM: Means" frame=3Dbox>
  <COLGROUP>
  <COL>
  <COL></COLGROUP>
  <COLGROUP>
  <COL>
  <COL></COLGROUP>
  <THEAD>
  <TR>
    <TH class=3D"l b header" rowSpan=3D2 scope=3Dcol>Level =
of<BR>sex</TH>
    <TH class=3D"r b header" rowSpan=3D2 scope=3Dcol>N</TH>
    <TH class=3D"c b header" colSpan=3D2 scope=3Dcolgroup>ErL</TH></TR>
  <TR>
    <TH class=3D"r b header" scope=3Dcol>Mean</TH>
    <TH class=3D"r b header" scope=3Dcol>Std Dev</TH></TR></THEAD>
  <TBODY>
  <TR>
    <TH class=3D"l rowheader" scope=3Drow>F</TH>
    <TH class=3D"r data">167</TH>
    <TD class=3D"r data">13.7425150</TD>
    <TD class=3D"r data">1.29858158</TD></TR>
  <TR>
    <TH class=3D"l rowheader" scope=3Drow>M</TH>
    <TH class=3D"r data">58</TH>
    <TD class=3D"r data">13.9137931</TD>
    <TD class=3D"r =
data">1.40530927</TD></TR></TBODY></TABLE></DIV></DIV><BR><A=20
name=3DIDX227></A>
<DIV>
<DIV class=3Dc><IMG class=3Dc style=3D"HEIGHT: 480px; WIDTH: 640px" =
border=3D0=20
alt=3D"Distribution of ErL by Hbgenotype"=20
src=3D"file:///C:/Users/HP/AppData/Local/Temp/SAS%20Temporary%20Files/_TD=
11876_DESKTOP-GL8F2SO_/BoxPlot23.png">=20
</DIV></DIV><BR><A name=3DIDX228></A>
<DIV>
<DIV align=3Dcenter>
<TABLE class=3Dtable borderColor=3D#c1c1c1 cellSpacing=3D0 =
cellPadding=3D5 rules=3Dall=20
summary=3D"Procedure GLM: Means" frame=3Dbox>
  <COLGROUP>
  <COL>
  <COL></COLGROUP>
  <COLGROUP>
  <COL>
  <COL></COLGROUP>
  <THEAD>
  <TR>
    <TH class=3D"l b header" rowSpan=3D2 scope=3Dcol>Level =
of<BR>Hbgenotype</TH>
    <TH class=3D"r b header" rowSpan=3D2 scope=3Dcol>N</TH>
    <TH class=3D"c b header" colSpan=3D2 scope=3Dcolgroup>ErL</TH></TR>
  <TR>
    <TH class=3D"r b header" scope=3Dcol>Mean</TH>
    <TH class=3D"r b header" scope=3Dcol>Std Dev</TH></TR></THEAD>
  <TBODY>
  <TR>
    <TH class=3D"l rowheader" scope=3Drow>AA</TH>
    <TH class=3D"r data">76</TH>
    <TD class=3D"r data">13.5526316</TD>
    <TD class=3D"r data">1.23714442</TD></TR>
  <TR>
    <TH class=3D"l rowheader" scope=3Drow>AB</TH>
    <TH class=3D"r data">106</TH>
    <TD class=3D"r data">13.7830189</TD>
    <TD class=3D"r data">1.33812034</TD></TR>
  <TR>
    <TH class=3D"l rowheader" scope=3Drow>BB</TH>
    <TH class=3D"r data">43</TH>
    <TD class=3D"r data">14.2093023</TD>
    <TD class=3D"r =
data">1.37248713</TD></TR></TBODY></TABLE></DIV></DIV><BR>
<P style=3D"PAGE-BREAK-AFTER: always"><BR></P>
<HR SIZE=3D3>
<A name=3DIDX229></A>
<TABLE class=3Dsystitleandfootercontainer cellSpacing=3D1 =
cellPadding=3D1 rules=3Dnone=20
width=3D"100%" summary=3D"Page Layout" border=3D0 frame=3Dvoid>
  <TBODY>
  <TR>
    <TD class=3D"c systemtitle">ErL</TD></TR></TBODY></TABLE><BR>
<DIV class=3D"c proctitle">The GLM Procedure</DIV>
<DIV class=3D"c proctitle">Least Squares Means</DIV>
<DIV class=3D"c proctitle">Adjustment for Multiple Comparisons: =
Tukey-Kramer</DIV>
<P>
<DIV>
<DIV align=3Dcenter>
<TABLE class=3Dtable borderColor=3D#c1c1c1 cellSpacing=3D0 =
cellPadding=3D5 rules=3Dall=20
summary=3D"Procedure GLM: LSMeans" frame=3Dbox>
  <COLGROUP>
  <COL></COLGROUP>
  <COLGROUP>
  <COL>
  <COL>
  <COL>
  <COL></COLGROUP>
  <THEAD>
  <TR>
    <TH class=3D"l b header" scope=3Dcol>Agroeology</TH>
    <TH class=3D"r b header" scope=3Dcol>ErL LSMEAN</TH>
    <TH class=3D"r b header" scope=3Dcol>Standard<BR>Error</TH>
    <TH class=3D"r b header" scope=3Dcol>Pr&nbsp;&gt;&nbsp;|t|</TH>
    <TH class=3D"r b header" scope=3Dcol>LSMEAN Number</TH></TR></THEAD>
  <TBODY>
  <TR>
    <TH class=3D"l rowheader" scope=3Drow>Highland</TH>
    <TD class=3D"r data">12.6639471</TD>
    <TD class=3D"r data">0.1308437</TD>
    <TD class=3D"r data">&lt;.0001</TD>
    <TD class=3D"r data">1</TD></TR>
  <TR>
    <TH class=3D"l rowheader" scope=3Drow>lowland</TH>
    <TD class=3D"r data">14.8634070</TD>
    <TD class=3D"r data">0.1213148</TD>
    <TD class=3D"r data">&lt;.0001</TD>
    <TD class=3D"r data">2</TD></TR>
  <TR>
    <TH class=3D"l rowheader" scope=3Drow>midland</TH>
    <TD class=3D"r data">13.9062539</TD>
    <TD class=3D"r data">0.1483623</TD>
    <TD class=3D"r data">&lt;.0001</TD>
    <TD class=3D"r data">3</TD></TR></TBODY></TABLE></DIV></DIV><BR><A=20
name=3DIDX230></A>
<DIV>
<DIV align=3Dcenter>
<TABLE class=3Dtable borderColor=3D#c1c1c1 cellSpacing=3D0 =
cellPadding=3D5 rules=3Dall=20
summary=3D"Procedure GLM: Difference Matrix" frame=3Dbox>
  <COLGROUP>
  <COL></COLGROUP>
  <COLGROUP>
  <COL>
  <COL>
  <COL></COLGROUP>
  <THEAD>
  <TR>
    <TH class=3D"c b header" colSpan=3D4 scope=3Dcolgroup>Least Squares =
Means for=20
      effect Agroeology<BR>Pr &gt; |t| for H0: =
LSMean(i)=3DLSMean(j)<BR>Dependent=20
      Variable: ErL</TH></TR>
  <TR>
    <TH class=3D"l b header" scope=3Dcol>i/j</TH>
    <TH class=3D"r b header" scope=3Dcol>1</TH>
    <TH class=3D"r b header" scope=3Dcol>2</TH>
    <TH class=3D"r b header" scope=3Dcol>3</TH></TR></THEAD>
  <TBODY>
  <TR>
    <TH class=3D"l rowheader" scope=3Drow>1</TH>
    <TD class=3D"r data">&nbsp;</TD>
    <TD class=3D"r data">&lt;.0001</TD>
    <TD class=3D"r data">&lt;.0001</TD></TR>
  <TR>
    <TH class=3D"l rowheader" scope=3Drow>2</TH>
    <TD class=3D"r data">&lt;.0001</TD>
    <TD class=3D"r data">&nbsp;</TD>
    <TD class=3D"r data">&lt;.0001</TD></TR>
  <TR>
    <TH class=3D"l rowheader" scope=3Drow>3</TH>
    <TD class=3D"r data">&lt;.0001</TD>
    <TD class=3D"r data">&lt;.0001</TD>
    <TD class=3D"r =
data">&nbsp;</TD></TR></TBODY></TABLE></DIV></DIV><BR><A=20
name=3DIDX231></A>
<DIV>
<DIV class=3Dc><IMG class=3Dc style=3D"HEIGHT: 480px; WIDTH: 640px" =
border=3D0=20
alt=3D"Plot of ErL least-squares means for Agroeology."=20
src=3D"file:///C:/Users/HP/AppData/Local/Temp/SAS%20Temporary%20Files/_TD=
11876_DESKTOP-GL8F2SO_/MeanPlot35.png">=20
</DIV></DIV><BR><A name=3DIDX232></A>
<DIV>
<DIV class=3Dc><IMG class=3Dc style=3D"HEIGHT: 480px; WIDTH: 480px" =
border=3D0=20
alt=3D"Plot of all pairwise ErL least-squares means differences for =
Agroeology with Tukey-Kramer adjustment at significance level 0.05."=20
src=3D"file:///C:/Users/HP/AppData/Local/Temp/SAS%20Temporary%20Files/_TD=
11876_DESKTOP-GL8F2SO_/DiffPlot35.png">=20
</DIV></DIV><BR>
<P style=3D"PAGE-BREAK-AFTER: always"><BR></P>
<HR SIZE=3D3>
<A name=3DIDX233></A>
<TABLE class=3Dsystitleandfootercontainer cellSpacing=3D1 =
cellPadding=3D1 rules=3Dnone=20
width=3D"100%" summary=3D"Page Layout" border=3D0 frame=3Dvoid>
  <TBODY>
  <TR>
    <TD class=3D"c systemtitle">ErL</TD></TR></TBODY></TABLE><BR>
<DIV class=3D"c proctitle">The GLM Procedure</DIV>
<DIV class=3D"c proctitle">Least Squares Means</DIV>
<DIV class=3D"c proctitle">Adjustment for Multiple Comparisons: =
Tukey-Kramer</DIV>
<P>
<DIV>
<DIV align=3Dcenter>
<TABLE class=3Dtable borderColor=3D#c1c1c1 cellSpacing=3D0 =
cellPadding=3D5 rules=3Dall=20
summary=3D"Procedure GLM: LSMeans" frame=3Dbox>
  <COLGROUP>
  <COL></COLGROUP>
  <COLGROUP>
  <COL>
  <COL>
  <COL>
  <COL></COLGROUP>
  <THEAD>
  <TR>
    <TH class=3D"l b header" rowSpan=3D2 scope=3Dcol>sex</TH>
    <TH class=3D"r b header" rowSpan=3D2 scope=3Dcol>ErL LSMEAN</TH>
    <TH class=3D"r b header" rowSpan=3D2 =
scope=3Dcol>Standard<BR>Error</TH>
    <TH class=3D"c b header" scope=3Dcol>H0:LSMEAN=3D0</TH>
    <TH class=3D"c b header" scope=3Dcol>H0:LSMean1=3DLSMean2</TH></TR>
  <TR>
    <TH class=3D"r b header" scope=3Dcol>Pr&nbsp;&gt;&nbsp;|t|</TH>
    <TH class=3D"r b header" =
scope=3Dcol>Pr&nbsp;&gt;&nbsp;|t|</TH></TR></THEAD>
  <TBODY>
  <TR>
    <TH class=3D"l rowheader" scope=3Drow>F</TH>
    <TD class=3D"r data">13.8690306</TD>
    <TD class=3D"r data">0.0868090</TD>
    <TD class=3D"r data">&lt;.0001</TD>
    <TD class=3D"r data">0.4672</TD></TR>
  <TR>
    <TH class=3D"l rowheader" scope=3Drow>M</TH>
    <TD class=3D"r data">13.7533747</TD>
    <TD class=3D"r data">0.1371290</TD>
    <TD class=3D"r data">&lt;.0001</TD>
    <TD class=3D"r =
data">&nbsp;</TD></TR></TBODY></TABLE></DIV></DIV><BR><A=20
name=3DIDX234></A>
<DIV>
<DIV class=3Dc><IMG class=3Dc style=3D"HEIGHT: 480px; WIDTH: 640px" =
border=3D0=20
alt=3D"Plot of ErL least-squares means for sex."=20
src=3D"file:///C:/Users/HP/AppData/Local/Temp/SAS%20Temporary%20Files/_TD=
11876_DESKTOP-GL8F2SO_/MeanPlot36.png">=20
</DIV></DIV><BR><A name=3DIDX235></A>
<DIV>
<DIV class=3Dc><IMG class=3Dc style=3D"HEIGHT: 480px; WIDTH: 480px" =
border=3D0=20
alt=3D"Plot of all pairwise ErL least-squares means differences for sex =
with Tukey-Kramer adjustment at significance level 0.05."=20
src=3D"file:///C:/Users/HP/AppData/Local/Temp/SAS%20Temporary%20Files/_TD=
11876_DESKTOP-GL8F2SO_/DiffPlot36.png">=20
</DIV></DIV><BR>
<P style=3D"PAGE-BREAK-AFTER: always"><BR></P>
<HR SIZE=3D3>
<A name=3DIDX236></A>
<TABLE class=3Dsystitleandfootercontainer cellSpacing=3D1 =
cellPadding=3D1 rules=3Dnone=20
width=3D"100%" summary=3D"Page Layout" border=3D0 frame=3Dvoid>
  <TBODY>
  <TR>
    <TD class=3D"c systemtitle">ErL</TD></TR></TBODY></TABLE><BR>
<DIV class=3D"c proctitle">The GLM Procedure</DIV>
<DIV class=3D"c proctitle">Least Squares Means</DIV>
<DIV class=3D"c proctitle">Adjustment for Multiple Comparisons: =
Tukey-Kramer</DIV>
<P>
<DIV>
<DIV align=3Dcenter>
<TABLE class=3Dtable borderColor=3D#c1c1c1 cellSpacing=3D0 =
cellPadding=3D5 rules=3Dall=20
summary=3D"Procedure GLM: LSMeans" frame=3Dbox>
  <COLGROUP>
  <COL></COLGROUP>
  <COLGROUP>
  <COL>
  <COL>
  <COL>
  <COL></COLGROUP>
  <THEAD>
  <TR>
    <TH class=3D"l b header" scope=3Dcol>Hbgenotype</TH>
    <TH class=3D"r b header" scope=3Dcol>ErL LSMEAN</TH>
    <TH class=3D"r b header" scope=3Dcol>Standard<BR>Error</TH>
    <TH class=3D"r b header" scope=3Dcol>Pr&nbsp;&gt;&nbsp;|t|</TH>
    <TH class=3D"r b header" scope=3Dcol>LSMEAN Number</TH></TR></THEAD>
  <TBODY>
  <TR>
    <TH class=3D"l rowheader" scope=3Drow>AA</TH>
    <TD class=3D"r data">13.6815890</TD>
    <TD class=3D"r data">0.1435305</TD>
    <TD class=3D"r data">&lt;.0001</TD>
    <TD class=3D"r data">1</TD></TR>
  <TR>
    <TH class=3D"l rowheader" scope=3Drow>AB</TH>
    <TD class=3D"r data">13.7142881</TD>
    <TD class=3D"r data">0.1144215</TD>
    <TD class=3D"r data">&lt;.0001</TD>
    <TD class=3D"r data">2</TD></TR>
  <TR>
    <TH class=3D"l rowheader" scope=3Drow>BB</TH>
    <TD class=3D"r data">14.0377309</TD>
    <TD class=3D"r data">0.1676252</TD>
    <TD class=3D"r data">&lt;.0001</TD>
    <TD class=3D"r data">3</TD></TR></TBODY></TABLE></DIV></DIV><BR><A=20
name=3DIDX237></A>
<DIV>
<DIV align=3Dcenter>
<TABLE class=3Dtable borderColor=3D#c1c1c1 cellSpacing=3D0 =
cellPadding=3D5 rules=3Dall=20
summary=3D"Procedure GLM: Difference Matrix" frame=3Dbox>
  <COLGROUP>
  <COL></COLGROUP>
  <COLGROUP>
  <COL>
  <COL>
  <COL></COLGROUP>
  <THEAD>
  <TR>
    <TH class=3D"c b header" colSpan=3D4 scope=3Dcolgroup>Least Squares =
Means for=20
      effect Hbgenotype<BR>Pr &gt; |t| for H0: =
LSMean(i)=3DLSMean(j)<BR>Dependent=20
      Variable: ErL</TH></TR>
  <TR>
    <TH class=3D"l b header" scope=3Dcol>i/j</TH>
    <TH class=3D"r b header" scope=3Dcol>1</TH>
    <TH class=3D"r b header" scope=3Dcol>2</TH>
    <TH class=3D"r b header" scope=3Dcol>3</TH></TR></THEAD>
  <TBODY>
  <TR>
    <TH class=3D"l rowheader" scope=3Drow>1</TH>
    <TD class=3D"r data">&nbsp;</TD>
    <TD class=3D"r data">0.9827</TD>
    <TD class=3D"r data">0.2420</TD></TR>
  <TR>
    <TH class=3D"l rowheader" scope=3Drow>2</TH>
    <TD class=3D"r data">0.9827</TD>
    <TD class=3D"r data">&nbsp;</TD>
    <TD class=3D"r data">0.2506</TD></TR>
  <TR>
    <TH class=3D"l rowheader" scope=3Drow>3</TH>
    <TD class=3D"r data">0.2420</TD>
    <TD class=3D"r data">0.2506</TD>
    <TD class=3D"r =
data">&nbsp;</TD></TR></TBODY></TABLE></DIV></DIV><BR><A=20
name=3DIDX238></A>
<DIV>
<DIV class=3Dc><IMG class=3Dc style=3D"HEIGHT: 480px; WIDTH: 640px" =
border=3D0=20
alt=3D"Plot of ErL least-squares means for Hbgenotype."=20
src=3D"file:///C:/Users/HP/AppData/Local/Temp/SAS%20Temporary%20Files/_TD=
11876_DESKTOP-GL8F2SO_/MeanPlot37.png">=20
</DIV></DIV><BR><A name=3DIDX239></A>
<DIV>
<DIV class=3Dc><IMG class=3Dc style=3D"HEIGHT: 480px; WIDTH: 480px" =
border=3D0=20
alt=3D"Plot of all pairwise ErL least-squares means differences for =
Hbgenotype with Tukey-Kramer adjustment at significance level 0.05."=20
src=3D"file:///C:/Users/HP/AppData/Local/Temp/SAS%20Temporary%20Files/_TD=
11876_DESKTOP-GL8F2SO_/DiffPlot37.png">=20
</DIV></DIV><BR>
<P style=3D"PAGE-BREAK-AFTER: always"><BR></P>
<HR SIZE=3D3>
<A name=3DIDX240></A>
<TABLE class=3Dsystitleandfootercontainer cellSpacing=3D1 =
cellPadding=3D1 rules=3Dnone=20
width=3D"100%" summary=3D"Page Layout" border=3D0 frame=3Dvoid>
  <TBODY>
  <TR>
    <TD class=3D"c systemtitle">ErL</TD></TR></TBODY></TABLE><BR>
<DIV class=3D"c proctitle">The GLM Procedure</DIV>
<DIV class=3D"c proctitle">Least Squares Means</DIV>
<DIV class=3D"c proctitle">Adjustment for Multiple Comparisons: =
Tukey-Kramer</DIV>
<P>
<DIV>
<DIV align=3Dcenter>
<TABLE class=3Dtable borderColor=3D#c1c1c1 cellSpacing=3D0 =
cellPadding=3D5 rules=3Dall=20
summary=3D"Procedure GLM: LSMeans" frame=3Dbox>
  <COLGROUP>
  <COL>
  <COL></COLGROUP>
  <COLGROUP>
  <COL>
  <COL>
  <COL>
  <COL></COLGROUP>
  <THEAD>
  <TR>
    <TH class=3D"l b header" scope=3Dcol>Agroeology</TH>
    <TH class=3D"l b header" scope=3Dcol>Hbgenotype</TH>
    <TH class=3D"r b header" scope=3Dcol>ErL LSMEAN</TH>
    <TH class=3D"r b header" scope=3Dcol>Standard<BR>Error</TH>
    <TH class=3D"r b header" scope=3Dcol>Pr&nbsp;&gt;&nbsp;|t|</TH>
    <TH class=3D"r b header" scope=3Dcol>LSMEAN Number</TH></TR></THEAD>
  <TBODY>
  <TR>
    <TH class=3D"l rowheader" scope=3Drow>Highland</TH>
    <TH class=3D"l rowheader" scope=3Drow>AA</TH>
    <TD class=3D"r data">12.6629505</TD>
    <TD class=3D"r data">0.1899976</TD>
    <TD class=3D"r data">&lt;.0001</TD>
    <TD class=3D"r data">1</TD></TR>
  <TR>
    <TH class=3D"l rowheader" scope=3Drow>Highland</TH>
    <TH class=3D"l rowheader" scope=3Drow>AB</TH>
    <TD class=3D"r data">12.5002921</TD>
    <TD class=3D"r data">0.2075667</TD>
    <TD class=3D"r data">&lt;.0001</TD>
    <TD class=3D"r data">2</TD></TR>
  <TR>
    <TH class=3D"l rowheader" scope=3Drow>Highland</TH>
    <TH class=3D"l rowheader" scope=3Drow>BB</TH>
    <TD class=3D"r data">12.8285988</TD>
    <TD class=3D"r data">0.2736743</TD>
    <TD class=3D"r data">&lt;.0001</TD>
    <TD class=3D"r data">3</TD></TR>
  <TR>
    <TH class=3D"l rowheader" scope=3Drow>lowland</TH>
    <TH class=3D"l rowheader" scope=3Drow>AA</TH>
    <TD class=3D"r data">14.8148820</TD>
    <TD class=3D"r data">0.2403920</TD>
    <TD class=3D"r data">&lt;.0001</TD>
    <TD class=3D"r data">4</TD></TR>
  <TR>
    <TH class=3D"l rowheader" scope=3Drow>lowland</TH>
    <TH class=3D"l rowheader" scope=3Drow>AB</TH>
    <TD class=3D"r data">14.8277093</TD>
    <TD class=3D"r data">0.1759632</TD>
    <TD class=3D"r data">&lt;.0001</TD>
    <TD class=3D"r data">5</TD></TR>
  <TR>
    <TH class=3D"l rowheader" scope=3Drow>lowland</TH>
    <TH class=3D"l rowheader" scope=3Drow>BB</TH>
    <TD class=3D"r data">14.9476298</TD>
    <TD class=3D"r data">0.2090555</TD>
    <TD class=3D"r data">&lt;.0001</TD>
    <TD class=3D"r data">6</TD></TR>
  <TR>
    <TH class=3D"l rowheader" scope=3Drow>midland</TH>
    <TH class=3D"l rowheader" scope=3Drow>AA</TH>
    <TD class=3D"r data">13.5669346</TD>
    <TD class=3D"r data">0.2220388</TD>
    <TD class=3D"r data">&lt;.0001</TD>
    <TD class=3D"r data">7</TD></TR>
  <TR>
    <TH class=3D"l rowheader" scope=3Drow>midland</TH>
    <TH class=3D"l rowheader" scope=3Drow>AB</TH>
    <TD class=3D"r data">13.8148631</TD>
    <TD class=3D"r data">0.1522931</TD>
    <TD class=3D"r data">&lt;.0001</TD>
    <TD class=3D"r data">8</TD></TR>
  <TR>
    <TH class=3D"l rowheader" scope=3Drow>midland</TH>
    <TH class=3D"l rowheader" scope=3Drow>BB</TH>
    <TD class=3D"r data">14.3369641</TD>
    <TD class=3D"r data">0.3544120</TD>
    <TD class=3D"r data">&lt;.0001</TD>
    <TD class=3D"r data">9</TD></TR></TBODY></TABLE></DIV></DIV><BR><A=20
name=3DIDX241></A>
<DIV>
<DIV align=3Dcenter>
<TABLE class=3Dtable borderColor=3D#c1c1c1 cellSpacing=3D0 =
cellPadding=3D5 rules=3Dall=20
summary=3D"Procedure GLM: Difference Matrix" frame=3Dbox>
  <COLGROUP>
  <COL></COLGROUP>
  <COLGROUP>
  <COL>
  <COL>
  <COL>
  <COL>
  <COL>
  <COL>
  <COL>
  <COL>
  <COL></COLGROUP>
  <THEAD>
  <TR>
    <TH class=3D"c b header" colSpan=3D10 scope=3Dcolgroup>Least Squares =
Means for=20
      effect Agroeolog*Hbgenotype<BR>Pr &gt; |t| for H0:=20
      LSMean(i)=3DLSMean(j)<BR>Dependent Variable: ErL</TH></TR>
  <TR>
    <TH class=3D"l b header" scope=3Dcol>i/j</TH>
    <TH class=3D"r b header" scope=3Dcol>1</TH>
    <TH class=3D"r b header" scope=3Dcol>2</TH>
    <TH class=3D"r b header" scope=3Dcol>3</TH>
    <TH class=3D"r b header" scope=3Dcol>4</TH>
    <TH class=3D"r b header" scope=3Dcol>5</TH>
    <TH class=3D"r b header" scope=3Dcol>6</TH>
    <TH class=3D"r b header" scope=3Dcol>7</TH>
    <TH class=3D"r b header" scope=3Dcol>8</TH>
    <TH class=3D"r b header" scope=3Dcol>9</TH></TR></THEAD>
  <TBODY>
  <TR>
    <TH class=3D"l rowheader" scope=3Drow>1</TH>
    <TD class=3D"r data">&nbsp;</TD>
    <TD class=3D"r data">0.9997</TD>
    <TD class=3D"r data">0.9999</TD>
    <TD class=3D"r data">&lt;.0001</TD>
    <TD class=3D"r data">&lt;.0001</TD>
    <TD class=3D"r data">&lt;.0001</TD>
    <TD class=3D"r data">0.0285</TD>
    <TD class=3D"r data">0.0001</TD>
    <TD class=3D"r data">0.0015</TD></TR>
  <TR>
    <TH class=3D"l rowheader" scope=3Drow>2</TH>
    <TD class=3D"r data">0.9997</TD>
    <TD class=3D"r data">&nbsp;</TD>
    <TD class=3D"r data">0.9892</TD>
    <TD class=3D"r data">&lt;.0001</TD>
    <TD class=3D"r data">&lt;.0001</TD>
    <TD class=3D"r data">&lt;.0001</TD>
    <TD class=3D"r data">0.0157</TD>
    <TD class=3D"r data">&lt;.0001</TD>
    <TD class=3D"r data">0.0004</TD></TR>
  <TR>
    <TH class=3D"l rowheader" scope=3Drow>3</TH>
    <TD class=3D"r data">0.9999</TD>
    <TD class=3D"r data">0.9892</TD>
    <TD class=3D"r data">&nbsp;</TD>
    <TD class=3D"r data">&lt;.0001</TD>
    <TD class=3D"r data">&lt;.0001</TD>
    <TD class=3D"r data">&lt;.0001</TD>
    <TD class=3D"r data">0.4795</TD>
    <TD class=3D"r data">0.0479</TD>
    <TD class=3D"r data">0.0213</TD></TR>
  <TR>
    <TH class=3D"l rowheader" scope=3Drow>4</TH>
    <TD class=3D"r data">&lt;.0001</TD>
    <TD class=3D"r data">&lt;.0001</TD>
    <TD class=3D"r data">&lt;.0001</TD>
    <TD class=3D"r data">&nbsp;</TD>
    <TD class=3D"r data">1.0000</TD>
    <TD class=3D"r data">1.0000</TD>
    <TD class=3D"r data">0.0023</TD>
    <TD class=3D"r data">0.0155</TD>
    <TD class=3D"r data">0.9713</TD></TR>
  <TR>
    <TH class=3D"l rowheader" scope=3Drow>5</TH>
    <TD class=3D"r data">&lt;.0001</TD>
    <TD class=3D"r data">&lt;.0001</TD>
    <TD class=3D"r data">&lt;.0001</TD>
    <TD class=3D"r data">1.0000</TD>
    <TD class=3D"r data">&nbsp;</TD>
    <TD class=3D"r data">1.0000</TD>
    <TD class=3D"r data">0.0005</TD>
    <TD class=3D"r data">0.0003</TD>
    <TD class=3D"r data">0.9466</TD></TR>
  <TR>
    <TH class=3D"l rowheader" scope=3Drow>6</TH>
    <TD class=3D"r data">&lt;.0001</TD>
    <TD class=3D"r data">&lt;.0001</TD>
    <TD class=3D"r data">&lt;.0001</TD>
    <TD class=3D"r data">1.0000</TD>
    <TD class=3D"r data">1.0000</TD>
    <TD class=3D"r data">&nbsp;</TD>
    <TD class=3D"r data">0.0003</TD>
    <TD class=3D"r data">0.0006</TD>
    <TD class=3D"r data">0.8575</TD></TR>
  <TR>
    <TH class=3D"l rowheader" scope=3Drow>7</TH>
    <TD class=3D"r data">0.0285</TD>
    <TD class=3D"r data">0.0157</TD>
    <TD class=3D"r data">0.4795</TD>
    <TD class=3D"r data">0.0023</TD>
    <TD class=3D"r data">0.0005</TD>
    <TD class=3D"r data">0.0003</TD>
    <TD class=3D"r data">&nbsp;</TD>
    <TD class=3D"r data">0.9916</TD>
    <TD class=3D"r data">0.6547</TD></TR>
  <TR>
    <TH class=3D"l rowheader" scope=3Drow>8</TH>
    <TD class=3D"r data">0.0001</TD>
    <TD class=3D"r data">&lt;.0001</TD>
    <TD class=3D"r data">0.0479</TD>
    <TD class=3D"r data">0.0155</TD>
    <TD class=3D"r data">0.0003</TD>
    <TD class=3D"r data">0.0006</TD>
    <TD class=3D"r data">0.9916</TD>
    <TD class=3D"r data">&nbsp;</TD>
    <TD class=3D"r data">0.9136</TD></TR>
  <TR>
    <TH class=3D"l rowheader" scope=3Drow>9</TH>
    <TD class=3D"r data">0.0015</TD>
    <TD class=3D"r data">0.0004</TD>
    <TD class=3D"r data">0.0213</TD>
    <TD class=3D"r data">0.9713</TD>
    <TD class=3D"r data">0.9466</TD>
    <TD class=3D"r data">0.8575</TD>
    <TD class=3D"r data">0.6547</TD>
    <TD class=3D"r data">0.9136</TD>
    <TD class=3D"r =
data">&nbsp;</TD></TR></TBODY></TABLE></DIV></DIV><BR><A=20
name=3DIDX242></A>
<DIV>
<DIV class=3Dc><IMG class=3Dc style=3D"HEIGHT: 480px; WIDTH: 640px" =
border=3D0=20
alt=3D"Plot of ErL least-squares means for Agroeolog*Hbgenotype."=20
src=3D"file:///C:/Users/HP/AppData/Local/Temp/SAS%20Temporary%20Files/_TD=
11876_DESKTOP-GL8F2SO_/MeanPlot38.png">=20
</DIV></DIV><BR><A name=3DIDX243></A>
<DIV>
<DIV class=3Dc><IMG class=3Dc style=3D"HEIGHT: 480px; WIDTH: 480px" =
border=3D0=20
alt=3D"Plot of all pairwise ErL least-squares means differences for =
Agroeolog*Hbgenotype with Tukey-Kramer adjustment at significance level =
0.05."=20
src=3D"file:///C:/Users/HP/AppData/Local/Temp/SAS%20Temporary%20Files/_TD=
11876_DESKTOP-GL8F2SO_/DiffPlot38.png">=20
</DIV></DIV><BR>
<P style=3D"PAGE-BREAK-AFTER: always"><BR></P>
<HR SIZE=3D3>
<A name=3DIDX244></A>
<TABLE class=3Dsystitleandfootercontainer cellSpacing=3D1 =
cellPadding=3D1 rules=3Dnone=20
width=3D"100%" summary=3D"Page Layout" border=3D0 frame=3Dvoid>
  <TBODY>
  <TR>
    <TD class=3D"c systemtitle">ErL</TD></TR></TBODY></TABLE><BR>
<DIV class=3D"c proctitle">The GLM Procedure</DIV>
<DIV class=3D"c proctitle">Least Squares Means</DIV>
<DIV class=3D"c proctitle">Adjustment for Multiple Comparisons: =
Tukey-Kramer</DIV>
<P>
<DIV>
<DIV align=3Dcenter>
<TABLE class=3Dtable borderColor=3D#c1c1c1 cellSpacing=3D0 =
cellPadding=3D5 rules=3Dall=20
summary=3D"Procedure GLM: LSMeans" frame=3Dbox>
  <COLGROUP>
  <COL>
  <COL></COLGROUP>
  <COLGROUP>
  <COL>
  <COL>
  <COL>
  <COL></COLGROUP>
  <THEAD>
  <TR>
    <TH class=3D"l b header" scope=3Dcol>sex</TH>
    <TH class=3D"l b header" scope=3Dcol>Hbgenotype</TH>
    <TH class=3D"r b header" scope=3Dcol>ErL LSMEAN</TH>
    <TH class=3D"r b header" scope=3Dcol>Standard<BR>Error</TH>
    <TH class=3D"r b header" scope=3Dcol>Pr&nbsp;&gt;&nbsp;|t|</TH>
    <TH class=3D"r b header" scope=3Dcol>LSMEAN Number</TH></TR></THEAD>
  <TBODY>
  <TR>
    <TH class=3D"l rowheader" scope=3Drow>F</TH>
    <TH class=3D"l rowheader" scope=3Drow>AA</TH>
    <TD class=3D"r data">13.8031861</TD>
    <TD class=3D"r data">0.1293859</TD>
    <TD class=3D"r data">&lt;.0001</TD>
    <TD class=3D"r data">1</TD></TR>
  <TR>
    <TH class=3D"l rowheader" scope=3Drow>F</TH>
    <TH class=3D"l rowheader" scope=3Drow>AB</TH>
    <TD class=3D"r data">13.6901031</TD>
    <TD class=3D"r data">0.1104370</TD>
    <TD class=3D"r data">&lt;.0001</TD>
    <TD class=3D"r data">2</TD></TR>
  <TR>
    <TH class=3D"l rowheader" scope=3Drow>F</TH>
    <TH class=3D"l rowheader" scope=3Drow>BB</TH>
    <TD class=3D"r data">14.1138027</TD>
    <TD class=3D"r data">0.1971934</TD>
    <TD class=3D"r data">&lt;.0001</TD>
    <TD class=3D"r data">3</TD></TR>
  <TR>
    <TH class=3D"l rowheader" scope=3Drow>M</TH>
    <TH class=3D"l rowheader" scope=3Drow>AA</TH>
    <TD class=3D"r data">13.5599919</TD>
    <TD class=3D"r data">0.2549395</TD>
    <TD class=3D"r data">&lt;.0001</TD>
    <TD class=3D"r data">4</TD></TR>
  <TR>
    <TH class=3D"l rowheader" scope=3Drow>M</TH>
    <TH class=3D"l rowheader" scope=3Drow>AB</TH>
    <TD class=3D"r data">13.7384732</TD>
    <TD class=3D"r data">0.1980565</TD>
    <TD class=3D"r data">&lt;.0001</TD>
    <TD class=3D"r data">5</TD></TR>
  <TR>
    <TH class=3D"l rowheader" scope=3Drow>M</TH>
    <TH class=3D"l rowheader" scope=3Drow>BB</TH>
    <TD class=3D"r data">13.9616591</TD>
    <TD class=3D"r data">0.2549878</TD>
    <TD class=3D"r data">&lt;.0001</TD>
    <TD class=3D"r data">6</TD></TR></TBODY></TABLE></DIV></DIV><BR><A=20
name=3DIDX245></A>
<DIV>
<DIV align=3Dcenter>
<TABLE class=3Dtable borderColor=3D#c1c1c1 cellSpacing=3D0 =
cellPadding=3D5 rules=3Dall=20
summary=3D"Procedure GLM: Difference Matrix" frame=3Dbox>
  <COLGROUP>
  <COL></COLGROUP>
  <COLGROUP>
  <COL>
  <COL>
  <COL>
  <COL>
  <COL>
  <COL></COLGROUP>
  <THEAD>
  <TR>
    <TH class=3D"c b header" colSpan=3D7 scope=3Dcolgroup>Least Squares =
Means for=20
      effect sex*Hbgenotype<BR>Pr &gt; |t| for H0:=20
      LSMean(i)=3DLSMean(j)<BR>Dependent Variable: ErL</TH></TR>
  <TR>
    <TH class=3D"l b header" scope=3Dcol>i/j</TH>
    <TH class=3D"r b header" scope=3Dcol>1</TH>
    <TH class=3D"r b header" scope=3Dcol>2</TH>
    <TH class=3D"r b header" scope=3Dcol>3</TH>
    <TH class=3D"r b header" scope=3Dcol>4</TH>
    <TH class=3D"r b header" scope=3Dcol>5</TH>
    <TH class=3D"r b header" scope=3Dcol>6</TH></TR></THEAD>
  <TBODY>
  <TR>
    <TH class=3D"l rowheader" scope=3Drow>1</TH>
    <TD class=3D"r data">&nbsp;</TD>
    <TD class=3D"r data">0.9855</TD>
    <TD class=3D"r data">0.7754</TD>
    <TD class=3D"r data">0.9567</TD>
    <TD class=3D"r data">0.9998</TD>
    <TD class=3D"r data">0.9937</TD></TR>
  <TR>
    <TH class=3D"l rowheader" scope=3Drow>2</TH>
    <TD class=3D"r data">0.9855</TD>
    <TD class=3D"r data">&nbsp;</TD>
    <TD class=3D"r data">0.4206</TD>
    <TD class=3D"r data">0.9972</TD>
    <TD class=3D"r data">0.9999</TD>
    <TD class=3D"r data">0.9247</TD></TR>
  <TR>
    <TH class=3D"l rowheader" scope=3Drow>3</TH>
    <TD class=3D"r data">0.7754</TD>
    <TD class=3D"r data">0.4206</TD>
    <TD class=3D"r data">&nbsp;</TD>
    <TD class=3D"r data">0.5212</TD>
    <TD class=3D"r data">0.7607</TD>
    <TD class=3D"r data">0.9964</TD></TR>
  <TR>
    <TH class=3D"l rowheader" scope=3Drow>4</TH>
    <TD class=3D"r data">0.9567</TD>
    <TD class=3D"r data">0.9972</TD>
    <TD class=3D"r data">0.5212</TD>
    <TD class=3D"r data">&nbsp;</TD>
    <TD class=3D"r data">0.9938</TD>
    <TD class=3D"r data">0.8752</TD></TR>
  <TR>
    <TH class=3D"l rowheader" scope=3Drow>5</TH>
    <TD class=3D"r data">0.9998</TD>
    <TD class=3D"r data">0.9999</TD>
    <TD class=3D"r data">0.7607</TD>
    <TD class=3D"r data">0.9938</TD>
    <TD class=3D"r data">&nbsp;</TD>
    <TD class=3D"r data">0.9828</TD></TR>
  <TR>
    <TH class=3D"l rowheader" scope=3Drow>6</TH>
    <TD class=3D"r data">0.9937</TD>
    <TD class=3D"r data">0.9247</TD>
    <TD class=3D"r data">0.9964</TD>
    <TD class=3D"r data">0.8752</TD>
    <TD class=3D"r data">0.9828</TD>
    <TD class=3D"r =
data">&nbsp;</TD></TR></TBODY></TABLE></DIV></DIV><BR><A=20
name=3DIDX246></A>
<DIV>
<DIV class=3Dc><IMG class=3Dc style=3D"HEIGHT: 480px; WIDTH: 640px" =
border=3D0=20
alt=3D"Plot of ErL least-squares means for sex*Hbgenotype."=20
src=3D"file:///C:/Users/HP/AppData/Local/Temp/SAS%20Temporary%20Files/_TD=
11876_DESKTOP-GL8F2SO_/MeanPlot39.png">=20
</DIV></DIV><BR><A name=3DIDX247></A>
<DIV>
<DIV class=3Dc><IMG class=3Dc style=3D"HEIGHT: 480px; WIDTH: 480px" =
border=3D0=20
alt=3D"Plot of all pairwise ErL least-squares means differences for =
sex*Hbgenotype with Tukey-Kramer adjustment at significance level 0.05." =

src=3D"file:///C:/Users/HP/AppData/Local/Temp/SAS%20Temporary%20Files/_TD=
11876_DESKTOP-GL8F2SO_/DiffPlot39.png">=20
</DIV></DIV><BR></DIV></BODY></HTML>

------=_NextPart_000_00D3_01D84760.9A318A00
Content-Type: image/png
Content-Transfer-Encoding: base64
Content-Location: file:///C:/Users/HP/AppData/Local/Temp/SAS%20Temporary%20Files/_TD11876_DESKTOP-GL8F2SO_/BoxPlot.png

iVBORw0KGgoAAAANSUhEUgAAAoAAAAHgCAIAAAC6s0uzAAAACXBIWXMAAA7DAAAOwwHHb6hkAAAg
AElEQVR4nO3de1xUdf748c/A3ECE8QoK5i3TcDUV74aE97vYVq7ptzRsd23d7bfmftusLe3r6rr6
yza/K1mkWe2mlavZRS1r81JiuAnmXVO8IDFyEx2Hi8P5/nEeO80CEggzbwZezz96wGfOOZ+PzMCr
M2cYDOnp6QoAAPiWUSnVs2dP6WUAANCIHDp0KEB6DQAANEYEGAAAAQQYAAABBBgAAAEEGAAAAQQY
AAABBBgAAAEEGAAAAQQYAAABBBgAAAEEGAAAAQQYAAABBBioSwYPFovltttuW7p0qaZp5Taok1m8
dECv2rVr14ABA4KCgkJCQkaNGvWja6g4uHPnzvHjx7du3dpqtXbo0GHatGlpaWleXzfgBQQY8JaS
kpILFy4sWLBg2rRpZWVl1d/xiy++uOeee7y2Lh9NUamHHnro66+/LioqcjgcoaGhNd196dKlo0aN
+vjjjy9fvlxcXHzu3LkNGzYMHjx49+7d3lgt4FWG9PR0/hwhUFf00zVN08rKyq5fv75t27bHH388
KysrOTk5MTGxpgep841ruVftBQQEaJp27ty51q1bl5aWNm3atOoleQ7u2rUrPj7eaDQ+9dRTDz30
UJs2bfbt25eYmHju3Ln+/fvv37/ft/8UoFb4c4SAtwQEBISEhNx///0vvfSSUurNN9/Uxz2fUz12
7NiIESPCwsJsNtvYsWMzMjLUv5PjuaX+wfr1620229ChQ1VlT8wmJydHRESEh4f/7//+r3uw3Gae
B6x0CveWmzZt6tmzp9VqjY6O/sc//lHuCFu3bu3evXuTJk1iY2MPHTpU6T+/0iMYDAY9pe3btw8K
CvKsb3WsWrVK07Rnnnlm0aJFnTt3Dg4OHj58+Ntvvx0XF7ds2bIaHQqoF9LT0zUAdUT/tvIcycnJ
UUo1b9684gYxMTGe34wDBw7UKpySukf0QI4ZM6bcQSp+U2/evLnSxZQ7YMUp9M127NhRLtt79+71
PEJAwA//4z5kyJCKX4SbHaHivBW/dJXSN2jbtq1S6rvvvqv53QLUO+np6ZwBA94VFhamlCosLKx4
06lTp5RSBw4c0L8h9+3bpyrk0L3xo48+WlBQkJSUVOksP//5zwsLC/VnuX/0dPBmU+iWLFmiadrD
Dz+ck5MzY8YMTdMWLlzoucH06dOvXLnyyiuv6IuvePybHaHqeX+U/r8ybdq00T81/KeaHg2Qxxkw
UIf0byvPkdzcXKVUWFhYxQ1+8YtfKKUCAwP79+//P//zP4WFhZUeRP/0xIkTlc6if3z27FlN044f
P66UstlsFTdzuVwV96r0gE2aNFFK2e12TdOys7OVUi1atPDcLDMzU9O069evV/zHVvMI1fzSlRuM
jIxUSh07dszzJrdKjwnUW5wBA16nn9dGR0dXvOmll15auHDhoEGDzp8//4c//GHKlClVHOe2226r
4lb9PNtoNLr/61ZSUqL+ffpYHZ7PMGuapjyuGevCw8OVUkFBQbd8hFsTGxurlEpOTnYfWVf7IwMi
CDDgLSUlJbt37/7d736nlJo+fXrFDcxm83PPPbdnz57t27crpVJSUvRxPVd2uz0/P9+9sdVqrWKu
xYsXX7ly5c9//rNSqnv37vqg3sgNGzZcvXp1wYIFnttXOoXurrvuUkr97ne/y83NnT9/vlKq3LXq
wMDAqv/hP3qEWzN37lyDwfDiiy8+/fTTZ8+evXbt2oEDB37961/X/siADJ6CBupQpd9l/fv3Ly4u
9txA/3jw4MGemw0fPlwf108xlVKTJ0/WKntu1nNE/9jzFHPHjh36TUOGDHEPuqv5o1Ns2bLFc1UB
AQEpKSkV5610YTU9ws3+UTcbXLp0acWT6bCwMP3dTgA/kp6eToCBuuQZBpPJ1LFjx8WLFzudznIb
6B9fvHhx8uTJNpstLCxs4sSJ58+f18ffeOONqKgoq9UaHx+vVS/AL7/8cocOHVq0aLF69Wr3ZocP
H+7Xr5/ZbL7jjjs2btzouVfVU2zYsKFHjx5mszk6Ovr999+vdN5KF1bTI9zsH1XF4Oeff56QkNCm
TRur1dq1a9dnn3328uXLlR4QqM/S09N5Iw4AAHyNN+IAAEAGAQYAQAABBgBAAAEGAEAAAQYAQAAB
BgBAAAEGAEAAAQYAQIDxxzep3/727j+uXbsmvQoAAH7QNiJ84tjRVW/j9wG+du3aL2Y9JL0KAAB+
sGbdGz+6DU9BAwAggAADACCAAAMAIIAAAwAggAADACCAAAMAIIAAAwAgwO9/DxhA7X399deffvqp
2WwePXp0z549pZcDNAqcAQON3ZIlSx544AGn05mTkzN27Ng1a9ZIrwhoFDgDBhq1tLS0l19+OS0t
rXnz5kqpuXPn9uvXb/To0R06dJBeGtDAcQYMNGo7d+782c9+ptdXKdWuXbsxY8bs2rVLdlVAY0CA
gUbNarU6nU7PkaKiIqvVKrUeoPEgwECjNm7cuHfffffEiRP6p6mpqbt27Ro2bJjsqoDGgGvAQKPW
qVOnlStXxsXF3X333S6Xa9++fa+//nqrVq2k1wU0fAQYaOymTZs2bNiwL7/8MjAw8LXXXnNfDwbg
VQQYgAoPD7/33nulVwE0LlwDBgBAAAEGAECAcICzsrKGDx/etGnTBx980P27EEeOHOnWrZvFYomJ
iUlNTZVdIQAA3iAc4Mcff3zatGnZ2dmTJk1avHixPrh8+fJZs2bZ7faRI0euWLFCdoUAAHiDcIA/
++yzBx98MDg4OCEhYfPmzfpgSkpKYmJiWFjYnDlzDh8+LLtCAAC8QTjALpfLaDQqpRwOx/nz5/XB
zMxMm82mlIqIiMjIyBBcHgAAXiL8a0ixsbHvv/9+bGzsY4895r4G7HQ69SqbzeaioiLP7T/fvff8
xUz3p0FWi1IqOzvbh0sG6rt5f0n7+KtLNd3L5dKUQQUGGGq64/TR7f/wSPea7gU0YOHh4dXZTDjA
L7300tSpUx999NGFCxdu27ZNH2zWrFlpaanJZCopKQkODvbcPnbQwLIy1w+fGwyv/20D79oDeEpa
cE/JjbKa7rXo1W9ahFnmPlDjlFrNgcFW3lEAqDHhb5uOHTt+/fXXSqnjx48vX75cH4yIiLDb7ZGR
kXa7PSoqynN7k8lYcc0BAfwyFfCD0BDLLewVZDE2sZpa2oLqfD0AKiWcrjvuuGPLli0FBQVbtmwZ
OnSoPhgXF7du3TqHw5GcnDxw4EDZFQIA4A3CAV6zZs38+fPbtWt38ODBv/71r/rgzJkz169f36xZ
s40bN86fP192hQAAeIPwU9Dx8fGnT58uN9i3b99Tp06JrAcAAN/g6ikAAAIIMAAAAggwAAACCDAA
AAIIMAAAAggwAAACCDAAAAIIMAAAAggwAAACCDAAAAIIMAAAAggwAAACCDAAAAIIMAAAAggwAAAC
CDAAAAIIMAAAAggwAAACCDAAAAIIMAAAAggwAAACCDAAAAIIMAAAAggwAAACCDAAAAIIMAAAAggw
AAACCDAAAAIIMAAAAggwAAACCDAAAAIIMAAAAggwAAACCDAAAAIIMAAAAggwAAACCDAAAAIIMAAA
AggwAAACCDAAAAIIMAAAAggwAAACCDAAAAIIMAAAAggwAAACCDAAAAIIMAAAAggwAAACCDAAAAKM
0gsAAPiTtLS0v//97w6HY+jQoVOnTpVejh/jDBgAUF2vv/76hAkTmjdv3r1791WrVt1///3SK/Jj
nAEDAKolPz//ySef/Oqrrzp37qyU+uUvf3n33Xe/++67ZPjWcAYMAKiWAwcO3HXXXXp9lVIBAQEz
Zsz44osvRBflxwgwAKBabDZbfn6+50heXp7NZpNaj78jwACAaunVq5fT6Vy7dq3+6YkTJ5KSknj+
+ZZxDRgAUC0mk+mdd9554IEHVq1a1aJFi0OHDr3wwgu9evWSXpe/IsAAgOqKjo7+5ptvDh8+XFBQ
0KdPH55/rg0CDACoAbPZ3KdPH+lVNARcAwYAQAABBgBAAAEGAEAAAQYAVFdxcfFTTz3Vvn17m802
ZcqUjIwM6RX5MQIMAKiuRx555NSpU3v27Dl//nx8fPzQoUMLCgqkF+WveBU0AKBaTp8+vWfPnlOn
TlksFqXUb37zm8OHD7/22mtPPPGE9NL8EmfAAIBqOXnyZM+ePfX66vr373/ixAnBJfk1AgwAqJZu
3bqlpaU5nU73yL59+7p16ya4JL9GgAEA1dKpU6cRI0ZMnTr1+PHjubm5f/rTnz777LPZs2dLr8tf
EWAAQHW9+uqrvXv3TkhI6Nat26FDh/bu3RsaGiq9KH/Fi7AAANVlMpkWLVq0aNEi6YU0BJwBAwAg
gAADACCAAAMAIIAAAwAggAADACCAAAMAIIBfQwKAxuvomfxvjuf4bLqWNuuYwe18Nl09R4ABoPE6
e+nqjpSLNd0r0+7IyrneN7pVTXfs0i6MALsRYABovMbffdv4u2+r6V4bP/lu8xcZbz4f740lNR5c
AwYAQAABBgBAAAEGAEAAAQYAQAABBgBAAAEGAEAAAQYAQAABBgBAAAEGAEAAAQYAQAABBgBAAAEG
AEAAAQYAQAABBgBAAAEGAEAAAQYAQAABBgBAAAEGAEAAAQYAQAABBgBAAAEGAEAAAQYAQAABBgBA
AAEGAEAAAQYAQAABBgBAAAEGAEAAAQYAQIBwgE+cODFkyJCQkJC4uLjvvvtOHzxy5Ei3bt0sFktM
TExqaqrsCgEA8AbhACcmJi5YsCAnJ2fevHmzZ8/WB5cvXz5r1iy73T5y5MgVK1bIrhAAAG8QDvC/
/vWv+Ph4q9U6YsSI/fv364MpKSmJiYlhYWFz5sw5fPiw7AoBAPAG4QD369fviy++KC4u3r17d0xM
jD6YmZlps9mUUhERERkZGZLrAwDAO4yy069YsSI2NrakpMRkMn355Zf6oNPpNBqNSimz2VxUVOS5
/YXMS1evXnN/GhgYoJS6fv26D5cs452dZwsdpT6bLq5PRJd2oT6bDvVBaWlpaWlgY/huQu0VFxe7
XC4eLTcTHBxcnc2EAzx37twtW7YMGzZs+/bt8+bN27Nnj1KqWbNmpaWlJpOppKSk3D/j6tVrufl5
7k9NJpNSqrTUd2WScuxsQU5BcU33+vzA99072cKbW2u6453tm3aICKrpXvBrZWVlLperMXw3ofZc
LldZWRmPlloSDvCxY8dGjhxpNBpHjBgxbdo0fTAiIsJut0dGRtrt9qioKM/to7vdUe4I6d8eCQsL
89Fy5Sx7fMgt7DV8zofzZvQa1q9tna8HDY/FYrFarY3huwm1FxwcbDKZeLTUkvw14JSUFKfTuXv3
7t69e+uDcXFx69atczgcycnJAwcOlF0hAADeIHwGnJSU9Mgjj6SlpfXq1Wvt2rX64MyZM6dNm/b8
88936tRp06ZNsisEAMAbhAPctWtX92uv3Pr27Xvq1CmR9QAA4Bu8FSUAAAIIMAAAAggwAAACCDAA
AAIIMAAAAggwAAACCDAAAAIIMAAAAggwAAACCDAAAAIIMAAAAggwAAACCDAAAAIIMAAAAggwAAAC
CDAAAAIIMAAAAozSCwBQuaysrOLiYp9Nd+XKFaPmzMjI8NmMwcHBrVu39tl0QH1DgIF6KiFhSkZG
htli8c10JaZIg3bjzf+f7ZvpioqKBvTv/+GHH/hmOqAeIsBAPaVp2p9eTP7JXX2kF+IVe3ft3PnR
O9KrACRxDRgAAAEEGAAAAQQYAAABBBgAAAEEGAAAAQQYAAABBBgAAAEEGAAAAQQYAAABBBgAAAEE
GAAAAQQYAAABBBgAAAEEGAAAAQQYAAABBBgAAAEEGAAAAQQYAAABBBgAAAE1C/CuXbuio6OLioqU
UgaDwWAwmM3mzZs3e2dtAAA0WDUI8Keffjpx4sSnnnrKYrHoI5qmbdy4ccaMGTQYAIAaMVZ/00mT
JiUnJ0+fPt1zcMqUKW+99dbUqVNLSkrqem0AADRYNTgDLioqKldf3ZQpU0pLS+tuSQAANHy3/iIs
TdPqcB0AADQqNQiwyWSq9Frv5s2bTSZT3S0JAICGrwYBrvT1Vps3b54xY8bGjRvremEAADRkNXgR
lvv1Vp5XfE0m08aNG6dMmeKFtQEA0GDVIMBKqSlTpvBqZwAAao93wgIAQEANzoANBkMVt/KiaAAA
qq8GAfZMrMFgoLgAANwynoIGAEBAzV6EhVo6d+6cL585KCoq+v777zMyfPe6OZvNZrPZfDYdAPgv
AuxTXbp0CY9o47Ppik0d5v/zcmCZwzfTFV65Mm/eb5977jnfTAcAfo0A+9o7H+4xGhvml/3V1S9I
LwG37lzWNaslMLx5kPRCgMbi1l8FXe5TXpMF+K9zWdceW5ZiMQYkLRhEgwHfqMGLsLQqeW+JALxK
r++v7u/2wMiOc5bsy85zSq8IaBQa5nOhAKrJXd9xQ6L0kTlL9nEeDPgAv4YENF4V6/uz0R05DwZ8
gwADjVTF+upoMOAbBBhopP51PE8pFXNni4o3DerZ6ur1G4dPF/h8UUAjQoCBRure+Nv+a2znime6
+pnxb6dHD+/vu99ZBxohAgw0XhWfbb7Z89IA6hyvggYatZ+N7qj+/crnomIX9QV8hgAD9VSxCt26
71rK2VM+mOu2iJDpT+92lWn9u7e6dNmZvMXrk57PuFFaZvX2LI3Hxx9/nJqa6rPpDmdaj2cHLVq0
12czNm3adN68eT6bzjcIMFB/lWllZWVlPpgoulNYmaZZzYGdo0J8M2MZb95Tpz786KNDh49H9+jt
m+mama8OaqcyL/tmNuW4dvWfn3xIgAH4iEUVJgwO/cldXaUX4hV7d13YmVUkvYoGZcjQEfdNe1h6
FV5xOfv7f37yofQq6h4vwgIAQAABBgBAAAEGAEAAAQYAQAABBgBAAAEGAEAAAQYAQAABBgBAAAEG
AEAAAQYAQAABBgBAAAEGAEAAAQYAQAABBgBAAAEGAEAAAQYAQAABBgBAAAEGAEAAAQYAQAABBgBA
AAEGAEAAAQYAQAABBgDUTEbWte1fZUqvwu8ZpRcAAPAnGVnXfrUs5cYNrfRG2cSh7aSX48cIMACg
uvT6zr2/2086N3vsTylKKRp8ywgwAKBa3PUdOyRKKbX69wNpcG1wDRgA8OPK1Vcp1S6iyerfD3zl
Hyc/2H1Bdm1+igA3ZF8dsl+7fkN6FQD8XsX66mhwbRDgBuuTlEtPrfrXr/+cQoMB1FKgwRCgDDdc
WsWbXJpWpjRjoMH3q/J3BLhh+iTl0l/ePrJu4d0972hOgwHU0s3OdG92ZozqIMANkF7fVf89sFNk
098+GE2DAdRexQZT31oiwA2NZ331ERoMoE54Npj61h6/huRTWkjX1e+eMAR46/97MrKuHTiaM2JA
24/2XvQcNwYayjT1wO+/GDGgjcnordkPnW85pVWxlw4OoAqlroBdx4OzNh7zwVyDerZ64a0jrrKy
mOiWpy9eXeX9SZ0OR6m5rbdn8T0C7FtlJaEh5kCvBfiaozQkyNS2RbDZVH6K2yKaZGRdMwYabCFm
L81uNbq8dGQAVTMYNKtF8953tydbiPneYe1zCopubxfqg+mUUkZVrMoa4I8XAuxThutnZ4ztaDR6
68v+X+M7r/z70b1p2av+e2BI8A+zfJJyacMnZ9Y9N8T9vLQ3FJ17XykvHh/AzRgDtAEdnfeN7yy9
EK+4nP399lezpVdR97gG3NBUvOJb8aowAEAcAW6APBtMfQGgfuIp6Ibptw9Gr/z70VmL9l4vKqW+
AFAPEeAG67cPRocEGYf3b0N9AaAeIsAN2aNT7pBeAgCgcsLXgA0e3K8NPnLkSLdu3SwWS0xMTGpq
quwKAQDwBuEAa//21ltvPfnkk/rg8uXLZ82aZbfbR44cuWLFCtkVAgDgDfXiKei8vLzly5enpKTo
n6akpKxYsSIsLGzOnDnjxo2TXRsAAN5QL34NadmyZT//+c+tVqv+aWZmps1mU0pFRERkZGRIrgwA
AO+QPwN2OBxvv/320aNH3SNOp1O/Hmw2m4uKijw33vXlVxcyL7k/tVqsSim73e6rxdaWVskf02xQ
HA6HH90d9ZyrzPXk/5ttNvvizQWVUiWmtgbthumGj+6+oqKiPn1682ipK0XOoob92w5lmuZHj5bW
rVtXZzP5AH/44YeDBw8OCQlxjzRr1qy0tNRkMpWUlAQHB3tuPKBvTN9evX743KDe2vheixYtfLba
2mrof7I6KCjIn+6O+u39LVuKi333xy2W/e1086amRye199mMwcHBPFrqisVikV6CdwUYDA3v0SIf
4G3bto0aNcpzJCIiwm63R0ZG2u32qKj/+ENXVotFVXiYBQYGenuRdaWh91cFBAT40d1Rz5V78Hub
zZbTwmbt3Llhvplwg2cIaPA/XfzpR301yV8DTk1NjY6O9hyJi4tbt26dw+FITk4eOHCg1MIAAPAe
+QBnZGTcccd/vF/EzJkz169f36xZs40bN86fP19qYQAAeI/8U9AOh6PcSN++fU+dOiWyGAAAfEP+
DBgAgEaIAAMAIIAAAwAggAADACCAAAMAIIAAAwAggAADACCAAAMAIIAAAwAggAADACCAAAMAIIAA
AwAggAADACCAAAMAIIAAAwAggAADACCAAAMAIMAovQAAQB3Y/uGmE0fTfTNXmRZQpgKMhhu+mc5Z
5FQG30zlUwQYAPzeww89NKB/f59Nt/+k65uz2pzRvitI8MwZPpvLZwgwAPi9AQMGDBgwwGfTWT/5
Lk/LePjh4T6bsUHiGjAAAAIIMAAAAggwAAACCDAAAAIIMAAAAggwAAACCDAAAAIIMAAAAggwAAAC
eCcsX3tgQqzP5nJauppvZAW6Cn0zXeGVK/Pm/dY3cwGAvyPAPnXq1ClN03w23fRFB351b6fBPZr7
bEabzeazuQDArxFgn2rfvr0vp7NaD0dERHTo0NaXkwIAqoNrwAAACCDAAAAIIMAAAAggwAAACCDA
AAAIIMAAAAggwAAACCDAAAAIIMAAAAggwAAACCDAAAAIIMAAAAggwAAACCDAAAAIIMAAAAggwAAA
CCDAAAAIIMAAAAggwAAACCDAAAAIIMAAAAggwAAACCDAAAAIIMAAAAggwAAACCDAAAAIIMAAAAgg
wAAACCDAAAAIIMAAAAggwAAACCDAAAAIIMAAAAggwAAACCDAAAAIIMAAAAggwAAACCDAAAAIIMAA
AAggwAAACCDAAAAIIMAAAAggwAAACDBKLwAAIObk+SuHT+fVdK+vj9gvZjv+8fnZmu7YPMxyT0zb
mu7VUBFgAGi8jp7J/9v20zXdq/RGWWiI6RZ27No+jAC7EWAAaLwS7umQcE8H6VU0UlwDBgBAAAEG
AEAAAQYAQAABBgBAAAEGAEAAAQYAQAABBgBAAAEGAEAAAQYAQADvhOUffv3nL7/PddZ0rzMXr/5x
7cGk947WdMfH7o+O78vbxfmrlX//9qv07JrudfL8FbMx4Osjl2u645jBUYmTu9V0LwAE2D+Mv/u2
a87Smu41dVSnW5uuU2Tore2I+mBwz/B24U18Nt3t7cJ8NhfQkBBg/zBmcDvpJcBvDPhJ6wE/aS29
CgA/gmvAAAAIIMAAAAggwAAACCDAAAAIIMAAAAggwAAACCDAAAAIIMAAAAggwAAACCDAAAAIIMAA
AAggwAAACCDAAAAIIMAAAAggwAAACCDAAAAIEA6wy+V67LHHQkJCunTpsmvXLn3wyJEj3bp1s1gs
MTExqampsisEAMAbhAOclJRks9nsdvvSpUtnz56tDy5fvnzWrFl2u33kyJErVqyQXSEAAN4gHOAN
Gzb89Kc/DQ4Ovu+++06dOqUPpqSkJCYmhoWFzZkz5/Dhw7IrBADAG4QDfPTo0R07dthstn79+p09
e1YfzMzMtNlsSqmIiIiMjAzJ9QEA4B1G2emvXLmSn59/8eLF7du3/+Y3v/nggw+UUk6n02g0KqXM
ZnNRUZHn9pe+//6a47r708CAAH17364aAICbCgoKqs5mwgE2m83PPPNMSEjIpEmT3NeAmzVrVlpa
ajKZSkpKgoODPbfPzcvPycl1f2oym5RSxcXFvlwzAABV8I8Ad+jQobCwMCwsrKyszGAw6IMRERF2
uz0yMtJut0dFRXlu3yP6znJHOHLshP58NQAAfkT4GvDkyZPfeuut4uLiLVu2jBkzRh+Mi4tbt26d
w+FITk4eOHCg7AoBAPAG4TPg55577pe//GXr1q179Ojxzjvv6IMzZ86cNm3a888/36lTp02bNsmu
EAAAbxAOcFBQ0Pr168sN9u3b1/0rSQAANEi8FSUAAAIIMAAAAggwAAACCDAAAAIIMAAAAggwAAAC
CDAAAAIIMAAAAoTfiKP2zGbzmnVvSK8CAIAfNG3a5Ee38fsAz5r+M+kl1F8fbv+k9109I9tESC8E
fiDlwL+CLNa7enSXXgj8wHdnM86eOz/inqHSC/FvPAUNAIAAAgwAgAACDACAAL+/BowqtG7Vymq1
SK8C/qFZWJjZbJZeBfxDcHBwyxYtpFfh9whwQ9Y/prf0EuA3una5XXoJ8Bttwlu3CW8tvQq/x1PQ
AAAIIMAAAAggwAAACCDAAAAIIMD1lMFguNlIxZuq3vFHd7mFxaB+uuV7ikcIKqr6hwmPmdojwP5H
0zTpJQBo+PhR420E2P+4/88xNzc3Pj4+IiJi9erVnv87+fbbb7ds2dJsNm/evLncvvv37x88eHBI
SEjbtm3feOMN9wFXrlzZuXNnz11ycnKGDx8eFhb22muvef/fhDqWl5c3ceLE0NDQSZMm5efnK6W6
dOly5swZpdTBgwcNBsO+ffuUUqdPn7799v/47SMeIY2HwWB4/fXXW7Vq1apVq61bt+7YsaNt27ae
d7H7p0rV9zWPmVtGgP3Y008/PXz48BMnTqSmpnqO79u37/z58xs3bpw6dWq5XeFd50oAAAdcSURB
VGbNmvXEE0/k5OQsXrz4iSeecI+fOXPm0KFDnrv8/ve/v/feey9cuKD/pIZ/efbZZ0eOHHnp0qX4
+PhnnnlGKTV27NidO3cqpT777LPg4ODPP/9cKbV9+/YxY8Z47sgjpFHZtWvXmTNnkpKSFi5cmJKS
cvLkyUp/blR9X/OYuXXp6eka6p9K7yz3TfoHkZGRdrtd0zT9zMZ9a25ubrkt3R+4lZSUeN6anZ1d
bss2bdrk5+eXOzjqOfc91aFDh7y8PE3TcnNzo6KiNE37+OOP77vvPk3Txo4du2DBgmHDhmmaNn78
+K1bt2o8Qhol991aWlpa9c+NSu9rHjO1lJ6ebkhPT+/Zs6d34o5bZzAYtP/MsHvE/YHZbL5+/brR
aCwpKbFYLOVurXSX3NzcpKSkgwcPHjx48OzZs1XsYjKZioqKAgMDPQ+Oes5991mt1uvXrwcEBLhc
rqCgoJKSEqfT2aVLl++++65jx47Hjh1r3779uXPnOnbseOHChSZNmvAIaYQMBkNZWZn+PHPVPzcq
va95zNTSoUOHeAraj+n/O6mUysrKquYuCQkJLpdr9uzZ77//ftVbhoeHFxQUKKWys7NruU74XqtW
ra5fv66UKigoaN68uVIqKCioR48eSUlJ/fr1CwsL692797Jly3r16tWkyX/82XAeIY1KNV+KXPV9
zWPmlhFgP5aQkPDqq68WFhYuWbKkmt9I33777YQJEwYNGvTiiy9WveXkyZPXrl1bWFi4dOnSulgs
fGrcuHHvvfeew+F444033Fd5x44d+8c//nH06NFKqeHDh//lL38pdwFY8QhBZaq+r3nM3DquAddP
qsIFElXh0ktOTk5cXFzLli1XrlwZGhpacceKu2zatKlr166RkZEvvPBCxVs9Py4oKBgzZkxERMS6
desqLgb1k/ueunz58rhx45o0aTJ69OjLly/rgydPnlRKnT59WtO0r776SimVlpZWbkceIY1HpXer
VtnPjUrvax4ztcQ14IagtLT05Zdf3rp166effiq9FgBAtXAN2L8lJiY2b948JCTknXfeSUpKkl4O
AKAGOAMGAMDXOAMGAEAGAQYAQAABBgBAAAEGAEAAAQYAQAABBgBAAAEGAEAAAQYAQAABBgBAAAEG
/M9HH31kMBg++ugjX05azb+4BaCaCDDgf9asWZOYmPjKK69ILwTArTNKLwBAzVy8ePGbb745ffp0
ly5dMjMzIyMjpVcE4FZwBgz4meTk5AcffNBqtU6fPj05Odk9npubGx8fHxERsXr1avfTxQaDYeXK
lb1791ZK5eXlTZw4MTQ0dNKkSfn5+foGhYWFP/3pT20225QpU65evaoPVrqlW6W3Vjr77bfffvbs
WaXU6dOn77zzTm99RQD/RIABf+JyudauXTt79myl1COPPPLaa6+5XC79pqeffvree+89ceJEamqq
5y5Wq/WTTz5RSj377LMjR468dOlSQkLCM888o9/67LPPLly4MCcnZ/z48c8//7x7sOKWbpXeWuns
I0eO1C9Ub9u2bdy4cXX+1QD8W3p6ugbAT2zdujU2Ntb9aWxs7NatW/WPIyMj8/PzNU07c+aMUkof
VEplZ2frH3fo0CEvL0/TtMLCwqioKH2wffv2paWlmqbZ7fZOnTpVsaX7mJXeWunsmzdvHj16tKZp
Y8eO/fTTT+v6iwH4sfT0dP4eMOBPJkyYUO7FzxMmTPjggw+UUmaz2el0BgYGlpSUWCwWTdOUUgaD
oaysTH9O2Gq1OhyOwMBAl8sVFBRUUlKiDxYXF+uHMpvN+seVbmkwGPRjVnprpbMXFhZGRkZmZGTc
eeedFy9eNJvNPvxSAfUafw8Y8Cfnz59PS0srKipy/0+00+k8ePDghQsXlFJt2rTJy8tTSmVlZXnu
5b4i26pVq8LCQqWUw+Fo3ry5PtiyZcuSkhL9aO4SV7qlW6W3Vjp7aGhor169Fi9ePGjQIOoLlEOA
Ab+RnJz8+OOPWywW94jVap07d67+UqyEhIRXX321sLBwyZIlle4+bty4N9980+FwvPfee2PGjNEH
J0yYcPTo0eLi4jVr1gwePLiKLas+zs1mHzVq1F//+texY8fWxRcAaFi4Bgz4hRs3bnTv3r2wsLDc
eEFBQXR09I0bN3JycuLi4qKiot59912j0ajfqv59OVbTtMuXL48bN65JkyajR4++fPmyPpibmzt5
8uSQkJA+ffocOXKkii3dh6r01kpn1zRt//79SqmMjIw6/nIAfo5rwEADlJOTEx0dbbfb68PsWVlZ
o0aN+vbbb0UWA9RbXAMGGo7w8PBt27Y5nc7ly5fHxsbWh9kdDseqVasmTZrk48UAfoF3wgIaiJdf
fnnu3LmXLl0aPHjw+vXr68PsERERMTExW7du9fFiAL/AU9AAAPgaT0EDACCDAAMAIIAAAwAggAAD
ACCAAAMAIIAAAwAggAADACCAAAMAIIAAAwAggAADACCAAAMAIIAAAwAgwKiUOnTokPQyAABoXP4P
k/YiFffw77oAAAAASUVORK5CYII=

------=_NextPart_000_00D3_01D84760.9A318A00
Content-Type: image/png
Content-Transfer-Encoding: base64
Content-Location: file:///C:/Users/HP/AppData/Local/Temp/SAS%20Temporary%20Files/_TD11876_DESKTOP-GL8F2SO_/BoxPlot1.png

iVBORw0KGgoAAAANSUhEUgAAAoAAAAHgCAIAAAC6s0uzAAAACXBIWXMAAA7DAAAOwwHHb6hkAAAd
hUlEQVR4nO3de3SV9Zno8XeH3AjBhIsYCypqiwoVdUBNkYgoOF6xnNphqI4F6Q3Htmc5OK2OVWod
ORVcS+mF0ZWW0nFacUbBtkv0jKKgbaO0U2BAZKgLvETrBhSQkJtknz/2mTQD4aZJnlw+nz9c2b+8
/PYTws7Xd7+bTWrNmjUJANCxcpMkGTlyZPQYANCDrF27Nid6BgDoiQQYAAIIMAAEEGAACCDAABBA
gAEggAADQAABBoAAAgwAAQQYAAIIMAAEEGAACCDA0JZSLRQUFBx//PFz5szJZDL7HNAm99JOG7ar
FStWnHvuub179y4uLr744osPOcP+i08//fTll18+aNCgwsLCoUOHTp06dfXq1e0+N7QDAYb20tDQ
8MYbb9x6661Tp05tamo6/F/43HPPXXDBBe02VwfdRauuu+66l156qa6urqam5qijjjrSXz5nzpyL
L774iSee2Lp1a319/Wuvvfbwww+PGTNm5cqV7TEttKvUmjVr/HOE0Fayp2uZTKapqWnPnj3Lli37
+te//vbbb1dWVs6YMeNIN2nzgz/ir/rocnJyMpnMa6+9NmjQoMbGxr59+x58pJaLK1asGD9+fG5u
7i233HLdddcde+yxv/3tb2fMmPHaa6+dc845L774Ysd+KfCR+OcIob3k5OQUFxd/9rOfnT9/fpIk
//zP/5xdb/mc6oYNGyZMmFBSUlJaWnrppZdu2bIl+e/ktDwy+8GiRYtKS0vPP//8pLUnZisrK8vK
yo455pjvf//7zYv7HNZyw1bvovnIRx99dOTIkYWFhcOHD3/sscf22eEXv/jFiBEj+vTpU1FRsXbt
2la//FZ3SKVS2ZSecMIJvXv3blnfw/G9730vk8ncdttt3/72t08++eSioqKLLrro5z//+bhx4777
3e8e0VbQKaxZsyYDtJHsw6rlyrZt25Ik6d+///4HjBo1quWDsby8PLPfKWnzSjaQl1xyyT6b7P+g
XrJkSavD7LPh/neRPeypp57aJ9svvPBCyx1ycv78P+7nnXfe/r8JB9ph//vd/7euVdkDPvaxjyVJ
8uqrrx75twU6nTVr1jgDhvZVUlKSJMmuXbv2/9SmTZuSJPnd736XfUD+9re/TfbLYfPBX/ziF3fs
2LFgwYJW7+VLX/rSrl27ss9yH/J08EB3kXX33XdnMpnPf/7z27Ztu/baazOZzOzZs1secM011+zc
ufPBBx/MDr///gfa4eD3e0jZ/5U59thjszdT/9OR7gbxnAFDG8o+rFqubN++PUmSkpKS/Q/48pe/
nCRJr169zjnnnO985zu7du1qdZPszY0bN7Z6L9mPN2/enMlkXnnllSRJSktL9z9s7969+/+qVjfs
06dPkiTpdDqTybzzzjtJkgwYMKDlYdXV1ZlMZs+ePft/sYe5w2H+1u2zOHjw4CRJNmzY0PJTzVrd
EzotZ8DQ7rLntcOHD9//U/Pnz589e/anPvWp119//Vvf+tbkyZMPss/xxx9/kM9mz7Nzc3Ob/9us
oaEh+e/Tx8PR8hnmTCaTtLhmnHXMMcckSdK7d+8PvcOHU1FRkSRJZWVl885ZH31nCCHA0F4aGhpW
rlx58803J0lyzTXX7H9Afn7+HXfc8fzzzz/55JNJklRVVWXXs7lKp9Pvvfde88GFhYUHua+77rpr
586d99xzT5IkI0aMyC5mG/nwww+///77t956a8vjW72LrDPOOCNJkptvvnn79u2zZs1KkmSfa9W9
evU6+Bd+yB0+nBtvvDGVSt13333/8A//sHnz5t27d//ud7/76le/+tF3hhiegoY21Oqj7Jxzzqmv
r295QPbjMWPGtDzsoosuyq5nTzGTJLnqqqsyrT0323Il+3HLU8ynnnoq+6nzzjuvebG5moe8i6VL
l7acKicnp6qqav/7bXWwI93hQF/UgRbnzJmz/8l0SUlJ9t1OoAtZs2aNAENbahmGvLy8E0888a67
7qqtrd3ngOzHb7755lVXXVVaWlpSUnLllVe+/vrr2fWf/vSnQ4YMKSwsHD9+fObwAvxP//RPQ4cO
HTBgwA9/+MPmw9atW3f22Wfn5+cPGzZs8eLFLX/Vwe/i4YcfPv300/Pz84cPH/7444+3er+tDnak
OxzoizrI4vLlyz/96U8fe+yxhYWFp5xyyu23375169ZWN4TObM2aNd6IAwA6mjfiAIAYAgwAAQQY
AAIIMAAEEGAACCDAABBAgAEggAADQIDcQx/Suf3Lvz62e/fu6CkA4M8+VnbMlZf+5cGP6fIB3r17
95enXxc9BQD82QMLf3rIYzwFDQABBBgAAggwAAQQYAAIIMAAEECAASCAAANAAAEGgAACDAABBBgA
AnT5t6IE6DyamjJfm/ebtt3wg71N+Xm92nDPy8cef+mY49pwQz4cAQZoM6lU6rShpW244cbXdixf
9fZXp3yyDfccWFrYhrvxoQkwQJtJpZK//asRbbjhMy9Vv7x5R9vuSSfhGjAABBBgAAggwAAQQIAB
IIAAA0CA4AC//fbbF110Ud++fT/3uc/V1tZmF9evX3/qqacWFBSMGjVq1apVsRMCQHsIDvDXv/71
qVOnvvPOO5MmTbrrrruyi3Pnzp0+fXo6nZ44ceK8efNiJwSA9hAc4GeeeeZzn/tcUVHRpz/96SVL
lmQXq6qqZsyYUVJSMnPmzHXr1sVOCADtITjAe/fuzc3NTZKkpqbm9ddfzy5WV1eXlpYmSVJWVrZl
y5bA8QCgnQS/E1ZFRcXjjz9eUVFxww03NF8Drq2tzVY5Pz+/rq6u5fHLV77w+pvVzTd7FxYkSfLO
O+904MgAHee9995raGjwU65rOeaYYw7nsOAAz58/f8qUKV/84hdnz569bNmy7GK/fv0aGxvz8vIa
GhqKiopaHl/xqfKmpr1/vp1K/eRfHj766KM7cmaADlNa2piXl+enXLcUHOATTzzxpZdeSpLklVde
mTt3bnaxrKwsnU4PHjw4nU4PGTKk5fF5ebn7z5yT4y9TAd1TKpVKpVJ+ynVLwd/UYcOGLV26dMeO
HUuXLj3//POzi+PGjVu4cGFNTU1lZWV5eXnshADQHoID/MADD8yaNeu44477wx/+8IMf/CC7OG3a
tEWLFvXr12/x4sWzZs2KnRAA2kPwU9Djx4//4x//uM/i6NGjN23aFDIPAHQM1xUAIIAAA0AAAQaA
AAIMAAEEGAACCDAABBBgAAggwAAQQIABIIAAA0AAAQaAAAIMAAEEGAACCDAABBBgAAggwAAQQIAB
IIAAA0AAAQaAAAIMAAEEGAACCDAABBBgAAggwAAQQIABIIAAA0AAAQaAAAIMAAEEGAACCDAABBBg
AAggwAAQQIABIIAAA0AAAQaAAAIMAAEEGAACCDAABBBgAAggwAAQQIABIIAAA0AAAQaAAAIMAAEE
GAACCDAABBBgAAggwAAQQIABIIAAA0AAAQaAAAIMAAFyowegs/vxLzY++Zs32nDD3bWNRQW5OTmp
ttqwT+/chXdc0Fa7AXQMAeYQzjplQN+ivDbccNZ9VV/7608eX1bcVhvm53kiB+h6BJhDOOuUgWed
MrANN/xO5X9cXD7k9I/3b8M9Abocpw4AEECAASCAAANAAAEGgAACDAABBBgAAggwAAQQYAAIIMAA
EECAASCAAANAAAEGgAACDAABBBgAAggwAAQQYAAIIMAAEECAASCAAANAAAEGgAACDAABBBgAAggw
AAQQYAAIIMAAEECAASCAAANAAAEGgAACDAABBBgAAggwAAQQYAAIIMAAEECAASCAAANAAAEGgAAC
DAABBBgAAggwAAQQYAAIIMAAEECAASCAAANAAAEGgAACDAABBBgAAggwAAQQYAAIIMAAEECAASCA
AANAgOAAb9y48bzzzisuLh43btyrr76aXVy/fv2pp55aUFAwatSoVatWxU4IAO0hOMAzZsy49dZb
t23bdtNNN33hC1/ILs6dO3f69OnpdHrixInz5s2LnRAA2kNwgH//+9+PHz++sLBwwoQJL774Ynax
qqpqxowZJSUlM2fOXLduXeyEANAeggN89tlnP/fcc/X19StXrhw1alR2sbq6urS0NEmSsrKyLVu2
RM4HAO0jN/bu582bV1FR0dDQkJeX9+tf/zq7WFtbm5ubmyRJfn5+XV1dy+PfqH7r/fd3N9/s1Ssn
SZI9e/Z04Mh8VE1NTXV1db5rcDjq6+v37t3r8dK1FBUVHc5hwQG+8cYbly5deuGFFz755JM33XTT
888/nyRJv379Ghsb8/LyGhoa9vky3n9/9/b33m2+mZeXlyRJY2NjB4/NR5HJZD744APfNTgcH3zw
QSaT8XjploIDvGHDhokTJ+bm5k6YMGHq1KnZxbKysnQ6PXjw4HQ6PWTIkJbHDz912D47rPnP9SUl
JR00Lm2hV69excXFvmtwOPr02Z2bm+vx0i3FXwOuqqqqra1duXLlWWedlV0cN27cwoULa2pqKisr
y8vLYycEgPYQfAa8YMGC66+/fvXq1WeeeeaPf/zj7OK0adOmTp165513nnTSSY8++mjshADQHoID
fMoppzS/9qrZ6NGjN23aFDIPAHQMb0UJAAEEGAACCDAABBBgAAggwAAQQIABIEDwX0MCCHTD3/7t
uv/s1P/k2u6m/lv3Dj3//HuiBzmoVGr+/fedeeaZ0XN0MQIM9Fz/8fv/OH/ilSd9/JToQQ5pbPQA
B3P/PbN37NgRPUXXI8BAj3bKaZ8ceebo6Cm6tqOO8lbVH4ZrwAAQQIABIIAAA0AAAQaAAAIMAAEE
GAACCDAABBBgAAggwAAQQIABIIAAA0AAAQaAAAIMAAEEGAACCDAABBBgAAggwAAQQIABIIAAA0AA
AQaAAAIMAAEEGAACCDAABBBgAAggwAAQQIABIIAAA0AAAQaAAAIMAAEEGAACHFmAV6xYMXz48Lq6
uiRJUqlUKpXKz89fsmRJ+8wGAN3WEQT43//936+88spbbrmloKAgu5LJZBYvXnzttddqMAAckdzD
P3TSpEmVlZXXXHNNy8XJkyc/9NBDU6ZMaWhoaOvZAKDbOoIz4Lq6un3qmzV58uTGxsa2GwkAur8P
/yKsTCbThnMAQI9yBAHOy8tr9VrvkiVL8vLy2m4kAOj+jiDArb7easmSJddee+3ixYvbejAA6M6O
4EVYza+3annFNy8vb/HixZMnT26H2QCg2zqCACdJMnnyZK92BoCPzjthAUCAIzgDTqVSB/msF0UD
wOE7ggC3TGwqlVJcAPjQPAUN0Hm9vXXPvz69JXoK2sWRvQiLTm7Pnj3pdDp6ikNoaGh46623+ubu
ih7kYIqKigYNGhQ9Be2uKcl9570P3vhTTfQgrUu/W3fHA3/4YG/TW+na/3Xh8dHjHFBD0id6hC5J
gLuVJ5544vOf/3z/AQOjBzmYuoKTr/+b6pxMXfQgB1RbWzvmU5/6xS8ejx6EdleT6T9/6Y78ZS9F
D9KKD/Y2bX23rm+f/N6FuY88vflXL7xxVHEnfcujPXvPih6hSxLg7mbsuAl3zVsQPUXXtvLZ//vc
U49FT0FH6JtK3zR94MgzR0cPsq+3t+6Z+X+qbrrmk1dPOCFJku0762beXXXZ2CHTrvx49GituHHG
giS5JHqKrucIrgGnWtjn5sFfIA3A4cvW99pLT87WN0mSASWFC24tf+KFN3/yyz/GzkYbOoIAZw6q
/UYE6Dn2r2+WBnc/XgUN0Ink5+fk5+bsrm3l33htaGhq+KCpuHcnvRLMkRJggE7kQGe6BzozpusS
YIDOZf8Gq2+3JMAAnU7LBqtvdyXAAJ1Rc4P/5vbn1bdb8veAATqpbINfWrft0vOGRM9C23MGDNB5
DSgpVN/uSoABIIAAA0AAAQaAAAIMAAEEGAACCDAABBBgAAggwAAQQIABIIAAA0AAAQaAAAIMAAEE
GAACCDAABBBgAAggwAAQQIABIIAAA0AAAQaAAAIMAAEEGAACCDAABBBgAAggwAAQQIABIIAA06Ga
mjL3/cv66q010YMABBNgOk5TU+aOB1a/uH77DXOqNBjo4QSYDpKt787dDYu+PXbalR/XYKCHE2A6
QnN95/3vs/PzciaPP0GDgR5OgGl3+9Q3u6jBQA8nwLS72Q+ufndXfcv6Zk0ef8J1l3985t1Vf9pe
GzUbQBQBpt2ddUr/N9+p2bpj38o2NWVW/9e7Qz9W3P+ogpDBAAIJMO2u1WebW31eGqDn8IOPjrBP
g9UXIDd6AHqKyeNPSJLkhjlV3//78geX/Jf6Aj2cAHc3r+058XuLN0RPcUAnHFv8V9987pgBhReM
PvaBxzZGj9O6N1/b22tvYfQUQDcnwN1Nbs4HpcX50VMc0NnDBx5dWnhcWZ9eOanoWQ7o3d5JQ9IU
PQXQzQlwdzO48I2/ufzk6Cm6tpXPvvpcdUP0FEA35wocAAQQYAAIIMAAEECAASCAAANAgOAAp1rI
zf3/L8lev379qaeeWlBQMGrUqFWrVsVOCADtITjAmf/20EMPfeMb38guzp07d/r06el0euLEifPm
zYudEADaQ6f4e8Dvvvvu3Llzq6qqsjerqqrmzZtXUlIyc+bMyy67LHY2AGgPneIa8He/+90vfelL
hYX//83/qqurS0tLkyQpKyvbsmVL5GQA0D7iz4Bramp+/vOfv/zyy80rtbW12evB+fn5dXV1LQ9e
8evfvFH9VvPNwoLCJEnS6XRHDdvZ7dy5M5PxHoptoKGh0Z+rnuCDvXujR+gOmjKZHTt2eMg0GzRo
0OEcFh/gX/3qV2PGjCkuLm5e6devX2NjY15eXkNDQ1FRUcuDzx09avSZZ/75dip5aPG/DRgwoMOm
7eT69u2bSnXe91juQvLy8vy56gl69eoVPUJ3kJNKHXXUUR4yRyo+wMuWLbv44otbrpSVlaXT6cGD
B6fT6SFDhrT8VGFBQVKw7w4eQs1ycnKSRIDbQCrlz1WP4NHSVnJycjxkjlT8NeBVq1YNHz685cq4
ceMWLlxYU1NTWVlZXl4eNRgAtJ/4AG/ZsmXYsGEtV6ZNm7Zo0aJ+/fotXrx41qxZUYMBQPuJfwq6
pqZmn5XRo0dv2rQpZBgA6BjxZ8AA0AMJMAAEEGAACCDAABBAgAEgQPyroAECbdywrrGxMXqKrm3X
rp3RI3RJAgz0XH8x6i+qVjxVteKp6EEOaHdTv617h56Y94foQQ7m6IEDsv+CDkdEgIGe64c/+EH0
CIfwzEvVc36y+ukf3hc9CG3PNWAACCDAABBAgAEggAADQAABBoAAAgwAAQQYAAIIMAAEEGAACOCd
sLqb9f+5+h+/dVP0FAfT2JSbm7M3lWSiBzmgt9+qHnR0/+gpgG5OgLuV0aNH/+Ndd0ZPcQi3/azh
K3+ZN2RAKnqQgznuuOOiRwC6OQHuVoYOHTp06NDoKQ7h3mX/NmnShad/3Ckm0KO5BgwAAQQYAAII
MAAEEGAACCDAABBAgAEggAADQAABBoAAAgwAAQQYAAIIMAAEEGAACCDAABBAgAEggAADQAABBoAA
AgwAAQQYAAIIMAAEEGAACCDAABBAgAEggAADQAABBoAAAgwAAQQYAAIIMAAEEGAACCDAABBAgAEg
gAADQAABBoAAAgwAAQQYAAIIMAAEEGAACCDAABBAgAEggAADQAABBoAAAgwAAQQYAAIIMAAEEGAA
CCDAABBAgAEggAADQAABBoAAAgwAAQQYAAIIMAAEEGAACCDAABBAgAEggAADQAABBoAAAgwAAQQY
AAIIMAAEEGAACCDAABBAgAEggAADQAABBoAAAgwAAQQYAAIIMAAEyI0egM7uR4+/8uRv3mzDDd/d
Wf/3979YXJTXVhv26Z37k9kXtNVu8FHsbcr89S3PtOGG7+6q31z9/me/8XQb7jnl4pOuvuikNtyQ
D0eAOYRRpx1dUpzfhhtOubiNH/n5eb3adkP40HJSqTb/E97mRpzUP3oEkkSAOaQzhw04c9iA6Cmg
a0ilEieXHCbXgAEggAADQAABBoAAAgwAAQQYAAIIMAAEEGAACCDAABBAgAEggAADQAABBoAAAgwA
AQQYAAIIMAAEEGAACCDAABAgOMB79+694YYbiouLP/GJT6xYsSK7uH79+lNPPbWgoGDUqFGrVq2K
nRAA2kNwgBcsWFBaWppOp+fMmfOFL3whuzh37tzp06en0+mJEyfOmzcvdkIAaA/BAX744Yc/85nP
FBUVXX311Zs2bcouVlVVzZgxo6SkZObMmevWrYudEADaQ3CAX3755aeeeqq0tPTss8/evHlzdrG6
urq0tDRJkrKysi1btkTOBwDtIzf27nfu3Pnee++9+eabTz755Ne+9rVf/vKXSZLU1tbm5uYmSZKf
n19XV9fy+Lf+9KfdNXuab/bKycke37FTA8AB9e7d+3AOCw5wfn7+bbfdVlxcPGnSpOZrwP369Wts
bMzLy2toaCgqKmp5/PZ339u2bXvzzbz8vCRJ6uvrO3JmADiIrhHgoUOH7tq1q6SkpKmpKZVKZRfL
ysrS6fTgwYPT6fSQIUNaHn/68NP22WH9ho3Z56sBoAsJvgZ81VVXPfTQQ/X19UuXLr3kkkuyi+PG
jVu4cGFNTU1lZWV5eXnshADQHoLPgO+4446vfOUrgwYNOv300x955JHs4rRp06ZOnXrnnXeedNJJ
jz76aOyEANAeggPcu3fvRYsW7bM4evTo5r+SBADdkreiBIAAAgwAAQQYAAIIMAAEEGAACCDAABBA
gAEggAADQIDgN+L46PLz8x9Y+NPoKQDgz/r27XPIY7p8gKdf89fRI3Bk/nXpLy8aN7Z/v37Rg0AX
UP32239Ys+6KSyZGD0Lb8xQ0AAQQYAAIIMAAEECA6WjHlg3Ky8uLngK6hsKCwkFHD4yegnbR5V+E
RZcztvzc6BGgyxjQv9+A/l6x2D05AwaAAAIMAAEEGAACCDAABBBgOk7qf4oeBzq1M844Y8GCBc03
FyxYcMYZZwTOQ5tLrVmzZuTIkdFj0COkUqlMJhM9BXQNqVTq5JNPXr16dXFx8e7du0eMGPH66697
BHUba9eudQYM0EmVl5evXLkySZKVK1eWl5dHj0MbE2CATqqiomL58uVJkixfvryioiJ6HNqYANOh
XACGw1dRUfHMM88kSbJ8+fKxY8dGj0Mb805YdChXsODwnXbaadXV1Zs2bdqyZYsX63Q/zoABOqlU
KjVmzJg5c+ace+65OTl+XHc3vqMAnVdFRcXPfvYzF4C7JQEG6LwqKirq6+tdAO6WXAOm47gADIcv
+3g555xzmh84HkHdjDNgAAggwAAQQIABIIAAA0AAAQaAAAIMAAEEGAACCDAABBBgAAggwAAQQIAB
IIAAA0AAAQaAAAIMAAEEGHqWJUuW5Ofn9+7du7y8/Pnnn88u7tq16zOf+UxpaenkyZPff//97OJl
l1329NNPJ0nyxBNPTJo0KWxi6KYEGHqWKVOm3H///bt37541a9b111+fXbz99ttnz569bdu2yy+/
/M4778wu3nvvvTfffHNdXd03v/nNe++9N25k6J4EGHqWCy64YNmyZc8+++xll122adOm7OLSpUtP
O+203Nzcq6666rHHHssunnbaaWPHjr3wwgsnTJjwiU98Im5k6J5Sa9asGTlyZPQYQAfZunXr1Vdf
XVVVlZeXt2LFilGjRiVJUlhYWF9fnz0gPz+/+eNNmzYNGzZs8+bNQ4cOjRoYuqW1a9c6A4ae5eij
j16xYsXOnTvvu+++K664Irs4cODAhoaGTCaTyWSa65skyfz588eOHXv//fcHDQvdmQBDzzJixIhH
HnkkNzd3wIAB27dvzy5eccUVL7/8cn19/QMPPDBmzJjs4oYNG1544YWnn3762Wef3bhxY9zI0D0J
MPQsP/rRj+6+++7evXtPmTJl8eLF2cW77777jjvuGDhw4IMPPlhZWZld/Lu/+7t77rmnoKDgnnvu
uemmm+JGhu7JNWAA6GiuAQNADAEGgAACDAABBBgAAggwAAQQYAAIIMAAEECAASCAAANAAAEGgAAC
DAABBBgAAggwAAQQYAAIIMAAECA3SZK1a9dGjwEAPcv/A91RP0W7Ms18AAAAAElFTkSuQmCC

------=_NextPart_000_00D3_01D84760.9A318A00
Content-Type: image/png
Content-Transfer-Encoding: base64
Content-Location: file:///C:/Users/HP/AppData/Local/Temp/SAS%20Temporary%20Files/_TD11876_DESKTOP-GL8F2SO_/BoxPlot2.png

iVBORw0KGgoAAAANSUhEUgAAAoAAAAHgCAIAAAC6s0uzAAAACXBIWXMAAA7DAAAOwwHHb6hkAAAg
AElEQVR4nO3de1xUdf748c8Ac2FEQE1BQUUjUlzJAhU1RPNuqaC2fkkzXbPStW3XatusTZf1l5nu
tluZtbKZW1vaal6yxKw2rBRFS7xgZiqaeBlQBERgkJnfH2d3mgUUUWbeMPN6/tGD+XDmnLd58OWZ
M6AuOztbAQAA9/JTSsXExEiPAQCAF9m7d6+P9AwAAHgjAgwAgAACDACAAAIMAIAAAgwAgAACDACA
AAIMAIAAAgwAgAACDACAAAIMAIAAAgwAgAACDACAAAIMNCSdE6PR2KFDhwULFtjt9mobNMhRXLRD
l8rIyOjdu7e/v39AQMDQoUPrnKHm4qeffnr33Xe3adPGZDJFRESkpKTs2bPH5XMDLkCAAVexWq0/
/vjjnDlzUlJSbDbbtT/xiy++GDBggMvmctMhajV58uSdO3eWl5eXlpYGBgbW9+kLFiwYOnToxx9/
nJ+fX1FRcfz48ZUrV/bt23fr1q2umBZwKV12djb/HCHQULTLNbvdbrPZLl26tGnTpscee+z06dNp
aWnTpk2r704afOMbfNaN8/Hxsdvtx48fb9OmTWVlZfPmza8+kvNiRkbGwIED/fz8nn766cmTJ7dt
23b79u3Tpk07fvx4r169duzY4d5fCnBD+OcIAVfx8fEJCAi49957X375ZaXU22+/ra07v6Z68ODB
wYMHBwUFBQcHjxgxIjc3V/03Oc5bah+sWLEiODi4f//+qrYXZtPS0kJDQ0NCQl599VXHYrXNnHdY
6yEcW65ZsyYmJsZkMkVHR3/wwQfV9rBhw4Zu3bo1a9YsISFh7969tf7ya92DTqfTUtqxY0d/f3/n
+l6LV155xW63P/vss3/4wx9uvvlms9k8aNCg9957LzExceHChfXaFdAoZGdn2wE0EO3LynmloKBA
KdWyZcuaG8TGxjp/McbHx9trXJI6VrRADh8+vNpOan5Rr127ttZhqu2w5iG0zTZv3lwt21999ZXz
Hnx8fvqLe79+/Wr+T7jSHmoet+b/ulppG7Rr104pdeTIkfr/tgCNTnZ2NlfAgGsFBQUppYqLi2t+
6vDhw0qpXbt2aV+Q27dvVzVy6Nh4+vTpFy5cWLp0aa1Heeihh4qLi7VXueu8HLzSITTPP/+83W5/
4IEHCgoKJk2aZLfb582b57zBxIkTi4qK/va3v2nD19z/lfZw9ePWSfurTNu2bbWHuv9V370B8rgC
BhqQ9mXlvHLu3DmlVFBQUM0NHn74YaWUr69vr169/vjHPxYXF9e6E+3hoUOHaj2K9vGxY8fsdvt3
332nlAoODq65WVVVVc1n1brDZs2aKaUsFovdbj979qxSqlWrVs6b5eXl2e32S5cu1fzFXuMervF/
XbXFsLAwpdTBgwedP+VQ6z6BRosrYMDltOva6Ojomp96+eWX582b16dPnxMnTvz+979PTk6+yn46
dOhwlc9q19l+fn6O/zpYrVb138vHa+H8CrPdbldO94w1ISEhSil/f//r3sP1SUhIUEqlpaU59qy5
8T0DIggw4CpWq3Xr1q1PPvmkUmrixIk1NzAYDHPnzv3yyy/T09OVUpmZmdq6liuLxVJYWOjY2GQy
XeVY8+fPLyoqevHFF5VS3bp10xa1Rq5cubKkpGTOnDnO29d6CM1tt92mlHryySfPnTv3xBNPKKWq
3av29fW9+i+8zj1cn1mzZul0ur/85S/PPPPMsWPHLl68uGvXrkcfffTG9wzI4CVooAHV+lXWq1ev
iooK5w20j/v27eu82aBBg7R17RJTKTVmzBh7ba/NOq9oHztfYm7evFn7VL9+/RyLjmrWeYh169Y5
T+Xj45OZmVnzuLUOVt89XOkXdaXFBQsW1LyYDgoK0n7aCdCEZGdnE2CgITmHQa/Xd+rUaf78+WVl
ZdU20D4+efLkmDFjgoODg4KCRo0adeLECW39H//4R3h4uMlkGjhwoP3aAvz6669HRES0atXqtdde
c2y2f//+nj17GgyGqKioVatWOT/r6odYuXJl9+7dDQZDdHT0+vXraz1urYPVdw9X+kVdZfHzzz9P
Skpq27atyWS69dZbn3vuufz8/Fp3CDRm2dnZ/CAOAADcjR/EAQCADAIMAIAAAgwAgAACDACAAAIM
AIAAAgwAgAACDACAAAIMAIAAv7o3adz++a8PLl68KD0FAAA/aRcaMmrEsKtv0+QDfPHixYenTpae
AgCAn7yx/B91bsNL0AAACCDAAAAIIMAAAAggwAAACCDAAAAIIMAAAAggwAAACGjy3wcMAHCPo0eP
rl+/vqioKDExceDAgdLjNHlcAQMA6rZ+/fq+ffvm5ubqdLqZM2fOmDFDeqImjytgAEAdSkpKZsyY
sWnTpttvv10p9dRTT8XHx2/cuPGee+6RHq0J4woYAFCH3bt3d+nSRauvUspkMj344IOffPKJ7FRN
HQEGANTBaDSWlZU5r5SVlZlMJql5PAMBBgDU4Y477rBYLBs2bNAenjlzZsmSJUlJSbJTNXXcAwYA
1MFoNL733ns///nPly5dGhgYuHXr1qeeeqpv377SczVtBBgAULdevXrl5OR8/vnnly5devHFFzt2
7Cg9UZNHgAEA18RsNvO25wbEPWAAAAQQYAAABAgH+PTp04MGDWrevPl9993neI/7gQMHunTpYjQa
Y2Njs7KyZCcEAMAVhAP82GOPpaSknD17dvTo0fPnz9cWFy1aNHXqVIvFMmTIkMWLF8tOCHi8ixcv
PvHEEzExMT169Jg7d67VapWeCPAKwgH+7LPP7rvvPrPZnJSUtHbtWm0xMzNz2rRpQUFBM2bM2L9/
v+yEgGez2WzDhg0rKip69913V6xYkZOTM378eOmhAK8g/C7oqqoqPz8/pVRpaemJEye0xby8vODg
YKVUaGhobm6u4HiAx9uwYYOfn9+yZcu0hytXruzRo8fXX3/dr18/2cEAjycc4ISEhPXr1yckJMyc
OdNxD7isrEyrssFgKC8vd97+861fnTiZ53jobzIqpc6ePevGkQGPsn379ri4OOcvotjY2G3btkVG
RgpOBTRpISEh17KZcIBffvnlCRMmTJ8+fd68eZs2bdIWW7RoUVlZqdfrrVar2Wx23j6hT7zNVvXT
Y53urX+ubN26tTtnBjxJTEzM+++/7/xF9P3339933318WQGuJhzgTp067dy5Uyn13XffLVq0SFsM
DQ21WCxhYWEWiyU8PNx5e73er+bMPj58MxVwncaOHZuamrp48eJHH33UZrOlpqZWVVUNGjSILyvA
1YS/xqKiotatW3fhwoV169b1799fW0xMTFy+fHlpaWlaWlp8fLzshIBn8/f337Jly1dffdWmTZvQ
0NATJ05s3LjR19dXei7A8wlfAb/xxhvTp08/e/bsyJEjly5dqi1OmTIlJSUlNTW1c+fOa9askZ0Q
8HgdOnTYsGFDVVUV3QXcSTjAAwcO/OGHH6otxsXFHT58WGQewGtRX8DNuM0DAIAAAgwAgAACDACA
AAIMAIAAAgwAgAACDACAAAIMAIAAAgwAgAACDACAAAIMAIAAAgwAgAACDACAAAIMAIAAAgwAgAAC
DACAAAIMAIAAAgwAgAACDACAAAIMAIAAAgwAgAACDACAAAIMAIAAAgwAgAACDACAAAIMAIAAAgwA
gAACDHi7CxcuPPLIIxEREbfccsvjjz9+6dIl6YkAr0CAAa92+fLlwYMHm0ymjIyMTZs2nTt3Likp
yW63S88FeD4CDHi19evXBwcH/+Uvf+nYsWNkZOSbb76Zn5//5ZdfSs8FeD4CDHi1nJycfv36OR76
+PjEx8fn5OQIjgR4CQIMeLWoqKhdu3Y5Htrt9t27d0dFRQmOBHgJAgx4taSkpBMnTsydO/fChQsF
BQW/+tWvjEbjgAEDpOcCPB8BBrya0Wj89NNPf/jhh06dOnXp0sVqtX744Yc+PvzJALicn/QAAISF
hIT885//lJ4C8Dr8PRcAAAEEGAAAAQQYAAABBBgAAAEEGAAAAQQYAAABBBgAAAEEGAAAAQQYAAAB
BBgAAAEEGAAAAQQYAAABBBgAAAEEGAAAAQQYAAAB/HvAANSmTZvS09N9fX2TkpL69+8vPQ7gFbgC
Brzdb37zm9/+9reRkZHt27efOnXqggULpCcCvAJXwIBXy8zM3LhxY3Z2ttlsVkpNnjw5JiZm3Lhx
UVFR0qMBHo4AA14tIyNj/PjxWn2VUq1atRo+fPhXX31FgD3e/iPnU5d9U99nVV62Xa6y+Rvr3Y7h
fdv/YvSt9X2WZyPAgFcLCgo6evSo80phYWFwcLDUPHCbNi387x3cub7P2pZ9dmeO5dcp9f77WWT7
wPo+xeMRYMCr3XPPPfPmzZs6dWp8fLxSKj09PSsr680335SeCy7XpuX1BNhms58+d+k6noiaCDDg
1cLDw996661x48bdfPPNlZWVZ86cWbVqFVfAgBsQYMDbDR8+/NChQ99++63BYIiJifH395eeCPAK
BBiACggISEhIkJ4C8C58HzAAAAIIMAAAAggwAAACCDDg7fLz86dMmXLTTTeFhobOnDmzqKhIeiLA
KxBgwKtZrdbBgwe3a9fu+++/z87OVkqNGTPGZrNJzwV4PgIMeLV169a1a9fu+eefb9myZUhIyJIl
S0pLSzMyMqTnAjwfAQa82qFDh3r16uV4qNPp4uLiDh06JDgS4CUIMODVunbtun37dsdDm822Y8eO
rl27Co4EeAkCDHi1MWPGFBQUPP7446dOnTp+/Pj06dNbtmzZv39/6bkAz0eAAa+m1+s/++yz4uLi
nj17DhgwoHnz5uvWrdPpdNJzAZ6PH0UJeLsWLVosW7ZMegrA63AFDACAAAIMAIAAAgwAgAACDACA
AAIMAIAAAgwAgAC+DQnwNDlHC7/5rsBth+sTE3JzeKDbDgd4DAIMeJpjp0o2Z56s77MOHC006n0j
29c7pR3bNifAwHUgwICnufvODnff2aG+z/rtyztaB5uenHybK0YCUBP3gAEAEECAAQAQQIABABBA
gAEAEECAAQAQQIABABBAgD3ZpUuXJkyYEBERcccdd7z77rvS4wAAfkKAPdbFixdDQkK2bt06atSo
du3a3X///bNnz5YeCgDwH/wgDo91//33BwcH//jjj9rDDz744N57701NTQ0ICJAdDACguAL2YFlZ
WSkpKY6HY8eONRqNH330keBIAAAHAuyxAgMDHZe/SqnLly9brdaIiAi5iQAAPyHAHmvWrFmrV6/+
97//rZSy2Wx33XVXYGBg7969pecCACjFPWAPNnPmzJ07dw4ePNhsNpeXlwcEBHz++efSQwEA/oMr
YE/21ltvnT59+qWXXkpPTy8sLLz99tulJwIA/AdXwB6uTZs2Dz74oPQUAIDquAIGAEAAAQYAQAAB
BgBAAAEGAEAAAQYAQAABBgBAAAEGAEAAAQYAQAABBgBAAAEGAEAAAQYAQAABBgBAAAEGAECAcIAP
HTrUr1+/gICAxMTEI0eOaIsHDhzo0qWL0WiMjY3NysqSnRAAAFcQDvC0adPmzJlTUFAwe/Zsx7+a
t2jRoqlTp1osliFDhixevFh2QgAAXEE4wLt37x44cKDJZBo8ePCOHTu0xczMzGnTpgUFBc2YMWP/
/v2yEwIA4ArCAe7Zs+cXX3xRUVGxdevW2NhYbTEvLy84OFgpFRoampubKzkfAACu4Sd7+MWLFyck
JFitVr1e//XXX2uLZWVlfn5+SimDwVBeXu68/Y95p0pKLjoe+vr6KKUuXbrkxpElfb7r9NG8Ercd
btxdES2aG9x2OMiqrKysrPT1nq8mXJ+KioqqqirOk6szm83XsplwgGfNmrVu3bq77rorPT199uzZ
X375pVKqRYsWlZWVer3earVW+2WUlFw8V3je8VCv1yulKisr3Ty2lGN5xdnfF9b3WZ/vOtOtc1BI
S//6PnFY77YBJl19n4UmymazVVVVec9XE65PVVWVzWbjPGkQwgE+ePDgkCFD/Pz8Bg8enJKSoi2G
hoZaLJawsDCLxRIeHu68fXSXqGp7yN53ICgoyE3jSns05fbreNZdj2x8/P7bB8a1a/B54EmMRqPJ
ZPKeryZcH7PZrNfrOU8ahPw94MzMzLKysq1bt95++3/qkpiYuHz58tLS0rS0tPj4eNkJAQBwBeEr
4KVLl/7iF7/Ys2dPjx493nzzTW1xypQpKSkpqampnTt3XrNmjeyEAAC4gnCAb731Vsd7rxzi4uIO
Hz4sMg8AAO7Bj6IEAEAAAQYAQAABBgBAAAEGAEAAAQYAQAABBgBAgPC3IQEAbsTRo0enTv2F3W53
z+GKbG2KqkL69091z+GUUtOm/eKBBx5w2+HciQADQBN28eLF3OMnnv7DIvcedqB7DvPRuvc9+N/E
I8AA0LSZzebYnn2kp3CJb7K2S4/gQtwDBgBAAAEGAEAAAQYAQAABBgBAAAEGAEAAAQYAQAABBgBA
AAEGAEAAAQYAQAABBgBAAAEGAEAAAQYAQAABBgBAAAEGAEAAAQYAQAABBgBAAAEGAEAAAQYAQAAB
BgBAAAEGAEAAAQYAQAABBgBAAAEGAFwrm81ecKFCegoPQYABANfEZrM/u/SbaX/8+nT+JelZPAEB
BgDUTatvWUXV/w2JmPFCJg2+cX7SAwAAGjtHfRc+GmfQ++j9fGe8kLn0d/FtW5ulR2vCuAIGAFxN
tfoqpcYP7jhpxM1cB98gAgwAuKKa9dXQ4BtHgAEAV7Rjf/4Xu878OiXaub6asXd1CAzQv7XxiMhg
HoAAAwCuqE9Mm9kTf/bY4p3VrnS1K+NWQcbHJ3WTmq2pq1+AMzIyoqOjy8vLlVI6nU6n0xkMhrVr
17pmNgCAvJqvNl/pdWnUSz3+x23ZsmXUqFFPP/200WjUVux2+6pVqyZNmkSDAcCDOTeY+jaUenwb
0ujRo9PS0iZOnOi8mJyc/M4770yYMMFqtTb0bACAxmL84I5KqRkvZN7SPvCyzUZ9b1w9AlxeXl6t
vprk5OTKysqGGwkA0BhpDd629yz1bRDX/4M47HZ7A84BAGj8xg/uqGUYN64ef4XR6/W13utdu3at
Xq9vuJEAAPB89Qhwre+3Wrt27aRJk1atWtXQgwEA4Mnq8RK04/1Wznd89Xr9qlWrkpOTXTAbAAAe
q373gJOTk3m3MwAAN463sQEAIKAeV8A6ne4qn+VN0QAAXLt6BNg5sTqdjuICAHDdeAkaAAAB1/+D
OAAAjcFlXbMfz5RKT+ESRWX6MOkZXIcAA0DTdk7f89d/3ik9hUsUF4VHdyiQnsJVCDAANG0h1i/+
8eIc6SlcYtlrf1aqufQUrnL974Ku9pD3ZAEAcO2u813QAADgRvAuaAAABBBgAAAEEGAAAAQQYAAA
BBBgAAAEEGAAAAQQYAAABPCTsIBG6ttvv92wYYPbDrftYKBZX3Xp2Dq3HTElJSUqKspth/NgBfmW
Za/9WXoKl/hm57awu4dJT+EqBBhopPbs2bPy/TUJA4e653DRN5UopfLy3XM0teXjdXFxcQT4xoWE
hMya9Uu3He7AKf+DZ0zj7yh0z+HC7h6WmJjonmO5HwEGGq8u0T+bPnO29BQu8f3BfdIjeIiQkJC5
c+e67XCrPjmy9ovcuXMHue2IHox7wAAACCDAAAAIIMAAAAjgHrCAt99+e8unn7ntcCdORS56MX25
/0X3HE6nUy//9a9BQUHuORwANFEEWMC2bdvPFZX27H2new7XuYty579o/dILc19YsIAAA8DVEWAZ
3WNi7x5zr/QULrH0ry9IjwAATQD3gAEAEECAAQAQQIABABBAgAEAEECAAQAQQIABABBAgAEAEECA
AQAQQIABABBAgAEAEECAAQAQQIABABBAgAEAEECAAQAQQIABABBAgAEAEECAAQAQQIABKKXU2x8d
2ZBxQnoKwIv4SQ8Al9v/w4WojoEGPX/ZwhW9/dGRDVt/rLBWKaVGJ3aQHgfwCgTYw2Xuy//tX3fd
FtXyT7/pSYNRK62+S5/uU1ZR9csXtisaDLgFfyJ7ssx9+XPf2PPKU71bBhkffynLWmmTngiNjqO+
NwUb24eYl/yuT9q6w7wWDbgBAfZYWn3/9Ouet93Scu7022gwanKur7ZCgwG3IcCeyVHfn0UGK6V8
fHQ0GNX869PclVuOOddXozX45ZUHt2SekpoN8AYE2ANVq6+GBqOa+O5tfHW6bdlna37qi12nWwQa
b+/Syv1TAd6DAHugT3ee7hjaLKpjYLV1Hx/d0Ph2OUcLT5wpFRkMjcqVXm2u+bo0AFcgwB5oztTu
bVuba17pZu7LT12W/dcn4iPbN5eaDY1KzQZTX8Bt+DYkAZdtPl98539q1UHXHaJVsPFQbtHPf/fF
gLhQXx+dUupUftnX2WcHxrb99+7T/9592nWHrvDv6rqde5vvL3R8xZXniSa+e+uX3s35LOt0RaXt
hxMlQ/u0e2/zUVcfNM8a6epDAI0cARZh9zeo4ACDS48xsl/4lp2nvvr27D0J7fMsl7bttYxKaB/a
yt+lB1VK6exWVx/Ce+h9K119niilggMM4+6K+ODfx/W+PuMHdWzm744/Fvx0nCfwdgRYgJ+PvXfn
snF33+zqA00a2fkPy7K3fnMmL79syW/jnd+T5Tqr/nTEDUfxEp2an7rf9eeJZsyADv5GX7e98rw3
nW9zgrfjHrAn0975HNUxqNo7ooGa2oeYue8LuBNXwB7Ox0f3uyndpacAAFTHFTAAAAIIMAAAAggw
AAAChAOsc+Ln958b0gcOHOjSpYvRaIyNjc3KypKdEAAAVxAOsP2/3nnnnaeeekpbXLRo0dSpUy0W
y5AhQxYvXiw7IQAArtAo3gV9/vz5RYsWZWZmag8zMzMXL14cFBQ0Y8aMkSNHys4GAIArNIp7wAsX
LnzooYdMJpP2MC8vLzg4WCkVGhqam5srORkAAK4hfwVcWlr63nvv5eTkOFbKysq0+8EGg6G8vNx5
44yvt/2Y99O/UWoympRSFovFXcM2jPLy8iDpGVzHbrcXFBT4+vpKD9LkFRcX2+126SlcxW63X7hw
ocl98aK4uLi8vJzfuKtr06bNtWwmH+CNGzf27ds3ICDAsdKiRYvKykq9Xm+1Ws1ms/PGveNi43r0
+OmxTr2zanWrVk3sXy01Gj355w3plGrRokWT+01phAICAnQ6nfQUrqLTqcDAQM6TJicgoMhoNPIb
1yDkA7xp06ahQ4c6r4SGhloslrCwMIvFEh4e7vwpk9GoasSryV1sefCfqkoppdP5+vo2ud+URsjH
p1HcIXIZnY+PD+dJk+Pj46PT6fiNaxDyX+FZWVnR0dHOK4mJicuXLy8tLU1LS4uPj5caDAAA15EP
cG5ublRUlPPKlClTVqxY0aJFi1WrVj3xxBNSgwEA4DryL0GXlpZWW4mLizt8+LDIMAAAuIf8FTAA
AF6IAAMAIIAAAwAggAADACCAAAMAIED+XdAAAPcrumjd98P5+j7ru9wLBRfKv9pzpr5PbNfa3Dks
sL7P8mwEGAC80ZGTxU+/urO+z6q8bKu8bLuOJ469q9Nv7ute32d5NgIMAN7oji43fZk2WnoKr8Y9
YAAABBBgAAAEEGAAAAQQYAAABBBgAAAEEGAAAAQQYAAABBBgAAAEEGAAAATwk7Ak6NSmD1d/d2CP
e45WafPz1VX56OzuOVxJcZF7DuQNvt214//9frZ7jlVl81U6u6/O5p7Dff/dAfccCGi0CLCAByZP
ju/d222HW7i2cnScb9dwN73akTx6RHBwsHuO5dkSEhL+MO85tx1u1deXA/11I+7wdc/hkkePuO22
29xzLKBxIsAC4uPj4+Pj3Xa4Fds3Dht2x8C4dm47IhpEZGRkZGSk2w53oGhH62DTA5OJIuAm3AMG
AEAAAQYAQAABBgBAAAEGAEAAAQYAQAABBgBAAAEGAEAAAQYAQAABBgBAAAEGAEAAAQYAQAABBgBA
AAEGAEAAAQYAQAABBgBAAAEGAEAAAQYAQAABBgBAAAEGAEAAAQYAQAABBgBAAAEGAEAAAQYAQAAB
BgBAAAEGAEAAAQYAQAABBgBAAAEGAEAAAQYAQAABBgBAAAEGAEAAAQYAQAABBgBAAAEGAEAAAQYA
QAABBgBAAAEGAEAAAQYAQAABBgBAAAEGAEAAAQYAQAABBgDU7fLly6mpqT/72c9CQkImTpyYl5cn
PVGTR4ABAHV7+OGHd+7cuXLlyn379nXr1u3OO+8sLi6WHqpp85MeAADQ2OXm5qanpx8+fNhsNiul
5syZc+TIkbS0tNmzZ0uP1oRxBQwAqENOTk6PHj20+mr69u178OBBwZE8AAEGANTh1ltv3bdvX0VF
hWMlKysrKipKcCQPQIABAHW4+eab77zzzvvvv//kyZMlJSVLliz56KOPpk2bJj1X00aAAQB1e/PN
Nzt16hQfHx8WFpaenp6RkdGyZUvpoZo23oQFAKibyWRauHDhwoULpQfxHFwBAwAggAADACCAAAMA
IIAAAwAggAADACCAAAMAIIBvQ2pKdh6wnDxbWt9n5ReWffnt6cLiiro3/V+De4cFNjPU91kAgGtB
gJuSL789s23v2fo+KywkYPd357IPn6/vE+OiWxNgAHARAtyUPD4p5nHpGQAADYJ7wAAACCDAAAAI
IMAAAAggwAAACCDAAAAIIMAAAAggwAAACCDAAAAIIMAAAAjgJ2EBnmZ9Ru47H/9Q32d9f6LI4Oez
80B+fZ/4y59HD4htV99nASDAgKfp2qnFhKGd3Xa4Tu0C3XYswJMQYMDTRHUIiuoQJD0FgDpwDxgA
AAEEGAAAAQQYAAABBBgAAAEEGAAAAQQYAAABBBgAAAEEGAAAAQQYAAABBBgAAAEEGAAAAQQYAAAB
BBgAAAEEGAAAAQQYAAABBBgAAAHCAa6qqpo5c2ZAQMAtt9ySkZGhLR44cKBLlzFsxLAAAAjiSURB
VC5GozE2NjYrK0t2QgAAXEE4wEuXLg0ODrZYLAsWLHjwwQe1xUWLFk2dOtVisQwZMmTx4sWyEwIA
4ArCAV65cuW4cePMZvP48eMPHz6sLWZmZk6bNi0oKGjGjBn79++XnRAAAFcQDnBOTs7mzZuDg4N7
9ux57NgxbTEvLy84OFgpFRoampubKzkfAACu4Sd7+KKiosLCwpMnT6anp//qV7/68MMPlVJlZWV+
fn5KKYPBUF5e7rz9qTNnLpZecjz09fHRtnfv1AAAXJG/v/+1bCYcYIPB8OyzzwYEBIwePdpxD7hF
ixaVlZV6vd5qtZrNZuftz50vLCg453ioN+iVUhUVFe6cGQCAq2gaAY6IiCguLg4KCrLZbDqdTlsM
DQ21WCxhYWEWiyU8PNx5++7RXavt4cDBQ9rr1QAANCHC94DHjBnzzjvvVFRUrFu3bvjw4dpiYmLi
8uXLS0tL09LS4uPjZScEAMAVhK+A586d+8gjj7Rp06Z79+7vv/++tjhlypSUlJTU1NTOnTuvWbNG
dkIAAFxBOMD+/v4rVqyothgXF+f4liQAADwSP4oSAAABBBgAAAEEGAAAAQQYAAABBBgAAAEEGAAA
AQQYAAABBBgAAAHCP4jjxhkMhjeW/0N6CgAAftK8ebM6t2nyAZ468f+kR2jsPkz/JPa2mHZtQ6UH
QaOWuWu3v9F0W/du0oOgUTtyLPfY8RODB/SXHsQT8BI0AAACCDAAAAIIMAAAApr8PWDUKaR1a6PJ
KD0FGrsWQUEGg0F6CjR2ZrP5plYtpafwEATY8/WKvV16BDQBt94SKT0CmoC2IW3ahrSRnsJD8BI0
AAACCDAAAAIIMAAAAggwAAACCLBnevfdd3U63XvvvVfnIrxWzfNB919Go7FXr17ffPON4HhoDK50
SnCqNAgC7JlWr16dnJy8evXqOhfhtWo9H+x2u91uLywsTE5OnjRpktRsaDyudEpwqtw4XXZ2dkxM
jPQYaEilpaXt27ffv39/t27d8vLyzGbzlRbhtWo9H3Q6nd1u1zYoLCyMiIgoKioSHRPCrnRKcKrc
uL1793IF7IE+/vjjPn36tGvXLj4+/uOPP77KIrzW1c+HioqKZcuWPfPMMyKzoRG60inBqXIjCLAH
WrNmzejRo5VSY8aMWbNmzVUW4bWudD5oN/ZMJtNTTz3FD8aCuvIpwaly43gJ2tOUl5e3bt364sWL
2sPmzZtbLBalVM1Fk8kkNiVE1XqSmEwmx+uKVqt1y5YtDz30UF5enuikEHalU4JT5cbxErQH2rx5
c69evez/FRcX98knn9S6KD0pxNR5PhgMhoEDB5aUlEhNiMbmSqcEp8qNIMCeZvXq1Q899JDj4YMP
Prh69epaFyWmQ6NQ5/lQUVHx6quvJiQkuH00NFJXOiU4VW4EL0F7FKvVGh0dnZOT47glU15eHh0d
rdPpDh486LzYrVs35xV4j1pPEu18MBr/869mBQYG9unT5/XXX4+IiBAbFI2ATqfTPqh2SlxpHddu
7969BBgAAHfjHjAAADIIMAAAAggwAAACCDAAAAIIMAAAAggwAAACCDAAAAIIMAAAAggwAAACCDAA
AAIIMAAAAggw0DQ4fvx9zZWan3KRM2fOuOdAgDcgwACuVffu3aVHADwHAQZwrQoKCqRHADwHAQY8
wZ49e2JiYu65557CwkJt5dy5cwMHDgwNDX3ttdccr1EXFxePGzcuODg4OTm5pKREW9TpdH/7298i
IyMNBsPatWu1xfPnz48aNSowMHD06NHaPrWdOHYVGRl57NgxpdQPP/zQtWtXx67+/ve/BwYG9u/f
32KxXOWgAAgw0GTo/pfzp1566aXt27f/8pe/fPbZZ7WVZ555ZuzYsYcOHcrKynJs9txzz82bN6+g
oODuu+9OTU11rO/bty87O3vVqlUTJkxwbDlkyJBTp04lJSVp+7Tb7Y7/KqWGDBny0UcfKaU2bdo0
cuRIx64yMjJ+/PHHsWPHPv3001c/KODtsrOz7QAaPaXUlVaUUkePHrXb7ZcuXWrfvr22GBYWVlhY
aLfbjx496tiyY8eOlZWVdrvdYrF07tzZ8fSzZ89W22dERMT58+ftdntxcXF4eHjNGdauXTts2DC7
3T5ixIgtW7Y4Njh8+LDdbj937lxoaOhVDgp4uezsbF12dnZMTIzcXwAAXBOdTmf/79VntRWdTme1
WvV6vc1ma9asWVlZmVLKYDCUlZX5+vparVaj0ahtaTKZKioqtKcbDAbtY+c9Oz42mUylpaW+vr5V
VVX+/v5Wq7XalsXFxWFhYbm5uV27dj158qTBYNA2qKioMBgMzs+q9aCAl9u7dy8vQQOeQHt7VHl5
edu2bbWVtm3bnj9/Xil1+vRpx2Y33XST1WrV/gJ+9RC2bt26uLhYKVVaWtqyZcuaGwQGBvbo0WP+
/Pl9+vTR6qvJz89XSl24cCE0NLS+BwW8CgEGPMH8+fNLS0u3bNkyduxYbSUpKWnZsmXFxcXPP/+8
Y7N77rknJyenoqLijTfe6Nu371V2OHLkyLfffru0tHT16tXDhw/XFvV6vfO3Ag8dOnTJkiUjRoxw
fuKCBQtKSkreeuutpKSk+h4U8C7cAwaaBHXVe8AffvhhREREcnJycXGxtlhQUJCYmBgeHv6vf/3L
z89PWzx37tyYMWMCAgLuuOOOAwcO1Nyz4+P8/PyRI0c2a9Zs2LBh+fn52uKECRPMZrNj4x07diil
cnNznZ/+pz/9KSAgYMyYMUVFRVc5KODluAcMeL6CgoLo6GjHNwU1oNOnTw8dOnTfvn2OlZo3qgHU
invAgMcKCQnZtGlTWVnZokWLEhISGnz/paWlr7zyyujRoxt8z4CX8JMeAIBLvP7667NmzTp16lTf
vn1XrFjR4PsPDQ2NjY3dsGFDg+8Z8BK8BA0AgLvxEjQAADIIMAAAAggwAAACCDAAAAIIMAAAAggw
AAACCDAAAAIIMAAAAggwAAACCDAAAAIIMAAAAggwAAAC/JRSe/fulR4DAADv8v8BSwByl1gbHRUA
AAAASUVORK5CYII=

------=_NextPart_000_00D3_01D84760.9A318A00
Content-Type: image/png
Content-Transfer-Encoding: base64
Content-Location: file:///C:/Users/HP/AppData/Local/Temp/SAS%20Temporary%20Files/_TD11876_DESKTOP-GL8F2SO_/MeanPlot.png

iVBORw0KGgoAAAANSUhEUgAAAoAAAAHgCAIAAAC6s0uzAAAACXBIWXMAAA7DAAAOwwHHb6hkAAAg
AElEQVR4nO3df1iUdb7/8c8oMIOAoMkKwqmlTAxLI4kFzMMKiYqI2J6zfivXVWthu7Jru7b26Ga5
nMqSxdbcXE1DCcJF0tZi6eBm24lddx2DWRy8pKVICXNYEdAFRxCQ+/vHfZq9G3AEHOYjw/Px1z2f
H/f9Zrzlxf1rRmc2mwUAAHAtDyHE9OnTZZcBAMAIUlVVNUp2DQAAjEQEMAAAEhDAAABIQAADACAB
AQwAgAQEMAAAEhDAAABIQAADACABAQwAgAQEMAAAEhDAAABIQAADACABAQzY0+l0Op3uar3vv//+
7NmzfX19x48fHx0dvXv3bsfr8fT0bGpqsjWeO3fO09PT8SaGWllZ2Xe+8x1vb29fX9+kpKTrWdXJ
kyfVn2XUqFENDQ3OqvA6yX17gX4igIEB2LZtW0pKyuHDh61W6/nz58vLyx955JGNGzc6mNLd3b1v
3z7by3379nV3dw99pY4sX778k08+6ejosFqtY8eOvZ5VlZSUqAuKorz33nvOqA4YKQhgYAAyMzOF
EO++++6lS5fa2tp27twphNi+fbuDKePGjSssLLS9LCwsHDdu3BCXeQ2nT58WQnz55Zft7e25ubnX
syo1gBcvXiyEePfdd51SHjBCEMDAAHh4eAghqqqqurq6fH19f/SjHymK8uWXXzqYsnDhwsOHD6uZ
d/r06b/85S8pKSl2Y/bs2RMeHq7X6++6667i4mJb+8mTJ+fNm+fv7z9mzJjo6OhPPvlEbVdPsRYX
F0+bNs3Hx2f27NlVVVVq16effnr//ff7+/sHBAQsWLCgrq7Obls6nU5RFCHELbfc4u3t7efnJ4R4
5513pk+fbjAYIiIifve732kH63S6vLy8gICAf//3f7db1cWLF8vKyjw9Pbdu3arX6//3f/+3tbXV
1rt169bAwMDJkycbjUbtOeE+13m1Ahy8OY5n9XNYn0WGhYXpdLpTp06Jr8+x33rrrVdbOTB4ZrNZ
AaCh/tfos2v9+vVqr5+f35NPPllXV3fN9ezfv18IkZ2drSjKL3/5SyHEO++8o93EBx98oP0vOXr0
6D/96U9qV0xMjLbrzjvv1K551Kh//QE9a9YstWvmzJnaKTExMX1WZaMoyh/+8AftFVOdTnf48GHt
YLV3/vz5dqtSf5C5c+cqipKcnCyEKCwsVLu0Sflv//Zv2p+39zodFODgzblm2dccdrUiV61aJYTY
uXOnoig7duwQQjz66KMO/qGBQTCbzQQwYE/769tOd3f3M8884+3trY7x9PT88Y9/fPHiRQfruXjx
osFguOeeexRFiYyMNBgMFy9e1G4iPj5eja6Ojg71LO7ixYu167ly5UpFRYUQQq/Xa9f8gx/84J//
/Kd6GtzWpV7Traio6P8PqBbwwx/+sKmpadmyZUKI+++/XzsyPT39woULp06dslvPypUrhRBbt25V
FOWNN94QQixdulTtmjVrlhAiIyPjn//85/Lly3sHsHadDgpw8OZcs+xrDrtakQUFBUKI73//+4qi
/Od//qcQ4re//a2D9xMYBAIY6IODAFY1NTW9/PLLAQEB6sgVK1ZoJ9qm2xYWLVokhFDvUUpNTbXb
xE033SS+KSgoyLYto9H405/+9M477+ydYWfOnFEU5dKlS9qujIwMIcTo0aOjo6NfeOGF1tbWa/6A
Pj4+QojGxkZFUc6ePSuEuOmmm7Qja2pqeq+kp6dn4sSJdpWPHTv28uXLiqKMHz9eCFFbW6soyqef
ftq7eO06HRTg4M25ZtnXHHa1Ii0WixBiwoQJ3d3dagH/+Mc/+twTgEEzm81cAwYG7Kabblq7dm1t
be3Pf/5zoTmlfDVpaWlCiB/96Ee2Za2uri67FttjS6+99lpMTMyoUaPeeuut3qtV8892OK769a9/
nZmZGRsbW19f/9xzzy1ZsuSaP472VLaiKOLr88M2N998c+9Z5eXlap5ptba2fvTRR0KIzs5OIcSV
K1eEEL6+vr2na9fpoAAHb841y77msKsVGRwcPHXq1KampjfffLO5ufnOO+/s/acGcP0IYGAAJk+e
rNPpXnvttba2Nh8fH/XAVD3GEt88aNbOSk1NHT16dGNj4+jRo9WjYa1p06YJIfbu3aseOyqKYkud
Z555Rgjx/e9//7PPPlNbenp6bBNHjx7du0IvL69f/OIXf/7znw8ePCiEMBqN1/yhZsyYIYT42c9+
1tzc/PTTTwsh7C4kGwyG3rPU+59ff/1124+8bds28fW90OHh4UKIX/3qV21tbS+++GLv6dp1OijA
wZtzzbKvOcxBkQkJCUKI//7v/7YtA87HKWjATp//U9Qu9S4qO9u2bXOwHnVZvd03Pj6+d5d6l5bW
woUL1S41IVTqxV31tLN2ut3LuLg47aoSExMdF6Yoit3jQ6NGjTIajX2O1IqMjBRCfPDBB7aWQ4cO
CSGCg4N7enp27dplW2FERIR2Pb3X6aAAB29OP8t2MMxBkdrtvvfee32+A8D14Bow0AfRF1vv1q1b
IyMjx44d6+PjExsb++677zpej7q8efNmIcTmzZt7dymKsnv37jvuuMPLy2vixIkZGRltbW1q+5Ej
R9TnZ5KSksrLy4UQjz/+eO/p2pdfffXV4sWLAwIC/P39Fy1aVF9f77gw1d69e++66y4vL6+IiAht
3lwtgM+cOaN2ff7557ZG2yNPR44cURSlqKgoNDR02rRpx48fF0J4eno6WOfVCnDw5vS/bAcrv1qR
zc3N6plqDw+PCxcu9H4HgOtkNpt1ZrN5+vTpff7GAYDBGTNmTHt7+5/+9KfvfOc7RUVFy5cvDw0N
VR+GvnE4LvLee++tqKhISEj44x//KLdOuKWqqioP2TUAcENJSUnvvfee9rM7en/8iHQOimxpaWlr
axNCLF26VE5xGAEIYADOt3PnToPB8OGHH164cGHChAmLFy/u8/K5XA6KDA0N9fHxeeKJJ1asWCG1
RrgzTkEDAOBqVVVVPIYEAIAEBDAAABIQwAAASEAAAwAgAQEMAIAEbv4Y0p59v7N99RsAAK4xKWji
ogXzHI9x8wC+ePFixsrlsqsAAIwsO3LzrzmGU9AAAEhAAAMAIAEBDACABAQwAAASEMAAAEhAAAMA
IAEBDACABAQwAAASEMAAAEhAAAMAIAEBDACABAQwAAASSA5gnYaHx/99M4TFYtG22005ceLE1KlT
9Xr9zJkzy8vLXV4yAABOIDmAla8VFBSsWbNGbTSZTIsWLbJ12U3Jzs5euXJlY2Pj3LlzN23a5PKS
AQBwghvi6whbWlqys7ONRqP60mQyRUVFXW2w0WjctGmTv7//Y489lpyc7KoaAQBwphviGnBWVlZ6
errBYFBfmkym0tLSgICA++67r76+3m7wmTNnAgIChBBBQUF1dXUuLhUAAKeQfwRstVoLCwurq6tt
LSaTKTc3NzExsaKiYvXq1cXFxdrx7e3t6tViLy+vjo4OV5cLAIAzyA/gkpKSuLg4X19fW4vFYlEX
oqOjy8rK7MaPGzeuq6vL09Ozs7NzzJgx2q6KSrPpmNlufENDwxBUDQBA3/z8/PozTH4Al5aWJiUl
9dnV09Oj1+vtGoOCghobG0NCQhobG0NDQ7VdUZEzoiJnaFt25OYHBwc7t2DA7VVVW9ZtLOm43GXQ
e25YmzI9YpLsigA3JP8acHl5eUREhLYlPDzcaDR2d3cfPXo0LS3Nbnx8fHxubq7Vas3JyYmJiXFh
pcCIUFVteeHVgxvWphwqenzD2pQXXj1YVW2RXRTghuQHcF1d3ZQpU7QteXl5GRkZvr6+GzZsyMrK
UhttDwSvWLEiLy9v3LhxRUVFTz/9tKvLBdzduo0lzz05Xz3qnR4x6bkn56/bWCK7KMANyT8FbbVa
7VpiYmLMZvtLubYHgqOioj7//HNXVAaMSB2Xu7TnnKdHTOq43CWxHsBdyT8CBnBDMeg9teecq6ot
Br2nxHoAd0UAA/gG7XVf2/Vg2UUBbkj+KWgANxTbdV/uggaGFAEMwN70iEm/z0+XXQXg5jgFDQCA
BAQwAAASEMAAAEhAAAMAIAEBDACABAQwAAASEMAAAEhAAAMAIAEBDACABAQwAAASEMAAAEhAAAMA
IAEBDACABAQwAAASEMAAAEhAAAMAIAEBDACABAQwAAASEMAAAEhAAAMAIAEBDACABAQwAAASEMAA
AEhAAAMAIAEBDACABAQwAAASEMAAAEhAAAMAIAEBDACABAQwAAASEMAAAEhAAAMAIAEBDACABAQw
AAASEMAAAEhAAAMAIAEBDACABAQwAAASEMAAAEhAAAMAIAEBDACABAQwAAASEMAAAEhAAAMAIAEB
DACABAQwAAASEMAAAEhAAAMAIAEBDACABAQwAAASSA5gnYaHh4e26+OPP9bpdL2nWCwW7SxXVQoA
gDN5XHvIUFIURV3Ys2dPdXW1tiszM7PPKSaTadGiRcXFxUNdGwAAQ0dyAKtaWlqys7ONRqOt5eOP
P77aYJPJFBUV5YqyAAAYMjfENeCsrKz09HSDwWBryczMdHAEXFpaGhAQcN9999XX17uoRAAAnEr+
EbDVai0sLNSef1YPf7/73e/2Od5kMuXm5iYmJlZUVKxevZpz0QCA4Uh+AJeUlMTFxfn6+tpaHBz+
CiEsFou6EB0dXVZWpu2qqDSbjpntxjc0NDitVgAArsXPz68/w+QHcGlpaVJSkralrKxszpw56rJO
p7PdqGWnp6dHr9drW6IiZ0RFztC27MjNDw4Odmq9AAA4gfxrwOXl5REREdoW5WtCc5u0TXh4uNFo
7O7uPnr0aFpamusKBQDAeeQfAdfV1U2ZMuWaw2yHwnl5eRkZGTU1NQkJCXv27Bn6AgEAcD75AWy1
Wq/WpT38tS3HxMSYzfYXegEAGF7kn4IGAGAEIoABAJCAAAYAQAICGAAACQhgAAAkIIABAJCAAAYA
QAICGAAACQhgAAAkIIABAJCAAAYAQAICGAAACQhgAAAkIIABAJCAAAYAQAICGAAACQhgAAAkIIAB
AJCAAAYAQAICGAAACQhgAAAkIIABAJCAAAYAQAICGAAACQhgAAAkIIABAJCAAAYAQAICGAAACQhg
AAAkIIABAJCAAAYAQAICGAAACQhgAAAkIIABAJCAAAYAQAICGAAACQhgAAAkIIABAJCAAAYAQAIC
GAAACQhgAAAkIIABAJCAAAYAQAICGAAACQhgAAAkIIABAJCAAAYAQAICGAAACQhgAAAkIIABAJCA
AAYAQAICGAAACQhgAAAkIIABAJBAcgDrNDw8PLRdH3/8sU6n6z3lxIkTU6dO1ev1M2fOLC8vd1Wl
AAA4k+QAVr5WUFCwZs0abVdmZmafU7Kzs1euXNnY2Dh37txNmza5okoAAJzN49pDhl5LS0t2drbR
aLS1fPzxx1cbbDQaN23a5O/v/9hjjyUnJ7uiPgAAnO2GuAaclZWVnp5uMBhsLZmZmVc7Aj5z5kxA
QIAQIigoqK6uziUFAgDgZPKPgK1Wa2FhYXV1ta1FPfz97ne/2+f49vZ29Wqxl5dXR0eHK0oEAMDZ
5AdwSUlJXFycr6+vrcXB4a8QYty4cV1dXZ6enp2dnWPGjNF2VVSaTcfMduMbGhqcWi8AAI74+fn1
Z5j8AC4tLU1KStK2lJWVzZkzR13W6XSKomh7g4KCGhsbQ0JCGhsbQ0NDtV1RkTOiImdoW3bk5gcH
Bw9N4QAADJ78a8Dl5eURERHaFtut0eqy3fj4+Pjc3Fyr1ZqTkxMTE+O6QgEAcB75AVxXVzdlypRr
DrM9E7xixYq8vLxx48YVFRU9/fTTQ1wdAABDQv4paKvVerUu7eGvbTkqKurzzz8f8rIAABhK8o+A
AQAYgQhgAAAkIIABAJCAAAYAQAICGAAACQYTwAcOHPDy8tJ9k9MrAwDAjQ0mgJcuXVpUVKR8k9Mr
AwDAjQ0mgG+++Wa7D48EAAADMpgA/q//+q+1a9c2NjY6vRoAAEaIwXwSVkZGhhBi69at2kbOQgMA
0H+DCWCyFgCA68RjSAAASDCYAM7NzQ0MDOQxJAAABm0wAfzzn//8l7/8ZWdnZ1hYWFVV1apVqzZv
3uz0ygAAcGODCeC2traHHnrI09Pz7rvv/vLLL1955RUCGACAARlMAN95550lJSVCiHvuuaesrKy2
ttbb29vZhQEA4M4GE8Cvvvrqhg0bhBAZGRlHjhy5//77N27c6OzCAABwZ4N5DCk2NvZvf/ubECIw
MPDw4cPOLgkAAPfHY0gAAEgwmABubW392c9+dtttt+n1eiFEXFzcp59+6uzCAABwZ4MJ4B/+8Ifh
4eFGo7Gzs1MI8YMf/GD58uXOLgwAAHc2mAD+6KOPVq5cGRgYqL5cuXLl3//+d6dWBQCAmxtMACck
JFRXV3d3dwshurq6/v73vycmJjq7MAAA3NlgAvjNN9/MycmZPHmyXq8PCwt7/fXXd+/e7fTKAABw
Y4N5DMnf33/Lli1btmxxejUAAIwQPIYEAIAEAwjgyMhI3dUNXYkAALifAQTwU089dddddz377LPH
jx9Xehm6EgEAcD8DCOBly5aVlZV961vfevjhh6dNm/b888/X1NQMXWUAALixgV0DHjdu3BNPPGE2
m3Nzc7/66qt777337rvvfvnll7/44oshqg8AALc0yJuwoqOjd+7c+cUXX4SFhT3zzDO33367c8sC
AMC9DTKAy8vL09PTb7vttjNnzrzyyiv19fXOLQsAAPc2sOeAz58/X1BQkJOTM2rUqKVLl5rN5rCw
sCGqDAAANzaAAC4oKNiyZUtqauq+ffumTJkydDUBAOD2BnAK+pVXXqmoqFi/fn14eDjPAQMAcD0G
cARcWVk5dHUAADCi8FGUAABIcF0BzJlnAAAGhyNgAAAkIIABAJDgugKY72AAAGBwBhDA3d3da9as
+da3vqW+3Lt378033xwQEPDEE09cvnx5aMoDAMA9DSCAX375ZUVRqqqqhBBms3n58uWFhYUWiyUk
JGT9+vVDViEAAG5oAAGcl5e3du3aoKAgIURtbW1CQsKsWbPGjBnz0EMPvfXWW0NWIQAAbmgAAVxf
Xx8QEKAuf/jhh3PmzFGXg4KCGhsbnV8aAADuawABPGHChIsXLwohuru7Dxw4kJCQoLafOnXK399/
SKoDAMBNDSCAH3jggZ07d1qt1l/84he+vr4zZ84UQly+fDk/Pz8uLm7IKgQAwA0NIIBfeumlTz75
JDAwsLi4+O233x41apQQIiQkpKGh4c033xyqAgEAcEcD+DKGsWPHvv3223aNTU1NTq0HAIARwTmf
hMWHQgMAMCB8FCUAABIQwAAASEAAAwAgAQEMAIAEAwhg3dUNevPalXh4/N8t2SdOnIiNjfX29o6N
ja2pqbGbYrFYnLJpAAAkGkAAKw4NbvO26QUFBWvWrFEbly1blp6efvbs2QcffHDFihV2U0wm06JF
i65zuwAAyDWA54CHTktLS3Z2ttFoVF9WVlaqC6tWrbKlso3JZIqKinJpfQAAONsNcQ04KysrPT3d
YDBoG61Wa1ZW1rx58+wGm0ym0tLSgICA++67r76+3oVlAgDgNPKPgK1Wa2FhYXV1tbaxra0tLCys
tbV1//79duNNJlNubm5iYmJFRcXq1auLi4tdWCwAAM4hP4BLSkri4uJ8fX21jX5+fk1NTXv37n38
8cdTU1O1XRaLRV2Ijo4uKyvTdlVUmk3HzHbrb2hoGIKqAQDom5+fX3+GyQ/g0tLSpKSkPrtSUlJW
rVp1tYk9PT16vV7bEhU5IypyhrZlR25+cHCwU+oEAMCJBnYNuKysLCIioqOjQ3z9BJGXl9eBAweu
p4Ly8vKIiAhty9SpUw8fPtzZ2Xnw4MH4+Hi78eHh4Uajsbu7++jRo2lpadezaQAAZBnAEfChQ4e+
973v/eY3v7EddyqKcuDAgWXLlhUUFCxZsmRwFdTV1U2ZMkXbkp+fn56eXltbO2vWrF27dqmNOp1O
fegoLy8vIyOjpqYmISFhz549g9soAAByDSCAU1NTc3JyHn74YW3jkiVLCgoKli5d2tnZObgKrFar
XUt0dPSxY8fsGm2P/MbExJjN9hd6AQAYXgZwCrqjo8MufVVLlizp6upyXkkAALi/wT8HzKdQAQAw
aAMIYE9Pzz7vtzpw4ICnp6fzSgIAwP0NIICLioqWLVtml8HqTVhFRUXOLgwAAHc2gJuwbPdbaa/4
enp6FhUVDfoWaAAARqaBfRDHkiVLBn23MwAAsLkhvowBAICRZgBHwDqdzkEvN0UDANB/AwhgbcTa
PpcKAAAMAqegAQCQgAAGAEACAhgAAAkIYAAAJBj8XdB2L7knCwCA/hvkXdAAAOB6cAoaAAAJCGAA
ACQggAEAkIAABgBAAgIYAAAJCGAAACQggAEAkIAABgBAAgIYAAAJCGAAACQggAEAkIAABgBAAgIY
AAAJCGAAACQggAEAkIAABgBAAgIYAAAJCGAAACQggAEAkIAABgBAAgIYAAAJCGAAACQggAEAkIAA
BgBAAgIYAAAJCGAAACQggAEAkIAABgBAAgIYAAAJCGAAACQggAEAkIAABgBAAgIYAAAJCGAAACQg
gAEAkIAABgBAAgIYAAAJCGAAACQggAEAkEByAOs0PDw81MYTJ07ExsZ6e3vHxsbW1NTYTTlx4sTU
qVP1ev3MmTPLy8tdXjIAAE4gOYCVrxUUFKxZs0ZtXLZsWXp6+tmzZx988MEVK1bYTcnOzl65cmVj
Y+PcuXM3bdrk6ooBAHAGD9kFCCFES0tLdna20WhUX1ZWVqoLq1atsqWyjdFo3LRpk7+//2OPPZac
nOzSQgEAcJIb4hpwVlZWenq6wWDQNlqt1qysrHnz5tkNPnPmTEBAgBAiKCiorq7OZUUCAOBE8o+A
rVZrYWFhdXW1trGtrS0sLKy1tXX//v1249vb29WrxV5eXh0dHa4rFAAA55EfwCUlJXFxcb6+vtpG
Pz+/pqamvXv3Pv7446mpqdqucePGdXV1eXp6dnZ2jhkzRttVUWk2HTPbrb+hoWGIKgcAoDc/P7/+
DJMfwKWlpUlJSX12paSkrFq1yq4xKCiosbExJCSksbExNDRU2xUVOSMqcoa2ZUdufnBwsHMLBgDg
+sm/BlxeXh4REaFtmTp16uHDhzs7Ow8ePBgfH283Pj4+Pjc312q15uTkxMTEuLBSAACcRv4RcF1d
3ZQpU7Qt+fn56enptbW1s2bN2rVrl9qo0+kURRFCrFix4sEHH3z++edvvfXWd955R0LFAAB3UVVt
WbexpONyl0HvuWFtyvSISS7btPwAtlqtdi3R0dHHjh2za1TTVwgRFRX1+eefu6IyAIBbq6q2vPDq
QTV31eXnnpzvsgyWfwoaAAAp1m0ssSXu9IhJzz05f93GEpdtnQAGAIxQHZe7tMe70yMmdVzuctnW
CWAAwAhl0HtWVVtsL6uqLQa9p8u2TgADAEaoDWtTXnj1oJrBtuvBLtu6/JuwAACQwnbdd4TeBQ0A
gCzTIyb9Pj9dyqY5BQ0AgAQEMAAAEhDAAABIQAADACABAQwAgAQEMAAAEhDAAABIQAADACABAQwA
gAQEMAAAEhDAAABIQAADACABAQwAgAQEMAAAEhDAAABIQAADACABAQwAgAQEMAAAEhDAAABIQAAD
ACABAQwAgAQEMAAAEhDAAABIQAADACABAQwAgAQEMAAAEhDAAABIQAADACABAQwAgAQEMAAAEhDA
AABIQAADACABAQwAgAQEMAAAEhDAAABIQAADACABAQwAgAQEMAAAEhDAAABIQAADACABAQwAgAQE
MAAAEhDAAABIQAADACABAQwAgAQEMAAAEhDAAABIQAADACCB5ADWaXh4eKiNR44ciYyMHDNmTGxs
bE1Njd0Ui8WineXykgEAcALJAax8raCgYM2aNWrjihUrnn/++ebm5tTU1EcffdRuislkWrRokW2i
y0sGAMAJPGQXIIQQLS0t2dnZRqNRfWk76v3JT36yYcMGu8EmkykqKsql9QEA4Gw3xDXgrKys9PR0
g8Fg197c3HzHHXfYNZpMptLS0oCAgPvuu6++vt5VNQIA4Ezyj4CtVmthYWF1dXXvrrfeeiszM9Ou
0WQy5ebmJiYmVlRUrF69uri42BVVAgDgVPIDuKSkJC4uztfX1679+PHjzc3NCxcutGu3WCzqQnR0
dFlZmbarotJsOma2G9/Q0ODUegEAcMTPz68/w+QHcGlpaVJSkl3j6dOnf/3rX2/dutXBxJ6eHr1e
r22JipwRFTlD27IjNz84ONhZpQIA4CzyrwGXl5dHRERoW44cOZKRkbFlyxa7fFWFh4cbjcbu7u6j
R4+mpaW5qkwAAJxJ/hFwXV3dlClTtC3Lli07efKkj4+P+lJ91kin06kLeXl5GRkZNTU1CQkJe/bs
cX3BAABcP/kBbLVa7Vq++OKL3sNsj/zGxMSYzfYXegEAGF7kn4IGAGAEIoABAJCAAAYAQAICGAAA
CQhgAAAkIIABAJCAAAYAQAICGAAACQhgAAAkIIABAJCAAAYAQAICGAAACQhgAAAkIIABAJCAAAYA
QAICGAAACQhgAAAkIIABAJCAAAYAQAICGAAACQhgAAAk8JBdwLBRVW1Zt7Gk43KXQe+5YW3K9IhJ
sisCAAxjBHC/VFVbXnj1oJq76vJzT84ngwEAg8Yp6H5Zt7HElrjTIyY99+T8dRtLZBcFABjGCOB+
6bjcpT3enR4xqeNyl8R6AADDHQHcLwa9Z1W1xfayqtpi0HtKrAcAMNwRwP2yYW3KC68eVDPYdj1Y
dlEAgGGMm7D6xXbdl7ugAQBOQQD31/SISb/PT5ddBQDATXAKGgAACQhgAAAkIIABAJCAAAYAQAIC
GAAACQhgAAAkIIABAJCAAAYAQAICGAAACQhgAAAkIIABAJCAAAYAQAICGAAACUyJOxQAAAjESURB
VAhgAAAkcPOvI/Ty8tqRmy+7CgDAyOLn53PNMW4ewCsf/n/OXeGO3PyMlcudu07gxsTejpFDyt7O
KWgAACQggAEAkIAABgBAAgIYAAAJCOCBiYqcIbsEwEXY2zFySNnbdWazefr06a7fMAAAI1ZVVRVH
wAAASEAAAwAgAQEMAIAEIyWAdTrd1Vp6dzmeeM0pgygGGAqD3tPYw+F+HP8yl7LPj5QAdkBRFNkl
AACG1g34q54A/tdfLs3NzXPmzAkKCtq2bZv2z5nCwsIJEyZ4eXkdOHDAbu7Ro0fj4uJ8fX0nTZqU
n59vW+HmzZtvu+027ZSmpqbExER/f/9du3YN/c8EfENLS8uiRYvGjh2bmpp6/vx5IcTtt99+8uRJ
IURlZaVOpzty5IgQora2dvLkydqJ7OEYLnQ63ZtvvhkYGBgYGFhcXPyHP/xh0qRJ2l3U9lvd8b7q
yn2eAP6XdevWJSYm1tTUlJeXa9uPHDlSX19fVFS0dOlSuykrV6586qmnmpqaXnzxxaeeesrWfvLk
yaqqKu2UtWvXPvDAA6dPn1Z/0wGutH79+rlz51osljlz5jz77LNCiAULFnz44YdCiD/+8Y9jxoz5
6KOPhBAHDx6cP3++diJ7OIaRsrKykydPbt++PTMz02g0fvbZZ33+3na8r7p0nzebzcoI0OfPbutS
F0JCQhobGxVFUY8MbL3Nzc12I20LNp2dndres2fP2o0MDg4+f/683cqBIWXb07797W+3tLQoitLc
3BwaGqooyv/8z//8x3/8h6IoCxYseOaZZxISEhRFWbhwYXFxscIejmHItlt2dXU5/r3d577q+n3e
bDaPlA/i0Ol0yjdj2NZiW/Dy8rp06ZKHh0dnZ6der7fr7XNKc3Pz9u3bKysrKysrT5065WCKp6dn
R0fH6NGjtSsHhpRt9zMYDJcuXRo1atSVK1e8vb07Ozvb29tvv/32L774Iiws7NNPP73lllu+/PLL
sLCw06dP+/j4sIdj2NHpdD09Pep5Zse/t/vcV12/z/NBHN+g/jkjhGhoaOjnlLS0tCtXrjz66KPv
vfee45ETJ068cOGCEOLs2bPXWScwUIGBgZcuXRJCXLhwYfz48UIIb2/vu+66a/v27ffee6+/v39k
ZGRWVtbdd9/t4/ONbxFnD8cw0s9bkR3vq67c5wngf0lLS3vjjTdaW1tfeumlfv5DHj9+PCUlJTY2
9tVXX3U8cvHixbt3725tbX355ZedUSwwAMnJyfv377darfn5+barvAsWLNiwYcO8efOEEImJiVu2
bLG7ACzYw+GOHO+rLt3nR8414Ku12Baampri4+MnTJiwefPmsWPH9p7Ye8o777wTHh4eEhLyq1/9
qnevdvnChQvz588PCgrKzc3tXQwwFGx72rlz55KTk318fObNm3fu3Dm18bPPPhNC1NbWKory17/+
VQhx7Ngxu4ns4Rgu+twtlb5+b/e5r7p+nx9B14D7r6ur6/XXXy8uLj506JDsWgAA7olrwN/wyCOP
jB8/3tfX9+23396+fbvscgAA7owjYAAAXI0jYAAA5CCAAQCQgAAGAEACAhgAAAkIYAAAJCCAAQCQ
gAAGAEACAhgAAAkIYAAAJCCAgeHt/fff1+l077//vis32s+vCwPgAAEMDG87dux45JFHdu7cKbsQ
AAPjIbsAAIP31Vdf/e1vf6utrb399tvPnDkTEhIiuyIA/cURMDCM5eTkPPTQQwaD4eGHH87JybG1
Nzc3z5kzJygoaNu2bbbTxTqdbvPmzZGRkUKIlpaWRYsWjR07NjU19fz58+qA1tbW733vewEBAUuW
LGlra1Mb+xxp02dvn1ufPHnyqVOnhBC1tbV33HHHUL0jwPBBAAPD1ZUrV3bv3v3oo48KIVatWrVr
164rV66oXevWrXvggQdqamrKy8u1UwwGwwcffCCEWL9+/dy5cy0WS1pa2rPPPqv2rl+/PjMzs6mp
aeHChc8//7ytsfdImz57+9z63Llz1QvVpaWlycnJTn83gOHHbDYrAIah4uLi2bNn217Onj27uLhY
XQ4JCTl//ryiKCdPnhRCqI1CiLNnz6rL3/72t1taWhRFaW1tDQ0NVRtvueWWrq4uRVEaGxtvvfVW
ByNt6+yzt8+tHzhwYN68eYqiLFiw4NChQ85+M4Bhxmw2833AwHCVkpJid/NzSkrK73//eyGEl5dX
e3v76NGjOzs79Xq9oihCCJ1O19PTo54TNhgMVqt19OjRV65c8fb27uzsVBsvX76srsrLy0td7nOk
TqdT19lnb59bb21tDQkJqauru+OOO7766isvLy8XvlXADYfvAwaGq/r6+mPHjnV0dNj+oG5vb6+s
rDx9+rQQIjg4uKWlRQjR0NCgnWW7IhsYGNja2iqEsFqt48ePVxsnTJjQ2dmprs2WxH2OtOmzt8+t
jx079u67737xxRdjY2NJX0BwDRgYpnJycn7yk5/o9Xpbi8FgWL16tXorVlpa2htvvNHa2vrSSy/1
OT05Ofmtt96yWq379++fP3++2piSklJdXX358uUdO3bExcU5GOl4PVfbelJS0m9+85sFCxY44w0A
hj+uAQPDTnd397Rp01pbW+3aL1y4EBER0d3d3dTUFB8fHxoaum/fPg8PD7VXfH05VlGUc+fOJScn
+/j4zJs379y5c2pjc3Pz4sWLfX1977nnnhMnTjgYaVtVn719bl1RlKNHjwoh6urqnPx2AMMQ14AB
N9fU1BQREdHY2HgjbL2hoSEpKen48eNSigFuKFwDBtzTxIkTS0tL29vbs7OzZ8+efSNs3Wq1vvba
a6mpqS4uBrhh8UlYgBt6/fXXV69ebbFY4uLi8vLyboStBwUFzZw5s7i42MXFADcsTkEDAOBqnIIG
AEAOAhgAAAkIYAAAJCCAAQCQgAAGAEACAhgAAAkIYAAAJCCAAQCQgAAGAEACAhgAAAkIYAAAJCCA
AQCQwEMIUVVVJbsMAABGlv8PTMXl8gN/CMAAAAAASUVORK5CYII=

------=_NextPart_000_00D3_01D84760.9A318A00
Content-Type: image/png
Content-Transfer-Encoding: base64
Content-Location: file:///C:/Users/HP/AppData/Local/Temp/SAS%20Temporary%20Files/_TD11876_DESKTOP-GL8F2SO_/DiffPlot.png

iVBORw0KGgoAAAANSUhEUgAAAeAAAAHgCAIAAADytinCAAAACXBIWXMAAA7DAAAOwwHHb6hkAAAg
AElEQVR4nO3deVwU9f8H8M8uCyyw3CCSeOAtmoqpKWoqAoqikGb0NTMPxL5KVv4qO9RMv2neYnjm
fZvmnSiQilloeK0m5Y0Xl4CcAnLM74+padxdlgV29zOz+3o+evQYPjP7mffMLi/G2c/MSJRKJQEA
AOGREUI6duxIuwwAAHjB1atXpbRrAAAAzRDQAAAChYAGABAoBDQAgEAhoAEABAoBDQAgUAhoAACB
QkADAAgUAhoAQKAQ0AAAAoWABgAQKAQ0AIBAIaCFTiKRSCSSGhsTEhKGDBnSoEEDuVzerFmz//zn
P1euXKmuz6qqqpUrV/r6+trY2Dg6OgYHByclJRmk+rrSuNVGk5iY+Oqrr9rY2CgUiqCgoPp0dffu
XXZbpFJpenq6viqsJ7q7F2pBqVQyIGDs26S9cd68eeq/bzY2NomJiRr7HDVqlMrCMpns1KlThtuK
2tK41UbTpEkTbs+MGDGiPl1FR0dzXa1evVpfFdYT3d0LOlIqlTiCFr3ExMQvv/xSJpPNmjXr9u3b
xcXFCQkJTZs2LSkp+eSTT9SX37Nnz86dO11dXfft25efn3/lypWXX365oqJC48K0sB9QWmt/+PAh
IeT+/fslJSWbNm2qT1dHjx4lhISGhhJCDh48qJfywIzgCFrg2LdJS+OIESMIIV9//TV/gd9++61v
374aD4rZf7OvX7+ea7ly5YrKwvv27Xv55Zetra3btWv3448/qqx35cqVbm5uLVq0+OOPPzZt2uTi
4tKiRYtffvmFv8yaNWs8PT1dXV1jYmK4l9+5cycoKMjBwcHGxqZbt27nz5/nv2Tz5s2Ojo59+vRR
2cCUlJQBAwY4ODg4OjoOGjTo3r17OtZ56NAhHx8fW1vb3r17c59zLb3xX8vRZUX8yvkKCwutrKws
LS0fPnxobW1tZWWVn5/Pzf3uu+/Y3cidX9LSZ3UFMAyzffv21q1bW1lZdejQ4dChQ/xZ2suucbHq
imzWrBkh5O7du+x7Sgjx9vZmQN+USiUCWui0/HFlF3jppZcIIXfu3NGxQzc3N0LIw4cPq1vgxIkT
/BMmEonk7NmzGovp0KGDTCZjpzt16sRfht/DTz/9xM7q0aOHysvVXzJo0CDmxQR55ZVX+K/q0aOH
jnVKpf/+A7FXr17ae6tuh+uyIn7lfD/++CMhJDAwkGGYwYMHE0J27drFzjp8+DDXYePGjfnbq96n
lgLi4uL41VpYWJw5c0bH/VPjYtUVOX78eELIunXrGIZZu3YtISQiIqK6jxPUGQJaBEj12AWsrKwI
Ic+ePdO4vHqHbKSWl5dXt8a+ffsSQt59993s7OzRo0cTQgICAvidL126lDueWrhw4fnz5wkhVlZW
/GUiIiLy8/PHjRtHeOHIqqysvHDhAiHE2tqa/5LIyMi8vDz2kJZfvIODAyHkwoULta3znXfeyc/P
X7duHX9d1fWmvs91XxG/cj5289l/Q3z//feEkPDwcHZWr169CCGTJk3Kz88fM2YMf43qfWopgJ21
a9eu0tJS9hRKaGiojmXXuFh1RW7fvp0Q8uabbzIMM3LkSELIzp07texPqBsEtAhozFl+Y6NGjQgh
f/75J3+WloB2cnIihDx58qS6NdrZ2RFCsrKyGIbJzMwkhLi6uvI7LywsrKioYKfz8/PLy8vV84VN
lps3bxJCnJ2duc7PnTs3bdq0Dh06qL/kxo0bGjdw0qRJhBALC4vu3bvPnTu3oKBAxzofP37MMMyz
Z8906U3LPq9xRfzKOVVVVR4eHipvh4ODQ1lZGcMwLi4uhJDbt28zDPPnn39q3xtaCnB1dVVZRcOG
DXUsu8bFqisyLS2NEOLm5lZRUcEWkJGRob4HoJ7wJaEp6NOnDyFk/fr17I/cu1vd8p07dyaE/Pzz
z1zLxYsX+/Xrd/r0afZH/pkBth+VISIKhcLCwoKddnBw4M5y8BUWFnLT3MLfffddjx49pFLptm3b
1F/CHzvBt2LFitmzZ/fs2fPBgwczZ858/fXXdayTzUcbGxtdetOixhVprDw5OZnNO76CgoKTJ08S
Qp4/f04IqaysJIQoFAr1l/P71FIA99eRk52drWPZNS5WXZGenp5t27bNzs7evHlzTk5Ohw4d1P8U
gX7gCFrg2LdJS+PZs2clEomFhcUXX3xx9+7dwsLC5OTkqKgojS9kGGbLli2EEA8PjyNHjhQWFl66
dIk9nu3duze7QO/evcmL/+YdOHCg+nq1T7/11lv5+fmRkZGEkL59+7Kz2F/y33//fc+ePexilZWV
GrdRY/HsyG47O7ta1aljb1rWrvuK+GbOnEkIWbNmDdeyatUqQsikSZOYf06FT5o0qaCggD2o17gz
ayygZ8+ehJDdu3ezB+Y6voq/Ci2LaSly8uTJ5J8T01OnTtW4B6CecIpDBGoMaIZh5s+fr35w5Ojo
OH/+fPUOq6qqhg8frrKwra1tUlISu4DKaDCpVHru3Dn19Wqf5tcTHx/PzmrTpg3XyJ4LZs9CqG8j
v8XPz49fz4ABA2pVp469adm9uq+Iz9fXlxASFxfHtcTHxxNCPD09q6qqNmzYwHXo4+NT3c6ssYB9
+/aRFw0ZMqRWZWtZTEuR/PWqDB0BfUFAi4DGCFBvPHnyZFhYmKenp1wub9OmzaxZs7ScZa6oqFiy
ZImPj4+VlVXDhg3DwsJUvjTbvXv3yy+/bGVl5ePjw//1qy5H1Ke3bt3arFmzBg0a8MfzJSUldezY
US6XBwUFJScnE0KmTJmicXP4LY8ePQoNDXVycnJ0dBw6dOiDBw9qVafuvWnZvTquiPP48WN21q1b
t7jG1NRUtpH9W7hnzx4vL6/27dtfu3aNEGJpaamlz+oKYBhm48aN7dq1s7Ky8vDwmDRpUmFhYW3L
1tJ5dUXm5OSwf4NlMlleXp76HoD6Q0CD/lWXWcDHnhk/c+ZMWVnZ1q1bCSFeXl60i1KlvciuXbsS
Qvz9/SlWaNqUSqWGr3cAwNCCgoIOHTr02muvcS0hISEU69FIS5G5ubns98Dh4eF0ijMPCGgACtat
WyeXyxMSEvLy8tzc3EJDQxcuXEi7KFVaivTy8rKzs3v//ffHjh1LtUYTJ1EqlR07dqRdBgAAvODq
1asYBw0AIFAIaAAAgUJAAwAIFAIaAECgENAAAAIl7mF2O/buLyoqol0FAJi+lxp6DA0eaOSVijug
i4qKJo0bQ7sKADBZ6RmZsfE/d3+ly6/nfzf+2nGKAwBAsyfZ2fGnEoMDB3TwaUulAHEfQQMAGI6z
k1NwoL+7mxutAnAEDQCgmUwmo5jOBAENACBYCGgAAIFCQAMA/I19DKNwIKABAAghJD0j84cDhwWV
0QhoAACSnpEZfypxQN8+VlZWtGv5FwIaAMwdm86B/ft6NvSgXcsLENAAYNYEm86EbkBLeGSyvy+Z
qaysnDx5skKhaNWqVWJiIsXyAMDkCTmdCd0rCZl/ngC9Y8eOlJQUdnr16tVOTk5ZWVnHjh2LiIi4
desWvQIFoaK0RCa3oV0FgAkSeDoTIZziyM3NXbRo0cyZM9kfd+/ePWLECFtb2zfeeAPprNywOjbi
7dK8p3rsk30Ys0AIqhhQZ9pvUF5+vpDTmQghoBcsWBAZGSmXy9kfU1JSTpw44eTk1K1bt3v37tGt
ja6K0pIHp+Lz7t2Jj5qgx4wW1A1aBVUMqDPtN6hdm9ZCTmdCPaCLi4t37do1Zsy/twzNz89/+vTp
o0ePpk+fPnXqVIq1USeT2wTGbHDybqH3jAYAUaB8N7ujR4/6+fkpFAquxcrKasaMGQqFYtiwYRER
EfyFL1xWXryiNHqNNMmdnANjNsRHTWAzOjBmg9zJmXZRAGAklAM6NjY2KCiI39KsWbOCggJHR8eq
qiqJRMKf1dW3U1ffTvyWtZu2GqNKqpDRAGaL8imO5ORkHx8ffktoaOj27dvLysoOHjw4aNAgWoUJ
CpvRONcBUB/pGZlnz52nXUXtUA7o1NTU1q1b81u++uqrv/76q0GDBjExMUuWLKFVmLrSsnKKa0dG
A9QHO6KuRbNmtAupHfpfErq4uPBbbGxstmzZkp+ff/bs2ZdeeolWYSq27v39/S/25ReUUKwBGQ1Q
N8If71wd+sPshK+0rPyXc3dSH+V+/PVBZDSAuIg3nQkCWhdya8vFX4U183JBRgOIi6jTmSCgdeTo
YIOMBhAXsaczQUDrDhkNICJVVcyv538XdToTBHStIKMBxEIqlQwfGiLqdCYI6NpCRgOIhVQqqXkh
YUNA1xoyGgCMAwFdF8hoADACBHQdIaMBBCU9IzO/oIB2FXqGgK47ZDSAQLAj6p49o/k7aAgI6HpB
RgNQZwLjnauDgK4vZDQARSaczgQBrRfIaAAqTDudCQJaX5DRAEZm8ulMENB6hIwGMJrcp09NPp0J
Alq/kNEAxuHs5BQyKNC005kgoPUOGQ1gBBKJxMXZ9B/OiYDWP2Q0AOgFAtoghJzRzwvyKRYDALpD
QBuKYDP60lef4jgaROdZialdJagLBLQBCTOjix7ex7kOEJf0jMx9B4+Y3pXcNUJAG5YAM1rRuCnO
[truncated: 2,143,271 more chars]
